# Supplementary material for: Integrative oncogene-dependency mapping identifies RIT1 vulnerabilities and synergies in lung cancer
Source: Nat Commun. 2021 Aug 9;12:4789. doi: 10.1038/s41467-021-24841-y (PMC8352964; doi:10.1038/s41467-021-24841-y)
Supplement: Supplementary file 3 — Supplementary Data 1 [file 41467_2021_24841_MOESM3_ESM.xlsx]

## Sheet: Log2RPM
sgRNA	Gene	Plasmid	Control/Luciferase_ETP_RepA	Control/Luciferase_ETP_RepB	Control/Luciferase_ETP_RepC	Control/Luciferase_DMSO_RepA	Control/Luciferase_DMSO_RepB	Control/Luciferase_DMSO_RepC	RIT1M90I_DMSO_RepA	RIT1M90I_DMSO_RepB	RIT1M90I_ERLO_RepA	RIT1M90I_ERLO_RepB	KRASG12V_DMSO_RepA	KRASG12V_DMSO_RepB	KRASG12V_ERLO_RepA	KRASG12V_ERLO_RepB	EGFRL858R/T790M_DMSO_RepA	EGFRL858R/T790M_DMSO_RepB	EGFRL858R/T790M_ERLO_RepA	EGFRL858R/T790M_ERLO_RepB
CTCCGGGGAGAACTCCGGCG	A1BG	4.09273	3.88431	3.92052	3.92591	3.75392	3.72781	4.22709	4.03624	3.65387	4.43105	4.13665	4.11044	3.81406	4.03397	3.82602	4.32292	4.21585	4.33384	4.28444
TGGAAGTCCACTCCACTCAG	A1BG	4.48328	4.72348	4.4566	4.65221	4.14804	4.95408	4.61564	4.93607	4.97026	4.12081	4.23013	4.82303	4.52787	4.10552	5.36088	4.8318	4.68489	4.86668	5.38427
CATCTTCTTTCACCTGAACG	A1BG	4.52115	4.45232	4.70591	4.30372	4.31254	4.40442	4.72338	4.45468	4.58437	4.93851	5.83214	4.67963	4.72354	5.4669	4.23199	4.42667	4.69971	4.63087	3.76279
GAATTCAACAATATCAAACC	A1CF	3.63827	3.57347	3.4595	3.82245	3.26116	3.16408	3.56943	3.69143	3.41668	2.13989	5.29866	3.39495	3.36571	3.43675	3.96351	3.8459	3.38407	4.00845	3.07207
AGTTATGTTAGGTATACCCG	A1CF	3.93801	3.7885	4.0464	3.58472	4.07354	3.66014	3.93441	3.90447	2.96441	3.74352	3.88653	3.34623	3.59314	3.19575	3.90574	3.64692	3.70771	3.77684	3.46328
ACAGGAAGAATTCAGTTATG	A1CF	4.29208	4.44409	4.21125	4.08014	4.63225	4.64167	4.45633	3.88656	4.49894	3.73662	3.46571	4.35989	3.70969	4.842	4.14004	4.96968	4.6882	4.49073	4.08891
CTTCATTTCCCAGCCACCAA	A1CF	4.31741	4.33378	4.34417	4.14123	4.724	4.85786	4.52486	4.4562	4.36692	4.64632	4.70128	4.72321	5.25673	4.30917	3.83256	4.5538	4.31754	4.6089	5.12434
TGAAATGAAACTTCACACTG	A2M	3.7056	3.17672	3.36104	3.80839	3.94572	3.78872	4.19043	3.64424	2.76416	3.41812	3.26436	3.07935	3.93712	1.67507	2.77267	3.40207	3.55313	3.32331	2.39677
ACTGCATCTGTGCAAACGGG	A2M	3.91449	3.85515	3.62387	3.86835	4.14622	4.12031	3.96235	3.60917	4.19468	3.84535	3.22856	3.66704	4.41794	3.64959	3.73815	3.46392	4.02513	3.77438	3.90413
TTACTCATATAGGATCCCAA	A2M	4.33524	4.18626	4.31368	4.0143	4.53289	4.58269	4.62316	4.4317	4.5004	4.3655	4.60219	4.52222	4.76723	3.72423	4.33004	4.14971	4.78554	3.74698	4.28629
ATGTCTCATGAACTACCCTG	A2M	4.68024	4.68822	4.96085	4.92076	5.13268	5.1099	5.46973	5.01033	4.75989	5.20572	4.28151	4.77782	4.48925	4.94442	5.03045	4.92395	4.67326	5.09719	4.34945
ACCCTGGTTACTGATAACAA	A2ML1	3.252	3.95403	3.05487	3.24879	3.29105	3.82189	3.79263	3.79829	4.07581	2.50717	2.03127	2.97639	3.47075	4.57422	3.47514	3.73039	4.31112	2.79576	3.86267
GGTGGATTATTACATCGACC	A2ML1	3.38117	3.10027	3.3156	3.12947	3.82149	2.58486	4.10527	2.11312	3.17737	3.28577	2.87941	3.80864	3.53113	4.83921	3.10541	3.68205	3.44004	3.18166	3.90413
AAATACTTACTGGTATCGAG	A2ML1	3.78038	3.69974	3.70835	3.27288	4.08117	3.25323	3.45327	3.43832	3.81572	4.11905	4.63142	3.25679	3.5521	2.58436	2.90892	3.67043	3.69462	2.77618	3.88963
TGGTCACTACCCCTATCAAG	A2ML1	4.04587	4.31587	4.50689	4.2318	4.20672	4.21212	4.06534	4.15511	4.1691	3.57071	4.39889	3.98344	4.60012	3.8901	3.23946	4.45741	4.17873	4.49822	4.62943
AAATAATGGGAGCCCCCCAG	A3GALT2	4.15828	3.88279	4.00565	3.85928	3.77992	4.0031	4.04868	3.93094	3.37892	3.91013	4.59126	4.01235	3.83816	3.72423	2.47942	3.56774	4.12852	3.81332	3.85274
GCGCTGGCAAGACGTGTCGA	A3GALT2	4.35285	4.43996	4.1636	4.37699	4.16069	4.23965	4.09268	4.62911	4.44666	5.04657	4.73428	4.11287	4.33327	4.92741	4.25896	4.26425	4.60145	4.22972	4.81093
ACACGTAGTACATCACGCTC	A3GALT2	4.53664	4.66187	4.42723	4.41305	4.02099	4.11437	4.33333	4.41305	4.50187	3.40368	4.49577	4.24055	4.64375	3.17816	3.83256	4.27195	4.31326	4.05387	5.46145
AGAACATGAAGTGCGCCTCG	A3GALT2	4.59699	4.81562	4.69313	4.34	4.78012	5.26265	5.01494	4.7179	4.83967	4.86872	3.34459	4.59005	4.99715	4.41623	4.70283	4.3793	4.56055	3.98091	5.37215
GCCGCGTACCAGTCGGCCAG	A4GALT	1.31454	1.34486	1.28315	1.53495	0.885653	1.16986	0.676303	1.58958	1.8379	2.07575	1.8015	2.17709	1.21416	1.87394	0.903212	1.09226	3.0038	1.53382	1.03411
AGGCCAGGAACGCGCCGTTG	A4GALT	3.0248	3.42466	3.13263	3.30994	3.619	3.00632	2.95407	3.33643	3.6165	2.07575	3.22048	3.68021	3.77536	4.12631	1.74538	3.16193	3.35108	1.4498	3.86267
AACGTGCCAGTAGATCATGA	A4GALT	3.25948	3.28889	3.4595	3.40954	3.47014	3.37741	3.52462	4.00337	3.62995	3.99736	2.6935	3.7966	3.70596	2.64965	3.77598	2.83259	3.61349	3.53907	3.5641
CCACATGAGTGCGATCCTGG	A4GALT	3.78038	4.0788	3.44081	3.71853	3.98283	3.90334	4.00712	3.28948	3.15892	2.67531	3.63023	4.22491	3.67571	5.16588	2.496	4.25456	4.44024	3.76695	3.68377
TGCATTCCCACAAAAAGGGG	A4GNT	3.11837	3.48804	3.47106	2.87451	3.52987	3.62716	3.8642	3.23743	3.73582	3.65361	3.22048	3.58892	2.69674	4.04372	1.25454	3.41604	3.59951	2.94789	2.79966
ACGGAACAGGAGACCAAATG	A4GNT	3.1749	3.19153	3.14134	3.5027	2.83018	3.42135	3.70083	2.65827	4.45878	3.58101	3.87628	2.99758	3.38454	3.07261	2.29275	3.64988	3.16906	2.46986	2.36219
CAGCTCGGATGCATCCCGCC	A4GNT	3.28905	3.2704	3.58397	3.04806	3.05591	3.82552	3.52194	3.66803	2.8903	2.59114	3.39928	3.3421	3.5521	3.11945	2.51239	3.62603	3.51269	3.88134	3.43027
CAGCCAAAAAGTTCTCCTCA	A4GNT	3.67793	3.76227	3.73736	3.60112	3.26786	3.55885	3.02771	4.14007	4.21626	2.97401	3.89417	4.31207	3.78602	1.99946	3.95154	3.59871	3.85616	4.22792	3.67252
TGACAGCGCCCTGATAGAGT	AAAS	2.35465	2.69157	2.21606	2.66163	1.86961	2.47795	2.58959	2.40502	1.50549	2.30442	2.71666	1.58911	2.22941	0.35348	2.14288	2.34792	0.914573	0.786969	2.24559
GGCCCATCGACAGAGTGCCA	AAAS	3.11011	3.63438	2.77794	3.32976	2.32623	2.69239	4.22215	3.5816	2.78356	2.99728	2.90986	2.62801	3.05504	2.71821	3.08911	3.22283	2.78661	1.27947	2.34103
CCCAGGGTGAGACAGCACTT	AAAS	3.4742	3.21589	3.35606	3.47626	3.26116	3.89989	3.36928	4.17554	2.75927	3.31385	3.70739	3.42263	3.20555	3.74827	2.59167	3.01814	3.81138	2.98675	2.97011
GCCAAGACAGAGGCACTAAG	AAAS	3.82143	3.92182	3.7507	4.01634	3.96027	4.12917	3.05392	3.53636	3.59744	4.07598	4.28345	4.23387	3.22134	5.41715	4.84713	3.88411	3.55675	4.39128	4.2621
CTTCTCACGTGTGTATGATG	AACS	3.76993	3.70491	3.57328	3.34931	3.68804	3.46866	3.81689	4.08811	3.99282	4.32315	4.18311	3.91548	4.15013	3.69669	3.2831	3.2268	4.11875	2.92585	4.54406
CATCCTCCTGTGCTACACCA	AACS	3.80105	4.19364	4.01988	4.04859	3.90118	4.05362	4.02805	4.80392	3.58644	3.94247	4.93889	4.19771	4.73275	4.50886	3.88701	4.41975	4.42645	4.40409	3.86514
AGAGCTACGAGTATGTCTAC	AACS	3.89057	3.56969	3.27661	3.84328	3.38646	3.75095	3.61037	2.95755	4.01556	3.72039	3.42762	3.7126	3.25242	2.94839	4.27586	3.15778	2.19205	4.47412	3.45346
CACATTCACACCGAAGTCCG	AACS	4.2133	4.43686	4.35794	4.25962	4.73853	4.20934	4.78503	3.83612	4.14118	4.0705	3.79974	4.59874	3.90814	2.67496	4.38671	4.53311	4.52031	4.56536	5.26577
GGTATTTCTGGAGATAGTGC	AADAC	3.82143	3.76392	3.89843	3.38449	3.72501	3.44046	2.69327	3.85005	3.89143	2.98957	4.86439	2.82459	4.18813	4.30106	2.19459	4.37214	4.03295	4.96075	3.09752
ATGTATATAATGCCTTAAGG	AADAC	4.17422	3.96557	4.08754	3.52579	3.85745	4.20096	4.79283	3.92656	3.93761	3.5367	3.52594	4.20456	3.82788	3.77192	4.11879	3.638	3.84139	4.05793	3.64113
AAGTCTGAAGCACTAAGAAG	AADAC	4.35285	4.31699	4.45892	4.59876	4.48339	4.52568	4.02426	4.15136	4.6036	4.51944	4.28732	3.92104	4.31866	4.2066	4.72761	4.22707	4.0199	4.5936	3.60017
ATTTCTATCCAAATCACTCA	AADAC	4.42454	4.28396	4.48082	4.43609	4.67193	4.38974	4.55138	4.42085	4.35725	4.24267	3.52921	4.6448	4.3856	4.18914	4.4348	4.38641	4.64972	3.21477	4.94199
TGGGGGCAATTTAGCAACAG	AADACL2	2.38235	2.8051	2.39663	2.57017	2.77953	2.3321	2.55854	2.55432	2.17552	3.24422	1.73501	2.82459	2.44203	1.09648	0.689192	2.39808	2.50857	3.03697	4.29548
GAAAAAATTTGACTGCAGCA	AADACL2	2.5747	2.13462	2.4159	2.70781	3.02857	2.36247	1.8157	2.76997	2.60427	2.98181	1.91596	2.89967	3.5269	4.15357	2.7101	2.45335	3.50521	3.11308	3.22617
GTGATGTATTCATCTGAAAG	AADACL2	2.78647	2.40845	2.40147	2.34846	2.35797	2.31149	3.07601	1.68594	2.46102	3.23119	1.48825	2.92201	3.17344	2.74832	1.1744	2.88378	2.03476	2.95662	3.25662
AAAGAAAGTCAGAAACCCGA	AADACL2	3.52479	3.68236	3.51416	3.53436	3.5602	3.25862	3.65019	3.38509	3.38211	2.61139	3.79702	3.63359	3.75018	4.02169	1.64488	4.08338	3.61001	3.11308	3.92323
CTGCGGTGACAGTTTCGGAG	AADACL3	2.74439	2.78896	2.65359	2.38049	2.91369	2.42136	2.84679	2.36029	2.39319	3.40368	1.71215	1.63039	2.77016	4.18033	2.03356	3.40907	2.75544	0.621275	1.52163
TCGGGGTCATACTTTAGCGG	AADACL3	3.44823	3.87822	3.16999	3.67787	4.03284	4.11437	4.25641	3.66278	3.74821	4.20651	4.33486	2.64153	3.33216	3.37245	2.51239	3.65578	3.38407	1.70927	3.41348
GGCATCGTGTACTACCACGG	AADACL3	3.91922	4.06009	3.94394	4.10335	3.94363	4.28792	4.48688	4.28557	4.80923	4.11373	4.6867	4.48707	4.24846	4.90218	4.05027	4.64118	4.1015	3.95937	4.7693
ACTTATGCTTAGGTAACTTG	AADACL3	3.92864	3.75065	3.68471	4.08985	3.82149	4.34987	3.95244	4.44859	3.3003	4.67185	4.16849	4.39025	3.99032	4.69975	4.35752	3.51352	4.80699	2.86691	4.03723
TAGAAGATGATGCCTCGCCG	AADACL4	2.64499	2.65641	2.90951	2.70275	2.96405	2.94073	3.4448	2.95755	1.70179	2.07575	2.40363	3.60627	3.29284	2.30523	3.52446	2.46684	3.6342	3.38601	3.12666
CAAGGTAGCAGGGATATCCG	AADACL4	3.05093	3.23031	3.06406	2.99526	2.72703	3.82189	3.16458	2.97884	2.22602	3.31693	2.38929	2.45498	2.84002	3.04861	1.93971	3.0588	3.596	1.19351	2.95626
TATCGTCCCAAAACGCAGGT	AADACL4	3.1018	3.2062	3.31816	3.07571	3.97671	3.27468	3.50846	2.55998	3.2278	3.60141	3.40285	2.77637	2.68159	4.08678	3.55643	3.04986	3.1452	2.75133	2.02457
GTAAACTCACCAAAGTGACC	AADACL4	3.63827	3.45976	3.36353	3.55696	4.33184	3.4117	3.47837	2.94028	3.49232	3.86657	3.6149	3.60627	3.47075	4.25356	3.8964	2.62563	3.48254	3.51859	3.31926
GTAGCTGACATATTGAGCAG	AADAT	2.42292	2.25234	2.23787	2.71787	2.90082	2.02544	3.14033	1.7956	2.41201	3.32308	3.25252	2.45498	2.51219	3.14685	3.79285	2.73002	2.98779	1.08629	2.5825
TAATAATGTTGCAGCCCAGT	AADAT	2.88657	3.13134	3.38324	3.17766	3.51868	2.60193	3.02771	3.28948	3.57813	3.69215	3.44159	3.65042	2.52921	2.42194	3.56431	2.70747	2.30832	3.1286	3.18323
AGATCCATTTGTCCTTGACT	AADAT	3.43506	3.42466	3.33344	3.44632	3.33317	3.71217	3.25451	3.76681	3.918	3.8854	3.19185	3.00283	3.47515	3.96383	3.61832	3.23865	3.87078	3.51269	3.47628
ATTGATACTTACCCAGCACT	AADAT	3.97941	3.90244	4.08453	3.85473	4.32704	3.76618	3.94044	3.6469	3.34342	4.11728	4.47216	3.76914	3.91786	3.45877	3.5285	4.3935	3.73992	3.52447	4.63957
TCCCGGAACAGCGCGCCGAA	AAED1	2.88657	3.014	3.03008	2.72287	2.39515	3.11735	3.71263	2.42377	3.14023	2.06844	2.75071	2.97104	2.98892	3.14685	4.66667	3.52324	2.7364	3.30975	3.03302
GTCATCCTACCATCATATTG	AAED1	3.252	3.28659	3.20087	3.23834	3.30088	3.73942	3.75204	3.86156	3.48048	4.19482	2.90483	3.01846	3.46634	0.89583	3.49589	3.30775	1.9926	3.76943	3.48273
GACATGTTATGTCTTACCTG	AAED1	3.41509	3.39083	3.40751	3.33957	2.98045	2.45933	3.07235	3.14251	3.83908	3.20478	3.50614	3.67364	3.14059	2.82945	3.32082	3.2543	3.01437	3.10526	3.25285
CATCTGCAAGGAATACGTAG	AAED1	3.53099	3.37577	3.07622	3.21722	3.17827	2.64375	2.88066	2.9272	2.97289	2.57576	2.82184	2.49278	3.50556	3.95352	2.2445	3.1702	3.60652	4.01054	3.17926
CAAGAATGGTGCATCAAACA	AAGAB	3.16696	3.06584	3.24732	2.99526	2.92645	3.17553	3.49486	2.04207	3.33029	3.81293	3.99231	4.11044	3.53535	4.1286	2.13232	3.02271	3.78075	2.15057	2.46355
GCCATGAGGAGACACTATCA	AAGAB	3.32518	3.48002	3.10915	3.63603	3.60055	3.76618	4.21884	3.74709	2.57116	4.09408	3.67229	3.93758	3.34664	3.9248	2.81293	3.21086	3.7526	3.33004	4.69898
CACTACATTGGACCACACAT	AAGAB	3.37429	3.36056	3.13844	3.64397	3.41992	4.16981	3.60025	3.49262	3.28677	3.19139	2.89472	4.24055	3.61722	2.29711	3.13218	4.36856	3.21562	2.43906	2.98382
AGCAGACATCAATCTATGTG	AAGAB	4.91645	5.07994	5.11617	5.26672	4.99516	4.51671	4.6194	5.02268	5.33153	5.5843	4.94135	5.43913	4.81138	5.41902	4.95301	5.29211	5.27542	4.5922	5.43507
GGGTGCAATTGAAGTCTCTG	AAK1	2.62194	2.94864	2.67774	2.18398	2.57872	3.18122	2.58959	2.22427	3.50406	3.28261	2.03127	2.26709	3.04916	2.96387	3.44557	2.92834	3.05591	2.79089	3.23767
TGGCAAAATCATCACTACGA	AAK1	2.82735	2.98027	2.3771	3.55976	3.23747	3.71217	3.09416	3.43524	3.42288	2.91413	2.58444	3.58543	3.46191	4.19571	1.36698	3.20282	2.92753	3.21112	2.6868
CAAAAGGCCGGATATTTACC	AAK1	3.38802	2.91034	3.00485	3.099	2.09723	2.43095	3.43344	3.19075	3.55856	4.00504	3.19185	3.46128	2.72656	4.04856	3.90264	3.56147	4.13822	2.83414	1.48352
CAAAACTCCTATTATCCACC	AAK1	3.71653	3.55067	3.61972	3.37498	3.1313	3.16981	3.6129	4.00545	3.54441	2.73652	3.06677	3.55716	3.84157	2.57767	4.1765	2.99038	4.05361	2.18066	1.87559
GATTGGCCGAGGGATGAGTG	AAMDC	2.76558	2.77591	2.3869	2.10949	3.16398	2.402	2.68371	3.057	2.76903	3.4606	2.32293	2.16777	3.26263	3.59096	2.06723	2.7356	1.88148	3.23642	2.62979
AAGTATGGCCAGGGGGTAGT	AAMDC	3.51856	3.72881	3.36104	3.57368	4.01702	3.4117	3.47283	4.18106	4.12985	3.34441	3.35569	3.89587	3.00726	3.16482	3.2687	4.12652	4.24083	3.8489	3.26413
AAATTGCTTCCTTATCATGG	AAMDC	3.59157	3.11589	3.29233	2.81482	3.43487	2.99989	2.21795	3.07688	3.08267	3.03525	2.73378	3.99665	3.4839	3.56751	2.9151	3.42298	3.31732	4.11944	3.57018
AGGTACTCCACAGTTGATGA	AAMDC	4.1094	3.94386	3.97998	4.20701	4.09818	3.51446	4.05796	3.54209	3.54157	4.74242	4.06854	4.07848	3.49694	4.15357	4.01906	4.31175	4.05361	4.16532	4.41503
TGAGTGGCCTCTTGAAAGTG	AAMP	3.52479	3.58286	3.6093	3.6571	1.21164	0.999938	2.82956	2.21712	3.09824	3.14699	4.06628	1.68366	1.17144	1.11509	1.53685	1.47264	0	0.664516	0
TGGATGTGGAAAGTCCCGAA	AAMP	3.78038	3.57911	3.63007	3.77986	1.75033	3.2149	2.30782	2.61541	1.59604	3.58614	4.17686	1.29604	1.80931	0.874141	2.33944	1.99442	2.49353	4.20796	2.80482
AGGTGACCTCGCTATCGTCG	AAMP	4.09273	3.98271	3.63419	4.09372	4.04458	4.19534	3.50575	4.21555	3.77026	3.90809	4.52722	4.04833	3.65259	4.69047	3.64086	3.70784	3.86786	3.93088	3.57623
AAGATGACAAAGCCTTCGTA	AAMP	4.54279	3.83012	3.74118	3.83406	2.5294	2.35242	2.47787	3.05299	3.3003	3.78422	3.55192	2.04084	1.95496	0.999639	2.31161	1.9179	2.51603	3.2995	1.18421
GGTGAGGCAGCGAAACTCAC	AANAT	4.07586	4.1639	4.11285	3.80367	4.39744	4.62924	3.85572	4.71916	4.52077	3.68739	2.91988	4.52951	4.32111	3.31727	3.99009	4.66917	4.0199	4.9812	4.68085
ACCTTCACGCTCGATCTCAA	AANAT	4.23245	4.33378	4.18341	4.32691	4.74335	3.6188	3.51656	4.16443	4.31454	4.81952	3.78064	3.98874	3.62515	4.98799	5.25649	4.15597	3.52012	4.3993	4.45003
GTGGCGCCGCTGACAGCTCG	AANAT	4.36331	4.54271	4.42485	4.48552	4.16069	4.21767	4.47862	4.57421	5.00785	4.56558	4.62531	4.59005	3.81406	4.74973	4.71173	4.93612	4.65141	4.20614	4.83003
GCCCTCCTCGAACCAGCCCA	AANAT	4.57315	4.70553	4.82059	4.69104	5.18934	4.72586	4.63064	4.53594	5.16956	4.08143	5.19221	3.86737	4.89909	5.89343	4.57406	4.93734	4.4751	4.90437	5.12538
GGGGTAGATTCTGCCCCACG	AAR2	3.84651	3.7738	3.66874	3.72603	3.69053	3.58914	4.07451	4.03014	3.9591	2.69442	4.69838	3.7158	4.41794	3.55393	3.2687	4.1787	4.71923	4.56393	4.45661
CTTGGTTATCTCAGCTGGCG	AAR2	4.05019	4.12198	3.83721	4.22476	3.94154	3.94407	4.02426	4.19204	3.918	3.96428	4.43947	4.2735	3.85176	3.55051	4.11879	4.33768	3.9445	4.10382	3.84524
CATGTTCAGGATGACCACAG	AAR2	4.54891	4.67686	4.64801	4.62306	4.40049	4.63961	4.57872	4.65315	4.59813	4.84753	4.07303	5.02227	4.66122	5.25878	3.90884	4.79082	4.32817	4.47716	4.31007
TAAGGAAGAAACCCATACGA	AAR2	4.57615	4.52528	4.28253	4.539	4.14622	4.3971	4.32105	4.64784	3.70054	3.82815	3.72463	4.09578	4.2094	3.98168	4.22455	4.04342	3.79001	3.36977	3.40671
GCAGAGCTGGACGGGCGTTG	AARD	2.88657	2.61671	2.70932	3.15932	2.65733	2.58486	2.962	3.06896	2.39949	0.821008	1.77968	3.27426	2.12132	4.00682	3.44557	3.58331	3.66808	3.59042	1.7949
TGCTGGAGGACCTCAGACGA	AARD	2.9982	3.15924	2.85761	3.13699	2.65222	3.14673	2.97773	3.20528	2.76416	3.89782	1.36176	3.60627	3.57277	3.19138	2.61463	2.51958	2.53083	2.8294	0.962032
GGGAAATTCTCTCTCTGCAG	AARD	3.1018	3.01677	3.37342	2.84267	2.72216	3.44046	3.29274	1.85207	3.54441	2.01623	0.898012	3.24355	3.95297	2.93797	2.40236	2.85328	2.43177	3.05333	1.97964
GTCCCCGAAGAAGTCGCACG	AARD	3.38117	3.64518	3.46414	3.37179	3.58722	3.46866	4.16661	3.82205	4.40812	3.24422	3.68114	3.67364	4.02373	4.79227	3.72062	4.09429	3.63763	3.07352	3.3862
TTGGTGCTGAGGATGCCGAT	AARS	4.41451	4.36025	4.4057	4.16349	3.13497	3.87903	3.28011	4.17738	3.62727	3.33835	3.52594	2.66158	3.51414	2.62389	2.17413	4.2681	3.39624	1.11774	3.45674
GGAGGCCAGATCTATGACGA	AARS	4.4345	4.59193	4.67325	4.66787	2.06683	0.44054	2.87647	3.66803	3.39793	2.88115	2.11208	1.73503	2.44203	0.414857	2.07829	2.2731	1.62972	1.42487	0.785353
TCAGAATGTGCGTAGCTGTG	AARS	4.68024	5.05788	4.86421	4.71007	2.30685	3.66421	2.50526	3.60369	3.96548	2.46883	2.30776	2.18634	1.03512	1.98941	1.81311	1.81617	2.85879	2.74126	2.77358
CCAAGAAAAGCATTGACACA	AARS	4.69136	4.77767	4.65715	4.68976	3.5382	2.38237	1.18999	3.59269	4.25846	3.79975	4.29311	2.23176	2.3588	2.85736	1.53685	2.3552	3.596	1.14853	3.36888
AGCAAACTGGGGTCGCCGCG	AARS2	2.75503	2.6385	2.99847	2.94045	2.70252	2.47795	2.61496	2.03396	2.26794	1.85573	2.32293	1.47288	2.11006	1.25592	2.42851	2.28076	2.27353	4.35379	1.24621
GCTGAGCCAGTTCAGAAGCA	AARS2	2.90579	2.90736	2.44901	2.9275	3.11282	2.49632	2.45557	2.30066	2.29523	2.87279	2.40363	2.11057	3.35621	2.57767	0.367455	2.24988	3.01963	2.65277	3.11008
CCAACTTCTACGCAGAACAG	AARS2	3.11837	3.44129	3.05487	3.47626	1.51164	2.07519	1.84173	1.81467	2.92128	1.78617	1.65336	1.90165	1.01109	1.54385	0.471725	2.92834	1.88148	0.275738	1.59495
TCGTAGTGGATCTCAGTACA	AARS2	3.45477	3.47599	3.1268	3.3622	1.88711	2.76997	2.93405	2.07408	1.56275	2.32296	1.81229	2.53687	2.7773	1.13346	1.96375	2.33327	2.57436	1.76992	1.47059
CATTCGGGTTGTTAACATCG	AARSD1	3.2369	2.90436	2.44433	2.69767	2.40125	3.46866	2.91375	2.80854	2.06096	2.75029	1.51492	2.24953	3.98107	3.61077	2.57616	3.40907	3.40832	2.12757	3.02862
GTGCTGAGAGTGACTCGCCG	AARSD1	3.38117	3.36274	3.12094	3.1257	3.04426	3.0934	3.09777	2.90957	3.48345	4.11196	3.82126	2.21376	3.40312	3.51941	1.81311	3.15361	2.68438	2.20283	3.21459
ACCTCCGCTCCCAATCTACC	AARSD1	4.12588	4.03293	3.97512	4.14123	4.02297	3.90677	4.0052	3.89106	3.76539	3.96428	4.70708	3.58192	3.83474	3.28064	4.52036	3.79867	4.58558	3.33674	4.05899
CCCAGACAGAAATATCAGGT	AARSD1	4.14622	4.13991	3.94061	4.08597	3.63463	3.34228	3.65997	3.3165	3.95269	3.81074	3.90681	3.80564	3.95297	4.50534	3.25416	3.2543	4.38223	4.49673	2.65857
GACAGTCAGATCAAACGTCA	AASDH	2.98018	2.47454	2.87859	2.75255	1.92997	2.76997	2.68371	3.28607	2.72456	2.11883	2.20508	2.55842	2.62731	3.87106	1.89039	1.19311	2.93312	3.35004	3.59124
TTGTTGGTACATCAGTACCT	AASDH	3.73813	3.54299	3.54731	3.51429	3.74435	3.63547	3.75661	4.27872	3.2278	4.01077	2.81112	3.15202	4.37858	3.88739	1.7864	3.91888	2.87629	3.70876	3.48916
TGTGAATTGCCTGTACAACT	AASDH	4.30661	4.59658	4.70981	4.67563	4.74695	4.11734	5.06734	4.98319	4.57466	5.31008	3.71028	5.09288	5.04083	5.1946	4.33925	4.9337	4.18342	5.14091	6.10142
AAATGAGTTGATAATGACGG	AASDH	4.56411	4.3	4.58769	4.49286	4.60342	4.44519	4.49511	4.22805	4.81159	5.29841	4.73428	5.00668	4.43385	4.47144	3.77258	4.82134	4.4751	3.86521	4.63813
CCCGAGGAGAAGGAGCGCAT	AASDHPPT	2.74439	2.5222	2.39663	2.45457	1.68177	0.44054	1.06301	1.89751	2.05299	1.63611	1.40517	1.80881	0.774674	2.42194	0.63033	0.574199	0.845197	1.34738	0
GCTGAACCTGAGCTGCAAGT	AASDHPPT	3.42844	3.80946	3.54074	3.711	2.64195	1.53241	3.43344	3.12733	3.48048	3.84535	2.76188	2.37627	3.37985	0.557764	2.66682	2.99038	3.06101	3.95285	1.59495
CTGCCAGCAGCCATTCGGCT	AASDHPPT	4.4212	4.76782	4.826	4.79451	4.24286	4.60404	4.62316	4.4317	4.79137	4.62157	3.736	4.4964	4.56341	4.63835	3.9425	4.90796	4.96795	4.2547	4.17313
AGGAAAACCAGTTCTTGCAA	AASDHPPT	4.66058	4.49375	4.59511	4.66397	3.79391	3.81458	4.29617	3.82441	4.05401	3.64872	4.37362	4.18622	3.84837	3.32128	3.59926	3.31523	4.06127	3.45536	3.86761
AAGACCTCAGAAAAGTGTAT	AASS	3.74881	3.69282	3.71614	3.63071	3.59257	3.36246	3.9722	4.16071	3.7107	3.69215	3.49279	2.96568	3.90488	4.93135	2.44568	3.84073	3.3922	3.49782	4.27889
CGTGCTCAGTCACTTTCAAT	AASS	3.77517	4.45334	4.08453	3.83637	4.04068	4.69436	4.34399	3.22323	4.38608	4.35202	4.40781	4.33722	3.96553	4.91949	4.09993	4.56325	4.66825	3.60991	4.52699
CATCACAAACAAAGTTAACA	AASS	3.79591	4.22638	4.36167	4.43609	3.61112	4.41894	4.589	4.10757	3.93761	4.75043	4.64204	4.22491	3.79308	3.6623	3.36662	4.0253	4.91391	4.07406	4.45332
GGGTAGTGGCATTTGGACAG	AASS	3.96115	4.17264	4.5609	4.29702	4.31254	4.58484	4.55925	4.37983	4.44818	4.32468	5.00151	4.46251	4.46735	4.678	4.79783	4.0768	5.01477	4.65385	5.24504
GAATATGATGAGGACGACCT	AATF	3.11837	3.25873	3.16715	2.98696	2.70252	1.70035	2.12211	2.14361	3.40734	2.85591	2.52665	2.31007	3.23697	1.50203	2.2445	0.92639	2.15431	2.52955	2.89468
AAACCACCTCTAGAAAAGCA	AATF	3.95194	3.93361	4.14062	4.01021	3.46432	3.38236	3.48113	2.90957	3.53872	2.97791	2.53318	2.85393	3.17344	3.25988	0.975936	2.17788	3.59247	3.07352	3.3619
AGAAACTTTGACACTAGAGA	AATF	4.12178	4.22037	3.82104	4.06839	3.58454	3.75095	3.69846	3.52482	3.41046	3.55511	2.36751	3.70296	3.27782	2.06793	2.36674	3.75259	3.53489	4.15399	2.9929
AGGCACTTAAAGCATTGTTG	AATF	4.16228	4.22997	4.07849	4.26306	2.18477	2.46867	2.57415	1.89751	3.23839	3.10118	2.77848	2.34355	2.22941	2.45884	1.02246	2.99038	2.09577	2.84828	0.0355518
GCATAGCAACCTGCTCGTCG	AATK	3.01599	3.38009	2.83988	2.8195	3.41087	2.65197	3.235	3.28265	3.047	2.88947	1.6169	3.2786	2.51219	2.09631	2.41984	3.31896	2.34228	2.59806	2.04215
GTGTCAGCCAACAACAACAG	AATK	3.85147	3.57723	3.97837	3.56813	3.76343	4.11437	3.49212	2.90067	3.70817	4.96826	3.24458	3.46888	4.35252	4.51413	2.83916	4.62923	3.75891	4.20614	4.12236
CTCCTCAAGTCCACAGACGT	AATK	4.70513	4.70639	4.75968	4.52903	4.59678	4.17267	4.78615	3.57042	4.74265	5.64634	4.78034	4.071	4.9186	3.39166	4.80451	4.81871	4.20666	4.18958	4.63233
AGCACCGGAACCACGCCCGG	AATK	4.73767	4.72433	4.67225	4.84818	4.82849	4.9706	4.56055	4.86008	4.97659	4.41818	5.28033	5.11729	4.876	4.56579	4.55835	5.12879	4.62406	5.25405	4.75471
GAAAGAAGTCATCGGATGCG	ABAT	2.40952	2.8893	2.77047	3.02798	3.57647	3.98043	3.01633	2.87364	3.03491	3.4855	2.96892	2.24953	3.6642	4.18474	3.82929	3.45041	2.19205	1.25138	2.29776
CCTTAAAGACCATCTTCATG	ABAT	2.80705	2.94281	3.11505	2.55902	3.00069	3.3971	2.74934	2.20271	2.28165	2.52329	3.2916	3.19851	2.39638	2.47334	1.21503	2.65539	2.81713	3.43053	3.62955
TGCAATTACGAAGAGAGCCG	ABAT	2.98922	2.83686	2.95303	2.73779	3.6755	3.01272	3.58492	2.95325	3.11748	1.06079	1.6169	3.06437	4.10827	1.86297	2.77267	2.9429	3.46338	1.49841	3.73603
GTGAATGGCTTTAGAGTGCG	ABAT	3.35345	3.23985	3.27133	3.25226	3.39871	3.72391	4.00328	3.33972	3.38846	3.24746	3.21642	3.48773	3.76102	2.61083	3.35758	3.12836	3.49014	3.06548	3.23385
GTGGCATGGCAGGACTACGT	ABCA1	2.11153	1.78988	2.05946	1.76587	1.71156	1.49635	2.11501	2.43614	0.851723	1.1876	1.74631	1.57508	2.25008	0.760516	0	1.40417	0.845197	1.41224	0.432192
GGACACGCCCAGCTTCAAGT	ABCA1	3.37429	3.56591	3.46182	3.52005	3.77052	3.75095	3.52996	3.16497	3.50989	3.46895	2.7281	3.74115	3.84837	5.28983	2.81953	3.81194	3.63077	3.90407	3.85024
TTGGACAGCCCAAGACATCG	ABCA1	3.63827	3.67536	3.34354	3.93672	3.75868	3.73169	4.16489	2.51405	3.82042	3.68977	3.89923	4.98827	3.74654	2.49482	3.56431	3.08528	3.71096	3.25422	4.32451
AATGCAGAGAAAGCTATCTG	ABCA1	3.6946	3.85359	3.58822	3.58472	3.48171	3.48255	3.76116	3.87979	4.23927	3.00496	3.82659	4.0019	4.00864	4.13089	2.47942	2.99504	3.62733	3.98305	3.57018
TCCTTATTAAAACACTCATG	ABCA10	2.67889	2.93403	2.86113	3.26946	2.06683	2.38237	2.43292	3.00813	2.79794	3.06493	1.89582	2.87699	1.89057	1.98941	1.71737	3.06324	1.54474	2.26737	3.19507
GGGTACTGAAGAGGATAAGT	ABCA10	2.79679	2.75943	2.16002	2.55341	2.53497	1.76241	2.20464	2.72027	2.06889	2.00862	0.877611	2.60057	2.15461	2.35306	2.12167	2.38393	2.92753	1.71955	3.25285
GACACTTCAGTGAATGCACG	ABCA10	4.54891	4.17139	4.27199	4.42538	4.39439	4.13797	4.24508	3.82441	4.57744	4.02216	4.37544	4.45679	4.4451	3.77485	4.24676	3.82771	4.24083	3.54197	3.17926
ACTCTCTGAAATAACTGACA	ABCA10	4.74569	4.5096	4.74833	4.62974	4.75173	5.23007	5.09285	4.8851	4.29946	5.10398	5.10715	4.70562	4.61015	3.5229	5.01472	4.38996	4.9882	4.96183	4.65394
GAGGTGATACCCATCGCCAA	ABCA12	2.51339	2.47454	3.42187	2.95754	2.2673	2.25864	1.65865	3.29967	1.42131	2.45769	2.36017	2.60748	3.07836	1.44433	2.90272	3.06324	2.43177	2.13528	2.44384
GGCAGCTATAAATACAACCC	ABCA12	3.42844	3.25638	2.85408	3.28985	2.37047	3.92045	3.49759	3.02869	2.89477	2.22121	2.12944	2.41616	3.4169	3.42561	1.2739	3.11128	3.15956	1.4498	4.55175
ACGGTCATATAATACACAAG	ABCA12	3.75412	3.8721	3.70051	3.64661	3.53265	4.18688	3.63786	3.80546	3.03895	3.04645	2.52008	3.36266	2.56265	1.66247	2.88394	3.41256	2.89929	4.08604	4.8712
ATGGTGCTAAATGATCCTTG	ABCA12	3.80105	4.01777	3.67074	3.83868	3.72501	2.90678	3.61541	3.61189	3.13269	3.98383	4.27956	3.70296	3.87856	3.19575	3.9181	3.72198	3.10125	3.58481	1.3487
GGCTTCATTTAATAACACTG	ABCA13	3.83653	4.03567	3.67475	3.79657	3.86189	3.77373	3.29588	3.83378	4.15241	3.94446	3.85296	3.84124	3.08413	4.30715	2.27365	4.15805	3.28712	2.01514	3.33004
TATCAGGAAGACTTGCGAAG	ABCA13	4.23625	4.11293	4.30595	4.02852	4.07545	3.72391	4.47308	4.08025	4.405	3.12954	4.29887	4.3205	4.36442	3.84063	4.11073	3.8093	3.99875	4.3653	3.59124
CAATGACTTCCATAATTGGG	ABCA13	4.3737	4.32933	4.49561	4.46625	4.37436	4.42615	3.61541	4.0281	4.49306	4.36401	4.72289	4.37211	4.85927	4.9993	3.56431	4.68224	4.33873	4.72578	3.86019
ACAATTTAGCTGATTCGGCG	ABCA13	4.62624	4.43686	4.43551	4.34812	4.39744	4.86848	4.6294	4.53594	4.91196	3.97213	3.51937	4.18852	4.75282	4.24935	4.34613	4.35954	4.8206	5.14664	4.79286
CTTGTGTGGCAACAACCGGT	ABCA2	1.50297	0.879726	1.32453	1.03688	1.16934	2.11141	2.04953	2.46056	0.655126	1.06079	0.679722	1.47288	1.66278	0.289375	1.82628	1.76247	1.64341	1.73991	0.846682
TAGGGGATGAAATTGCCACG	ABCA2	2.59851	2.82741	2.31174	2.51929	1.15497	2.66827	3.29902	1.15332	3.1289	2.6013	2.41783	2.6212	2.08725	3.12406	2.7101	2.67296	2.88207	2.26034	1.83581
GATGTCGTGCCCGTAGATGG	ABCA2	2.72289	2.62036	2.36724	2.89239	2.35168	2.57625	1.94137	2.41129	2.33522	2.00096	2.87941	1.27883	2.02862	3.07261	1.96375	3.43333	2.47068	3.10917	3.49236
CATGTACGTGGCGATCCGAG	ABCA2	3.94731	3.5275	3.36848	4.09565	3.49604	3.2149	3.04274	4.14949	3.1737	4.1643	2.55904	3.99138	4.75282	3.32128	2.59936	3.51677	4.10892	3.50676	3.48273
CCTCCTGAGTCCCGTCAACG	ABCA3	2.92475	3.15168	3.84078	3.02393	4.00705	3.4452	3.54059	3.63354	3.50989	2.6264	3.64539	3.04414	3.87191	2.8793	3.45831	3.0588	3.59247	3.02872	2.97927
ACCTACGGTTCAGTTACACA	ABCA3	3.90019	3.87669	4.15359	3.85928	3.59789	4.55008	4.39467	3.79109	3.29355	3.98577	4.48907	4.56897	4.15562	3.28886	3.85523	4.08119	3.73353	3.39887	4.09314
AGTGGACGGGCATACATCAG	ABCA3	4.57615	4.78745	4.96412	4.68207	5.04669	5.31794	5.0301	5.00929	4.93057	4.79316	5.20864	5.47734	4.67467	4.44777	4.25653	5.07694	5.4016	5.55697	5.68079
AATGCGCATTTACTGACCGA	ABCA3	4.64923	4.00384	4.31111	3.99581	3.5602	4.09641	3.71263	3.90002	4.38291	4.70286	3.3849	3.46128	3.97488	4.31924	4.33925	3.53929	3.89958	3.65617	4.53942
GATCCGAATGGACATAGACG	ABCA4	2.48811	2.23814	2.31687	2.2548	1.63073	2.61039	1.8331	2.45449	1.07281	1.50152	2.30776	1.53217	1.42889	1.51611	2.27365	1.58826	1.91572	0.899837	2.18356
AAAGACCGAGCCCCTAACAG	ABCA4	2.94346	2.62764	2.51304	2.94474	2.61594	2.7161	2.69803	1.37509	2.84023	1.06079	1.62916	2.79464	3.17884	2.77197	2.83265	2.58908	3.18318	0.706499	2.23798
AGGGTGTTGAGTTGCCACAG	ABCA4	3.20623	3.17174	3.1813	3.15932	2.77013	2.785	3.09416	2.72532	2.47898	3.79533	2.33046	2.91646	2.3588	4.01675	2.59167	2.99504	3.20642	3.41479	4.2621
AGCACCATACCCGCAAACAG	ABCA4	3.36737	2.8051	3.07925	3.20296	1.87838	2.55009	2.12917	2.5082	2.09241	2.75939	1.10523	2.73911	2.22941	3.17816	2.16379	3.38795	3.24734	0.747295	1.50904
GAAATAGATACCTTTCCCCG	ABCA5	2.31207	2.15995	2.07773	1.93931	1.92997	2.20378	1.82443	1.86128	2.66305	2.63631	2.1466	2.56553	2.07572	2.68745	2.08926	2.32588	1.6704	0.935579	2.90912
AAAATGAATGATACCTCAGG	ABCA5	3.06809	3.16925	3.0112	3.23134	2.78421	2.81459	3.28644	2.54863	3.52149	1.99327	2.86911	3.51002	2.47754	3.32927	1.65967	3.14943	3.06101	2.81987	1.77401
AAATTATGAGGAGTTATCAG	ABCA5	3.13475	3.29576	2.68966	2.83345	2.56246	3.25323	3.28011	3.45361	2.85864	2.68967	2.50686	2.6748	3.36097	4.56748	1.97562	2.55158	3.70771	2.12757	2.15151
TGACAGTGACTATGTATCCG	ABCA5	3.30361	3.36056	3.12972	2.73283	3.45555	2.20378	4.18197	3.14627	3.32699	2.86858	2.9495	2.89967	0.624395	3.59096	1.90288	2.69606	3.40028	3.08152	3.86019
TTGTATATGAGTCTCCTGAA	ABCA6	3.2293	3.05238	3.47106	3.60384	3.02462	4.18971	3.28959	2.55998	3.32036	3.48824	2.80573	3.69973	2.68919	1.73646	1.81311	2.97157	3.44395	3.47067	2.89951
GGCACCAAATAAAACACACA	ABCA6	4.0545	4.21796	4.16929	4.23706	4.25471	4.27999	4.22874	3.99085	4.23575	4.36102	4.57552	4.46061	4.86263	2.50191	4.15055	3.72198	4.89258	4.38159	5.31
AACCAATCACCCTGTGATGG	ABCA6	4.0801	3.92625	4.31368	4.002	4.0601	4.30105	4.44647	4.0281	4.25151	4.48419	2.95438	3.35035	3.88188	5.49737	4.19185	4.308	4.24308	4.41521	4.58812
CAGACAGCTGTGAGTGACAT	ABCA6	4.2774	4.22997	4.35295	4.46475	4.01503	4.19534	4.17687	4.23868	4.5508	4.53808	4.16428	4.9412	4.5321	3.11021	3.01051	4.95778	4.12364	4.59779	5.04915
CTGGCCTAGACGTAACCCTA	ABCA7	3.01599	3.73219	3.05179	3.26261	3.43189	3.18122	2.79889	3.49262	3.55009	2.42945	2.82184	3.70296	3.99645	2.86837	3.61832	3.4538	3.22475	3.93971	1.11942
TGGACATTGACGTGGTCACG	ABCA7	3.03357	2.94573	2.62903	3.04407	2.92221	3.50994	2.46676	2.73536	2.63128	1.96207	3.17523	3.01846	2.61141	2.94319	1.75918	2.95731	3.10125	3.00368	0.7213
TCAAACAGCACGTTGTACTG	ABCA7	3.25948	3.1339	3.24463	3.32319	3.03251	3.48715	3.54588	2.1054	4.31288	3.48824	4.0135	3.7094	3.59314	3.11021	2.759	3.28127	2.97702	2.26034	3.05051
AGTACGGGATCCCTGAACCA	ABCA7	4.52736	4.49773	4.59088	4.73382	4.78012	4.72	4.01857	4.38621	3.80389	4.17794	4.29503	4.77935	4.57575	3.01927	4.64639	4.72918	4.74167	4.78331	5.04262
CTGTTAATGTCACAAGAGAG	ABCA8	2.70106	2.66351	3.48024	2.78641	3.06363	3.53238	3.33305	3.66278	3.0063	2.53923	3.021	3.3421	4.28649	2.37639	3.08364	3.41256	3.87948	2.0644	3.50192
AAATTATCAGCCAAAAGCGA	ABCA8	3.05093	2.79866	3.0332	2.64063	2.37047	3.16981	2.69803	2.96183	3.17737	3.41236	2.76188	2.37627	2.34925	2.52297	3.55643	3.0765	3.08629	2.69509	2.45044
GACACCCCCAAAAGACAGTG	ABCA8	3.15897	3.09503	2.9824	3.31658	3.36163	2.94742	3.12275	3.91114	3.19558	4.22799	2.61557	3.38695	3.63698	3.68116	1.91526	3.58021	2.9163	3.8061	2.83034
GCAAATCTGCGCAATTGCAA	ABCA8	3.67793	3.43508	3.50069	3.37815	3.40176	3.18689	3.54852	2.52567	3.4775	4.24429	3.75849	3.05429	3.56454	4.02169	2.6521	3.85619	4.19973	4.58377	2.97927
CTTGATAGATGTTCTAACCA	ABCA9	2.65638	2.446	2.70932	2.54213	2.38286	2.94742	1.65865	1.19758	2.64195	3.04273	1.31701	2.43958	2.55436	0.289375	2.496	2.70747	2.3254	1.88408	2.13522
ATATCAGAAAAGTTACCCGT	ABCA9	3.11011	2.84937	3.1121	2.55902	3.41992	2.20378	3.3663	3.11584	2.58781	1.65574	4.67788	2.02028	2.58724	3.56073	1.85227	2.5579	2.1733	3.48582	2.47654
TTATTTCTAACTAGACAGGA	ABCA9	3.88574	3.97702	4.4045	3.87735	4.30442	3.32696	4.08544	3.37869	4.01966	3.89782	4.32359	4.6565	4.13908	4.678	3.13747	4.13288	3.72068	4.43251	3.98136
TGGCAGGAAGAACAATCATG	ABCA9	4.01965	4.28281	4.10396	4.11862	4.55906	3.99988	3.80371	3.88656	3.81336	4.21316	2.99282	4.02531	4.06807	4.71049	3.32082	4.09646	3.32158	4.57105	4.49382
CTGGAGAGATCCTCACCAAG	ABCB1	2.9153	3.40785	3.48937	3.11812	2.62118	3.03803	3.07601	3.94615	3.13646	3.91013	2.36017	3.31703	3.48826	3.45513	4.07807	3.6993	3.01963	1.96413	3.02862
TTTATAGTAGGATTTACACG	ABCB1	3.04227	3.11847	3.23382	2.80068	2.57872	3.54568	2.95009	3.4627	2.73954	4.31236	3.57111	2.97104	1.95496	3.17816	2.87129	3.06768	3.42823	3.26831	2.98382
TAGGTGATATCAATGATACA	ABCB1	3.25948	2.93989	3.04562	3.21722	3.36787	2.43095	2.93001	3.00813	2.58781	3.69215	2.82184	3.27426	2.81248	4.32524	2.89023	3.56774	3.19717	5.27251	2.26818
ATTGACAGCTATTCGAAGAG	ABCB1	4.84856	4.41177	4.61087	4.23531	4.76007	4.6642	4.76817	4.47431	4.24803	4.82495	4.30079	4.77168	4.68609	3.63031	4.43909	4.34318	4.74008	4.78454	5.05782
CTCAGTGCCGTGTTTCTGTG	ABCB10	3.30361	3.37794	3.1586	3.19217	3.70047	3.49631	3.17486	3.6654	3.71323	3.81511	2.77848	3.75054	3.00726	2.92748	3.33471	3.48397	3.56397	3.17045	3.67816
GAGTTCACCCACGGTCATGT	ABCB10	4.42787	4.40437	4.31881	4.32032	3.89903	4.49631	4.59539	4.50985	4.53372	3.60141	4.60529	4.45104	4.77617	4.92477	4.56426	4.66771	4.33451	4.82441	5.22401
ACAGCAATGATTGACACTGG	ABCB10	4.49918	4.59287	4.68223	4.90102	4.50764	4.40442	4.66749	4.39891	4.14868	3.78645	4.26589	4.54218	4.20146	4.47684	4.31843	4.20711	4.73049	3.88363	4.28444
TATCGCCGTTCACTGGCCTG	ABCB10	4.79289	4.89922	4.86508	4.78377	5.36671	5.06289	4.99671	5.11019	4.98604	5.64696	4.89389	4.87976	5.11738	5.76232	5.1816	5.20322	5.09043	6.39321	4.47453
GAGCTCCCCAGATTTAGCAA	ABCB11	2.85726	2.81789	3.061	3.32976	3.13497	3.11735	2.10071	3.41038	3.54441	4.29212	2.3528	2.4853	2.45099	3.41062	3.30679	3.35205	2.63042	2.46986	2.37612
GATTCTTTACTGGATTCGTG	ABCB11	4.33169	4.27124	4.17212	3.84098	4.02495	3.97061	4.43227	4.03624	4.22338	3.68022	3.97801	4.04579	4.68229	4.20877	3.03908	4.49246	4.76064	3.98091	4.37743
TCAACATGGTCATTAAACCA	ABCB11	4.46072	4.88182	4.80149	4.60012	4.83075	4.44045	4.68316	4.97685	5.05151	3.88955	4.90905	5.13891	5.17393	4.86555	6.3178	4.52022	5.05117	4.63902	5.45654
TTTCAGAATCCTCCTAACTG	ABCB11	4.52426	4.74121	4.58024	4.3302	4.85986	4.20655	4.52218	4.80511	4.45121	4.72742	4.77207	4.52769	4.88594	4.51413	4.5799	4.75278	4.55332	4.7448	4.19491
TGGCCGTGGAAATGTAACCA	ABCB4	2.75503	2.85248	3.00166	3.3686	3.09786	3.96732	2.8973	3.68108	1.89252	3.45781	0.305094	3.7094	2.97035	3.20447	2.99309	3.08965	2.34228	2.28825	2.47006
CCCTTCTCGAGCTAACGTCA	ABCB4	3.27434	2.86486	3.393	3.23484	2.91369	2.41171	2.75848	3.82441	3.34015	3.29519	2.63393	2.91089	2.56265	2.19583	3.86164	3.88411	3.03009	4.51899	3.57623
CATTTCGGACCGTAGACAGT	ABCB4	3.92394	4.0136	3.83363	3.67787	3.87291	3.65606	4.29773	3.80784	4.44056	3.29519	3.8372	3.95393	4.07389	2.63037	4.53247	4.079	4.12608	3.7595	3.33718
ACACCACTGAACTCAATACG	ABCB4	4.03718	4.12327	4.08453	4.08014	4.37745	4.76617	4.38291	4.56157	4.27054	3.85812	3.94162	4.14883	3.81753	3.84063	4.01619	3.52646	4.43237	4.10578	4.12855
TTTGGATTGGCAGATCATGG	ABCB5	3.03357	2.73941	3.25269	3.37498	3.01271	3.19816	3.3988	3.80546	3.50406	2.36531	3.26828	2.6212	2.66629	2.00944	2.92125	3.71916	2.91065	1.59097	3.10172
GAAACCTTCGCAATAGCCCG	ABCB5	3.95194	3.70491	4.01357	3.83868	3.82603	3.90677	4.05239	4.00752	4.058	4.39938	3.83455	3.81462	4.12795	4.45327	2.41984	3.74984	3.22475	3.74698	3.74411
CAAAGGTCGGACTACAATCG	ABCB5	4.12997	3.95258	4.45311	4.20701	4.21887	4.36495	3.93642	4.21016	3.69029	4.03158	3.81591	4.28432	4.5778	2.93797	4.59729	4.20711	4.12852	4.62814	3.62664
GGAACGGGCACTCAATGTGT	ABCB6	3.28172	3.33854	3.44785	3.66232	3.59523	3.82189	3.45608	4.16257	3.39162	3.50457	2.4868	3.37485	2.90013	3.33722	3.75202	2.9763	3.36767	2.92585	2.97011
CGAAGTGGAACGCTATCGAG	ABCB6	3.32518	3.19888	3.56035	3.28308	2.19183	3.37741	2.54804	3.54495	3.16263	3.74352	2.81112	3.32543	2.82631	4.15357	4.02764	2.9763	2.69757	1.75999	2.40359
TAGGTGCCAAACCAATTGAG	ABCB6	4.13405	4.10251	4.42604	3.87286	4.37436	4.55666	4.24995	3.75205	4.85465	3.69926	4.73144	3.82651	4.43611	3.36858	3.95154	3.81985	4.90684	4.84804	4.88953
GCACGTAGGGAGAGATGCGA	ABCB6	4.14217	3.98271	3.77328	3.81309	4.24456	3.54568	4.18875	3.51319	3.5186	3.48	3.08468	3.26555	4.17737	4.35295	3.57995	4.40756	4.34712	4.32376	4.07617
TCACAGTTGCAGTCACACGG	ABCB7	3.08504	3.49801	3.42425	3.56255	0.342171	2.41171	1.20343	2.34725	1.62859	0.595593	2.4868	0.335708	1.23506	0	3.35303	1.67218	0	0.0333722	1.74208
AGTCATTAAAAAGTATCACA	ABCB7	3.15897	3.54106	3.08828	3.22429	2.91796	3.18122	2.60486	2.6999	2.95161	2.15377	2.87427	2.19554	2.99506	1.59778	1.79981	1.63681	2.60965	2.95662	1.86575
GATTAAATACCAAAGCACTC	ABCB7	3.67793	3.42466	3.39056	3.5709	3.10909	2.3321	3.02013	2.74534	2.83094	3.34441	3.24458	2.38434	2.65082	1.51611	2.14288	3.42298	2.89929	3.59602	3.01533
CACACCACAGACAGCTACCG	ABCB7	4.3737	4.23594	4.60459	4.65745	2.01999	2.79245	2.21131	2.72532	3.10597	2.16065	1.64131	2.93305	0.456623	0.874141	0.215558	2.5579	2.72357	2.89441	0
TCTTTGACGCCAATAAGACA	ABCB8	2.62194	1.86573	2.42068	2.28895	2.6054	2.48716	2.83388	2.80854	2.58228	1.22751	3.51607	2.32691	1.67812	2.09631	2.95162	2.57669	3.53855	2.96961	3.14712
CTTGGAACAAGGCGATGCCG	ABCB8	3.35345	3.27736	3.95221	3.02798	3.38029	3.83639	3.01633	3.5816	3.22426	2.95828	4.0135	3.37485	3.74654	3.23031	3.74857	2.72441	3.99342	2.97391	3.40671
AAGTACACAAGGGACCACGT	ABCB8	3.56765	3.1081	3.28972	3.10284	2.85708	2.55009	3.93441	2.8962	3.03895	3.29519	2.26128	3.91826	2.59534	3.40685	2.8063	3.55201	3.37178	2.59247	3.12253
CCTGCCCAAACAGGACAGAG	ABCB8	3.57966	3.80625	3.21744	3.6571	4.04458	3.22044	3.34826	3.57881	2.96441	1.93017	2.84304	3.69	3.6409	2.11492	3.35758	3.37011	3.50521	4.58659	3.87988
TTTGCCGCAGGTATTCGGGG	ABCB9	2.96194	2.7259	2.98885	2.85184	3.38646	3.33719	3.39587	2.15113	3.46854	2.87697	2.72239	3.53921	2.44203	0.760516	1.21503	3.88159	3.05591	2.63657	4.99149
TGTCCTGGGAGATTGTATGG	ABCB9	2.98922	3.59962	3.31816	3.00351	2.68261	3.52345	2.82521	3.51611	3.33687	2.72727	2.51349	2.52961	3.4839	2.92748	4.57406	2.49345	2.96617	2.9214	2.32675
GCCCCAGACGTAGTACATGT	ABCB9	3.33938	3.05508	3.31816	3.07571	3.72257	3.43571	3.67934	2.99565	3.41668	2.91005	3.92183	3.86737	3.56454	4.04128	3.18426	3.31896	3.36767	3.64542	4.32989
TGGACACCATCATGATGATG	ABCB9	3.87115	3.83484	3.86552	3.6227	3.49604	3.82915	4.24995	3.88205	2.97289	2.70389	2.82717	4.0407	4.43611	1.95882	4.68487	4.00463	3.57829	2.05631	2.87519
AGTACACGGAAAGCTTGACC	ABCC1	3.19846	3.10549	2.97593	2.879	3.40784	2.44047	3.91207	2.71012	3.1289	3.48275	2.66997	3.08926	2.76298	3.09153	1.19486	2.17788	3.33851	2.48199	2.47006
AAAATGTGATTGGCCCCAAG	ABCC1	3.75941	3.84893	4.10841	3.87959	3.94154	3.77373	3.25773	3.66014	3.95054	3.71338	5.16195	2.89967	2.61141	2.93274	2.5286	4.15389	2.92193	4.61442	3.79686
TCTGCTTCGTCAGTGGCATG	ABCC1	4.14217	4.0788	4.03242	4.21236	4.18034	3.97716	4.41215	4.48327	4.26538	3.83031	4.69109	4.00975	3.68712	3.94314	3.79285	4.24088	4.20204	3.56782	2.05952
AACCTGACAGCATCGAGCGA	ABCC1	4.48966	4.60767	4.52807	4.35781	4.32864	4.19253	4.69748	4.34417	3.97606	4.20651	4.23214	4.59701	4.36442	4.01427	4.60687	4.58197	4.69314	3.74949	5.47608
GGGCCCTGAGAATCCCAACA	ABCC10	2.53822	2.77263	2.99527	2.81012	3.09786	2.56758	2.54276	1.99269	2.18285	2.98569	1.823	2.40034	2.98276	3.19138	1.36698	3.11557	2.68438	1.25138	1.53411
CAAGATGAGACCACCCACGA	ABCC10	3.11011	2.8147	3.05179	3.38132	2.58945	3.1409	2.94609	3.27579	2.45499	2.47989	3.59004	2.74539	2.47754	1.64976	4.22951	2.54524	3.93618	3.81812	3.6697
AAGGGTGTCACCCTTAGCGG	ABCC10	3.13475	2.88018	3.08528	3.04407	3.08654	2.7317	2.81649	2.97036	2.31536	2.19461	2.58444	1.92396	2.0987	2.85736	2.77946	3.00432	3.13555	3.54487	2.10206
CGTGTACCAAGCTTACTGGA	ABCC10	3.26693	3.28889	3.34102	3.35255	3.70294	3.26935	4.02426	3.99921	3.36289	4.27159	3.65741	3.99665	3.76821	2.07745	4.65565	3.52968	3.17378	3.12086	4.01292
GACGGTCGGAATAGACGGCG	ABCC11	3.62094	3.48203	3.64852	3.11432	4.18212	4.18688	2.85533	4.13058	3.98656	3.89782	3.28774	3.85871	3.58909	4.27854	3.05035	3.56774	3.70445	5.45059	4.26398
TAAGCTTTGGATCATGAGCG	ABCC11	3.64972	3.014	3.15574	3.15562	3.07131	3.48715	2.95407	3.41351	3.70817	2.32908	4.31033	3.58892	3.48826	2.52297	3.6993	3.48728	3.26072	4.58518	3.31565
CAAAGACCAGAGCTTTGCTG	ABCC11	3.66671	3.72542	3.00485	3.62002	4.23776	3.34228	3.77022	3.02869	3.2419	4.57464	2.1803	3.63359	4.03866	3.59428	3.06709	3.67335	4.10645	3.93971	4.13676
AATACACATCACCTCAGGAG	ABCC11	4.35285	4.19241	3.87076	3.78226	3.90334	4.29056	4.13539	4.73677	4.38767	4.82495	4.89516	4.15591	4.45849	5.09264	3.59157	4.93612	4.41851	4.80401	4.68505
GCCAACCCAGACTTTCCCAG	ABCC12	4.22099	4.38624	4.26802	4.23356	4.94902	4.41894	4.52084	4.682	4.54371	5.12173	4.77483	4.36194	4.65348	4.11017	4.44337	4.54588	4.42843	3.92644	4.67663
AAAGACCATTAGGATCGGGA	ABCC12	4.35983	4.66009	4.30208	4.18178	4.69074	4.67836	4.66749	4.44706	4.43137	4.60273	4.87343	4.01235	4.9105	4.97531	4.64081	4.66771	4.68985	5.108	5.22978
GAGTCATATGTCGACAATGG	ABCC12	4.45094	4.50367	4.41651	4.11101	4.18034	4.17267	4.23202	4.88285	4.57744	4.43248	4.88242	4.41014	4.52363	4.78212	4.38671	4.62171	3.90527	4.80401	3.94443
ACGTACATTAAGGCTTCTGG	ABCC12	4.91645	4.8526	4.89886	4.92185	5.3526	4.96401	5.14864	5.0888	4.81984	4.8206	5.28711	5.22901	4.99409	4.80523	4.72586	4.78545	5.18237	5.38262	4.92076
CAGGGTATAAATCTTAGTGG	ABCC2	3.00712	2.96022	3.08528	3.17035	3.01271	2.99344	3.1473	3.22323	3.27996	3.27629	3.38851	2.66158	3.34183	2.18706	1.55279	3.26592	2.55276	4.02306	3.85274
GATTGGTATATCGAACAGCA	ABCC2	3.04227	2.95444	2.93978	2.91005	2.89218	2.785	2.40991	3.30979	3.07875	4.17794	3.66932	2.92201	3.44408	3.55393	1.59957	2.68455	3.44395	1.77979	2.38304
CAGAATTCATCACAAACGCA	ABCC2	3.19065	3.39083	3.19809	3.34283	3.56292	3.32696	3.04274	3.46572	3.68257	3.20478	3.56474	3.56428	4.30637	2.89554	3.61832	4.22509	3.80226	1.34738	3.46328
CATTATGGCAGGCCAACTTG	ABCC2	3.2293	3.33632	3.20364	3.29993	2.32623	3.31665	3.27056	3.07688	2.97289	2.66566	3.72177	2.40827	3.73925	2.801	3.31616	2.9857	3.71421	3.17045	3.9374
TGAACCACCAGAAAAACAGG	ABCC3	2.79679	3.06316	2.87512	2.82881	3.12762	3.20376	3.5772	2.84146	2.97711	2.45209	4.1019	2.31851	1.78117	2.61083	0.504872	2.71879	2.02433	1.96413	2.41038
GGCCACATGAGAGTCCACCG	ABCC3	3.19065	2.99723	3.38568	3.39393	2.02791	3.30106	3.37226	3.23035	3.15892	3.23446	2.78398	3.75054	3.50126	3.74529	4.54646	2.24988	2.81713	2.11204	2.34812
CCACGTACACGTACACCCAG	ABCC3	3.79075	4.12584	4.0293	3.86382	3.66285	4.34987	4.37253	3.50735	3.93978	3.39202	3.32588	3.26991	3.90162	3.4983	3.54053	3.91888	4.41053	3.14014	3.31203
GCAGGGCGTACAGTCTTCGG	ABCC3	4.09273	4.34487	3.95879	3.87735	2.82565	4.49631	3.91411	4.00337	3.70308	4.4339	4.19964	3.9485	3.85513	3.13322	2.45419	3.85619	3.63763	3.53033	2.62396
GCGTCACTGCCACGAACACG	ABCC4	2.98018	2.99442	2.89585	3.31658	3.40784	2.16983	3.51925	3.43216	3.16633	2.77294	4.05497	3.26555	3.54793	2.85736	2.08926	2.76866	2.89929	3.35335	2.88983
GAAGGTACGATTCCTTAGTG	ABCC4	2.98922	3.07386	3.00485	2.83345	3.05591	3.53238	2.80331	3.10814	2.67868	1.88098	2.72239	3.49519	2.79851	1.28908	1.77285	1.78419	2.69099	2.3689	2.82528
CAGATTGACTATCTGGCCTG	ABCC4	3.30361	3.14154	3.27924	2.85184	3.42891	3.22596	3.26737	2.81802	3.40107	2.77294	4.15795	2.71373	3.56866	1.63694	3.47514	3.71068	3.27837	3.54197	2.66993
AAGCACGGGTAAACCTTGCA	ABCC4	3.89057	3.73388	4.00406	3.68302	4.21887	4.05671	4.28198	3.76436	4.54655	4.33842	4.42197	4.57074	4.02673	4.45509	3.74163	4	3.71421	4.04367	4.23177
TTTATTCATAGAAATCCGCG	ABCC5	3.15897	2.56834	2.43491	2.68234	3.09786	1.86498	1.68764	2.54863	1.67087	1.84722	3.22048	2.12026	1.67812	0.807045	0	2.49345	2.74912	0.767269	1.9143
TGTTAAGACTAGAGAGACTG	ABCC5	3.42844	3.50593	3.88466	2.9275	3.89471	2.95409	3.68893	3.09649	3.61108	3.92841	3.67229	4.0534	2.71172	1.97928	3.55247	3.14524	3.71745	2.18066	3.66403
TGAAAAGGGCCATAATAACC	ABCC5	3.51231	3.34959	3.00485	3.07571	3.67801	3.03174	3.74056	3.61189	3.07875	3.90604	3.78612	3.59588	3.53956	2.83508	3.06153	4.02757	3.6979	2.37542	3.52086
TACGGAAAGAGGCACCCATG	ABCC5	3.97031	3.78361	3.88811	4.32691	4.14985	4.51671	4.4078	4.10757	3.9092	4.96432	3.13282	3.70296	4.83552	2.51598	4.39336	4.73755	4.92376	3.85824	4.52073
GAGAACTGTGAGAGTCACAA	ABCC6	3.04227	3.09503	3.11505	3.19937	2.78421	3.08128	3.22185	3.62276	2.90809	1.10431	3.03489	3.27426	2.43302	3.94834	0.9521	3.638	3.51269	3.35335	3.16729
GGACAGCATCCAATACGGCA	ABCC6	3.05093	3.58099	3.33597	2.93183	4.24795	3.62298	3.07601	4.14196	3.40734	2.74571	3.00228	2.72648	2.98892	1.57106	3.27352	2.85328	2.7989	0.643058	4.40147
CAGACCACGATCCAGACGAG	ABCC6	3.09345	3.23985	3.02067	3.43721	2.92645	3.13505	3.4756	2.56562	3.32036	2.23433	3.31075	2.89404	3.69091	2.09631	2.89023	3.14104	2.31688	3.10133	3.30477
ACTATGATCCAATCAGCCTG	ABCC6	4.01523	3.61436	4.00246	3.77022	3.84854	3.98369	3.84289	3.50147	3.65387	4.03346	3.53574	3.99138	4.2094	2.45884	2.98724	4.19297	3.36354	4.49822	4.7114
CAGACCAACGAGATGCTCCG	ABCC8	2.96194	3.46993	3.40269	3.05204	2.58945	3.18689	3.54588	2.42997	3.6565	2.8474	2.90986	2.77637	3.42602	4.36272	2.32094	3.29646	2.72357	2.98675	3.54881
TCAACGCCAGCGAATCAGTG	ABCC8	2.97109	2.63127	2.60405	3.1105	2.87034	3.34228	2.95009	3.79109	3.72833	1.90578	1.5795	2.70731	2.95153	4.04372	3.20961	3.3115	2.43964	1.42487	1.48352
CTACCGTCAAAGCTCTAGTG	ABCC8	3.07659	2.6985	3.22292	2.84267	2.92221	2.83639	1.89241	2.75524	3.80389	4.15053	1.39085	2.73281	3.26771	1.57106	3.27832	3.16193	2.49353	1.6989	2.50852
GATGTTGTGATAGTAGACCA	ABCC8	3.30361	3.07652	3.05487	3.35577	3.5899	2.41171	2.58446	2.49644	2.24714	3.57071	3.85296	3.69973	2.73391	4.96637	3.16883	3.12411	3.24285	4.45578	4.45168
GACTGCAAATCTGACCACCG	ABCC9	2.9982	3.21589	3.03631	3.41264	2.24031	3.30628	2.73089	3.46572	3.31371	3.15736	2.7949	2.87126	2.88699	3.54366	2.55258	3.94563	3.45951	3.10526	2.03339
AGAGAGGAAAACTCTCCGAC	ABCC9	3.44823	2.84313	3.1121	3.23134	3.98689	3.19253	3.76116	3.05299	4.09534	3.41812	4.03669	4.02788	3.68712	2.95357	1.15365	4.01155	3.30445	4.24938	2.38304
TAAAGTACTGAATTGGCGCA	ABCC9	3.75412	3.82854	3.62801	3.49686	3.62944	3.75095	4.1266	3.62005	3.52149	3.52607	3.66635	3.92381	2.77016	3.56412	4.11342	3.80399	3.45951	3.14396	4.37396
ATACACTATCGATGTTGTAG	ABCC9	3.90019	3.64518	3.84966	3.86155	3.94989	3.59341	4.47169	3.3165	4.31954	3.83247	3.50614	3.45363	4.0147	4.58427	3.83582	3.58641	4.01464	4.70652	4.02181
CTACATGCACTCGCGTGTGG	ABCD1	3.95655	4.0233	4.0371	4.26992	3.59789	4.04115	4.04495	4.44706	3.36611	3.85175	3.86596	3.77222	3.58503	3.95093	3.88386	3.1866	3.89386	3.79884	3.38275
GATCATGTCGTCGTACAAGG	ABCD1	4.08432	4.09202	4.19042	3.99167	3.89687	4.05051	3.95244	4.35887	4.25325	3.84321	3.79158	3.67034	3.48826	3.17373	4.46248	3.95284	3.98806	3.16294	4.33347
AGTTCCTCATGAAGTATGTG	ABCD1	4.2133	4.43893	4.34417	4.39435	4.37591	4.7943	5.10275	4.6505	4.59539	5.11466	4.429	4.53496	4.67275	4.12172	4.09449	3.96477	4.49977	4.46956	4.52855
GGCCACATACACCGACAGGA	ABCD1	4.40442	4.33934	4.54458	4.51756	4.08117	4.52792	4.58258	4.70901	4.25325	4.1965	3.49614	4.42195	4.3113	4.44777	3.86164	3.80133	4.42843	4.97906	4.23942
CCCTGACCAATCTCTTACGG	ABCD2	4.16627	4.49673	4.1974	4.17632	3.74194	3.27468	4.75909	4.22271	3.30702	3.76627	4.15372	4.33306	4.25615	3.18258	4.66667	4.40756	4.05617	2.87153	3.52712
ATTACCTCTCAGTGACACAT	ABCD2	4.40779	4.50664	4.49334	4.23356	4.35404	4.60615	4.76817	4.6318	4.65057	4.41242	3.40642	4.23833	4.46292	5.43021	4.23693	4.22509	4.00407	4.83391	4.34414
CTGGAGCTGATGCTATTGAA	ABCD2	4.42787	4.66629	4.52141	4.55031	4.53289	4.99181	4.71284	4.95446	4.97131	4.87501	4.39531	4.95616	4.72723	4.45509	3.82274	4.8318	4.85924	5.05109	3.55188
CCTTATTGCACTGTTGACGA	ABCD2	4.53046	4.77521	4.11874	4.55312	4.29297	3.92724	4.88644	5.11884	4.70881	4.33993	4.78582	4.76397	4.34293	5.24722	4.96198	3.80399	4.14545	4.88736	3.71699
AATTAAACTTACAAGAGGCA	ABCD3	3.49972	3.28889	3.29493	3.23134	3.08654	3.05672	2.87226	3.23743	2.78356	2.65595	2.6032	2.24067	2.6034	1.88483	3.08911	3.82248	2.74912	3.85124	3.14305
TGGCAAATATGAGCGCACAA	ABCD3	3.53717	3.53333	3.30788	3.45837	2.74154	4.1409	3.43058	3.66278	3.918	1.27906	3.5806	3.53921	3.55626	4.52982	4.54646	3.31523	4.38427	3.71391	3.43694
TGTGTACTCTTGAGATGTCG	ABCD3	3.75941	3.38225	3.1268	3.40643	3.17827	3.19816	2.67409	3.64157	3.16263	2.76844	3.03489	2.40034	3.62911	3.48763	3.39784	2.9763	3.77454	1.6989	3.57623
ACTCGACTTCGAAGACCCAT	ABCD3	4.17422	3.72202	4.23178	4.03859	3.92468	3.59341	4.05054	3.83378	4.09146	3.20478	2.96409	3.83242	3.67571	2.64965	1.50444	3.41952	3.62043	2.05631	3.0064
AGCCACATCTGAGAGCGTCG	ABCD4	3.00712	2.44187	2.88206	2.68747	2.15618	2.39222	3.06868	2.56562	2.38051	2.6849	3.63934	3.15202	1.66278	2.52297	1.64488	2.69606	2.62353	3.01625	3.48916
GATCCCCAGTCAGTACTATG	ABCD4	3.11837	3.3951	3.26868	3.31989	3.98079	2.55009	2.3747	2.61541	3.2419	2.74112	2.12079	3.60627	2.68159	2.28893	3.60692	3.23076	2.805	2.30884	2.21491
TTGCGATGACAACGTAACTC	ABCD4	3.42844	3.25403	2.77047	3.33304	4.19447	3.77373	2.9219	3.20166	3.533	3.44376	3.3957	2.81269	2.98276	2.85182	3.49589	3.0765	3.09129	3.13246	2.04215
GTAGTAGACGAGGGTGAACG	ABCD4	3.54331	3.22071	3.23923	3.21367	3.19593	2.80725	3.66241	3.53348	2.71449	2.23433	4.03899	2.93305	3.29284	3.8901	3.15324	3.63203	3.15001	3.66684	4.22023
TTTCAGATATATCATTGTGG	ABCE1	2.95273	2.42526	2.33723	2.5646	1.9879	1.12332	1.35568	2.03396	2.46102	0.767869	1.0516	0.158909	0	0.115422	0.999385	1.9179	0.198496	1.23713	1.70944
AGTTGTCCTGTAGTTCGAAT	ABCE1	3.66107	3.3341	3.43137	3.39707	2.39515	2.32183	2.14319	3.04089	2.04497	1.77724	1.17376	2.14896	0.345717	1.3532	1.40259	2.21032	1.10468	0	1.78449
CAATTGATAAGGCGCCAAAG	ABCE1	4.38401	4.01777	4.48425	4.08985	2.00404	1.3011	2.75848	3.34629	1.78113	2.75029	2.74509	1.93498	1.51684	0.712436	1.02246	1.47264	1.98187	1.6567	1.36276
CCAAAACTTCACCTGGACGA	ABCE1	4.70787	4.64043	4.26271	4.50163	1.75986	2.53239	2.19794	3.20888	4.39242	1.85573	1.79063	1.61676	2.32021	0.0395088	1.11123	1.79493	2.03476	1.26549	0.866559
TGTAATTGCCCCTATAGTAG	ABCF1	3.7056	4.07215	4.30853	4.06445	1.45408	1.71612	2.40411	3.01639	2.05299	2.43514	3.65141	0.739456	0.306769	1.93807	0.660062	2.56419	2.08578	0.458827	0.99852
GCAACACATCAATGTTGGGA	ABCF1	3.79075	4.00664	3.83363	3.60384	1.65136	2.15833	2.61496	2.70502	2.84947	3.91829	1.5411	1.64389	1.85051	1.07762	0.537274	2.10209	1.02326	2.30201	1.54649
GATGGAGTATGAGCGCCAAG	ABCF1	3.99294	4.02605	3.95879	3.61465	2.90942	3.72391	2.12211	3.43216	3.11365	2.70389	2.65805	1.72236	2.52921	2.30523	2.36674	2.43973	1.4699	1.72977	1.88537
CTGCAGAGGCCAAAGCACGG	ABCF1	4.4411	4.68299	4.56198	4.76933	2.58945	2.68439	2.20464	3.779	2.89477	3.05387	2.1803	2.10081	2.06409	0.979466	3.64086	3.33376	1.94917	1.8749	3.19899
ATGATCAGTACGTGAAGACG	ABCF2	3.09345	3.0924	3.09726	2.70275	2.90942	3.89989	2.5533	2.91841	2.43672	1.52306	2.68178	3.63697	3.27782	2.57767	1.36698	3.0721	2.91065	2.59806	0.866559
GGGTCGTGAGCGATAAGGTG	ABCF2	3.60926	3.94386	4.25069	3.96234	4.11684	4.1409	4.16833	4.08025	4.14493	3.81293	3.91684	3.53559	4.07098	4.09852	4.06701	4.20107	3.54586	4.2043	3.48273
CAGTCCATGCAAGATCCGCG	ABCF2	3.75412	3.42675	3.6627	3.47923	3.84183	3.49631	3.75204	3.68367	4.33276	2.83022	3.49279	3.67364	3.99645	2.50191	2.65948	2.74671	3.15956	1.92021	2.89951
AACCAATGAGGCCATAACGA	ABCF2	4.12588	3.98271	3.9816	4.08014	3.87071	3.91704	4.3455	4.25099	4.48123	3.77528	3.95628	4.20911	4.51511	4.5624	3.52446	4.43356	3.76205	3.65884	4.49382
TGCGAGAGGATTTGCTACGG	ABCF3	3.58563	3.54491	3.9735	3.81309	4.28144	3.97389	3.53794	3.91777	4.42366	4.53012	4.4516	3.90711	3.75018	3.9766	4.69926	4.18075	3.86786	2.55275	3.98364
ACTTCCAGGACTGCTAAAGA	ABCF3	3.66107	4.1194	3.95056	3.86155	4.23946	3.79986	3.7032	4.14573	4.47974	4.43248	4.76931	3.72218	4.13074	3.75718	4.37779	3.77446	3.08629	3.74194	4.60301
CAGCGGCTAGATGGTTACCG	ABCF3	4.07586	4.0547	3.66673	4.14683	4.13344	3.70033	3.56162	3.30979	4.158	3.37138	3.81054	3.87025	3.92752	4.46056	4.11342	4.24088	3.81138	4.25293	4.20275
GCAGAGTGTTGTACATGCGC	ABCF3	4.12178	3.72542	3.92052	3.6571	2.46092	3.76996	3.64281	3.72962	3.27311	3.87915	3.78885	4.04579	2.84002	3.56412	3.53653	4.30988	4.22042	1.64595	2.05952
GAGGCCGATCCCAATGTGCG	ABCG1	2.51339	2.33473	2.54839	2.77199	2.6316	2.43095	2.6644	2.05014	3.20281	2.23433	2.1551	2.4853	2.71172	2.95357	2.60702	2.4121	2.58149	1.94672	2.10206
ATGAAAGGGCTCGCTCAAGG	ABCG1	2.9153	3.2704	2.81106	2.67719	3.98689	3.52345	2.8382	2.42997	2.96866	2.92631	2.86393	3.01846	3.51414	5.10666	2.99309	3.32267	2.7364	3.14778	2.55213
CTTCAGGAACCGAATAGGAA	ABCG1	3.63827	3.67536	3.60301	3.49101	4.07354	3.934	4.24833	4.08222	3.79197	3.80855	4.6867	4.35374	2.84002	4.01427	2.53664	3.87149	4.00936	3.31993	2.94228
GACCACAAGAGAGACCTCGG	ABCG1	3.76993	3.98412	3.5988	3.77022	3.15317	3.67231	4.26605	4.06838	3.55856	2.52862	3.7529	3.83537	3.15162	3.20881	3.57606	3.86895	3.20181	4.09001	2.84043
GAATTACATCAACTTTCCGG	ABCG2	4.20557	3.83327	4.09652	3.85245	4.39439	3.73169	3.68175	4.05039	3.60018	3.93646	3.32964	3.93758	3.64481	4.11017	2.40236	3.74431	3.20642	4.46651	4.13266
GGAAGGCTCTATGATCTCTG	ABCG2	4.41115	4.64492	4.7292	4.62974	5.23192	4.77749	4.90095	5.38917	4.29271	4.44805	5.08507	4.9371	5.22183	4.85036	4.23693	4.60045	4.496	4.97047	4.65394
AAAAAACGAACGGATTAACA	ABCG2	4.60876	4.47671	4.19322	4.31536	4.52592	4.3971	4.06718	4.58397	4.2287	4.68266	3.98279	4.79456	4.71054	4.00183	4.82105	4.62923	4.36788	4.29825	4.38261
TAACTTAGGATGTCTAAGCA	ABCG2	4.78253	4.72857	4.734	4.87989	5.01917	4.58484	4.39027	4.1095	4.14493	4.81078	4.26393	4.56543	5.12159	5.61809	5.42181	4.73755	5.26328	4.63223	5.06859
GGTGGAGAGAACTACCTGGT	ABCG4	2.396	2.64569	2.27528	1.96489	2.54603	2.30107	2.25069	2.43614	2.02066	3.18465	2.3528	2.0811	2.98276	2.52992	1.50444	1.55074	2.15431	2.08841	3.58825
GTGGGACATGAACCGTAGGT	ABCG4	4.12178	4.27356	3.92052	4.05058	4.17144	4.06597	4.0052	4.37822	4.21804	4.48693	3.85557	4.4964	3.81059	5.17034	3.5285	3.98835	4.24308	4.17843	4.01514
CTCTGTGTCCCCAGTCATCG	ABCG4	4.82605	5.00155	5.16111	4.91421	5.40594	5.24373	5.06274	5.49788	5.68096	4.84004	5.88548	5.54187	5.03934	5.40491	5.33807	5.09443	5.19985	5.28555	5.33518
TGGAGCTGTCCTATTCCGTG	ABCG4	4.90933	4.67071	4.64597	4.66137	5.02413	5.07364	4.5448	4.80034	4.63597	5.29372	4.85006	4.09823	5.10891	4.59757	4.24185	5.14357	4.87528	6.12032	4.70175
GGTGCTATCCAGGACCGCGT	ABCG5	2.8671	2.28494	2.40147	2.13224	1.79738	2.69239	1.91709	1.96734	3.47452	1.03103	3.36671	3.21217	2.1325	3.45513	1.52074	2.23419	2.29103	2.66347	2.09366
ACACCTGAAAACGTTACCAA	ABCG5	3.76993	3.69801	3.73352	3.57368	3.17827	3.98369	4.02426	3.93748	3.39793	3.97604	2.93969	3.81164	3.9624	4.5607	3.16883	4.37394	4.0199	3.76199	3.42358
TGATTGGCAACTACAGCTTG	ABCG5	3.79075	3.99402	4.1464	3.98543	4.2564	3.53683	3.67694	3.15752	4.15055	4.87815	4.79537	3.62341	3.82099	2.57767	3.00473	4.54269	4.21126	4.02098	5.10146
GGCTCGCAGGAACCGAATTG	ABCG5	3.94267	3.82379	3.94394	4.0605	4.09441	4.42135	3.42486	3.64956	3.4982	4.34599	3.66635	4.29505	3.78247	2.68745	3.41973	3.56147	3.70445	3.71134	3.37236
CAGTGCGCTGACACCCGCGT	ABCG8	4.17422	4.07348	4.0371	4.06839	4.32222	4.66013	3.64281	3.97399	3.64063	4.70286	4.77621	4.5601	4.13074	3.62057	4.28304	4	4.03035	3.79398	3.53955
GAGTCCTACGAAGATGCCTG	ABCG8	4.25884	4.46253	4.4566	4.56988	4.15528	4.66013	4.3195	4.70645	4.68966	3.83677	3.9367	4.46632	4.5737	4.29087	4.14793	4.65451	4.50165	4.84922	4.68225
CACCCCCATCTACTTAGGGG	ABCG8	4.4345	4.30909	4.36663	4.47517	4.84538	4.23419	4.3888	4.58536	4.26538	4.8645	5.09505	5.05675	4.47175	4.17369	5.21828	4.53471	4.76377	3.71648	4.73727
CTCAAACCAAGGGACCTGAG	ABCG8	4.67465	4.64403	4.77469	4.57127	5.02413	4.66826	4.48	4.44706	4.53801	4.15226	4.73286	4.91081	4.69555	5.47952	4.80284	5.65166	5.06776	4.29825	5.41158
GGTGCAAGACGTATGTCTCC	ABHD1	2.61027	2.76274	2.16002	2.63001	2.93489	2.52346	3.06132	2.09763	2.00422	2.50175	1.08757	2.81865	2.65082	2.84626	3.85523	2.11928	3.31304	0.0333722	1.98874
GCTGTCGTGTTTAACAACCG	ABHD1	3.05093	3.03332	2.21055	2.75255	3.3741	3.15832	2.89315	2.46056	3.23487	3.38321	3.86078	2.74539	1.86399	2.95873	3.98716	3.34841	3.01963	1.85637	4.66391
GACCCTACCGTTCCACAAGT	ABHD1	3.05953	2.6421	2.99847	3.24879	3.43487	3.14673	2.65465	3.18343	2.80744	3.02774	3.25648	2.78249	2.63519	1.63694	1.52074	2.22628	3.00909	1.41224	1.97049
AGCCCCTAGTCCTTTATCAG	ABHD1	3.67233	3.56211	3.48481	3.56813	3.38029	4.03488	3.47837	3.72458	4.24278	3.96821	4.50744	3.96204	4.13074	3.53677	3.31616	3.78796	3.72712	3.71134	2.23798
TCATATAAGAAAGATAGCCA	ABHD10	3.25948	3.0924	3.04871	3.00351	3.50741	3.24238	2.74934	2.82274	2.96016	2.95828	2.75631	2.12989	4.23296	3.54366	2.93955	3.11128	3.04563	2.52369	4.09314
TGCACGACCAGAGAAGGTCG	ABHD10	3.28172	3.19153	3.12387	3.14074	3.43784	3.264	3.60025	2.50233	3.6192	2.74571	4.34232	2.81865	3.74654	3.39928	3.57606	4.24871	3.64785	3.23283	3.80203
TACCTCAGCGGGCGCCACGG	ABHD10	3.61511	3.80465	3.52973	3.51429	3.78693	3.62298	3.39294	3.75945	3.54157	3.00496	4.39889	3.88454	3.87524	2.70598	4.03049	3.57711	4.44611	3.89275	2.55826
TAATTGATGACTTAGCTGAT	ABHD10	3.63252	3.67886	3.88466	3.45537	4.11313	2.96072	3.57978	3.34629	3.57535	3.91829	3.352	4.00452	3.31754	3.94834	4.27586	3.56461	4.05104	2.67937	3.28275
GCTGTGGCCAACGACGACGC	ABHD11	3.51231	3.60147	3.11505	3.34283	2.93909	3.65606	2.99716	3.34301	3.53013	2.22121	2.59697	3.01327	2.84682	2.79524	3.2831	2.87874	2.91065	2.53538	3.67816
GAGCCCGTGCAAAAAGACGA	ABHD11	4.05019	4.08278	3.67475	3.79894	4.15888	3.60616	3.69608	4.19932	3.55009	2.80406	4.36082	4.10068	4.28399	3.3647	3.99885	4.12013	3.76205	3.05333	4.30826
CTGCCACATAGGTTGCAAAG	ABHD11	4.0588	4.12712	4.04794	4.27333	4.12055	4.20375	3.84718	4.29918	4.46179	4.45507	4.44468	3.95122	4.72539	3.8294	4.4348	3.42298	4.36581	4.84922	3.84274
ACGGTGGATGCTCGTAACCA	ABHD11	4.59403	4.68561	4.63162	4.65876	4.53844	3.99343	4.70104	4.79675	4.50625	4.67065	4.19553	4.37819	4.91537	4.17812	4.89792	4.38108	4.1693	4.24048	4.52073
GCAGGTACAGAATGATAGGG	ABHD12	3.19846	3.45158	3.10619	3.1257	3.43487	3.46866	3.47837	3.19439	3.63263	2.16065	2.87427	3.41478	3.61323	2.92221	3.37112	2.79564	2.93868	2.48199	3.89931
AGGTGACCACATGGTAACCA	ABHD12	3.66107	3.62894	3.81742	3.76051	2.80277	3.63547	3.85572	4.05441	4.03794	3.46339	3.11985	3.49147	4.30143	3.83222	4.77933	2.85841	3.97188	4.5936	3.5641
CCTACGCCTGACGGGCCCGG	ABHD12	3.7056	3.68411	3.79552	3.99994	4.379	4.11437	4.62191	4.56298	4.42521	4.27635	3.65141	4.3802	4.78328	3.94574	4.12146	3.69357	4.2698	3.89047	4.11615
GAGTGGCCCCAGATGTACAC	ABHD12	4.31382	4.30909	3.96861	4.3912	4.63225	4.29319	4.02237	4.1095	4.41124	3.84535	3.85034	4.42976	4.33327	4.24302	4.87909	4.4974	4.57491	3.1286	3.43361
GTCTTGTCTGTTGACTACAG	ABHD12B	3.2293	3.37361	3.17566	2.84727	3.48746	3.23693	3.27056	2.71012	2.9169	3.28891	3.00228	3.73485	2.64303	2.89015	0.975936	3.47398	3.20642	4.25115	2.40359
TAATTGGGTTCCCATCACGA	ABHD12B	3.41509	3.60885	3.67074	3.32319	4.21541	3.46866	3.31459	3.37227	3.23487	3.44376	3.60563	4.20911	3.92431	2.50191	0.660062	3.49718	3.73992	3.48582	3.18323
CCAAGACAATAGCATCAACT	ABHD12B	3.42844	3.81265	3.84434	3.49394	3.84631	3.91363	3.51656	3.07293	3.42906	3.06125	2.56543	3.45363	3.76821	4.02907	4.28543	3.44018	4.0199	3.74949	4.6962
TTGTGTCTATGAGTGGACCA	ABHD12B	3.52479	3.47599	3.47106	3.37179	3.65009	3.50541	3.78818	3.61462	3.45953	3.64135	3.66635	3.75366	3.84498	2.96387	3.71	3.3737	3.73353	3.50676	3.23002
GGGAACATAAAGACGTGAAG	ABHD13	4.34934	4.50763	4.49448	4.223	4.2292	4.33973	4.24671	4.07235	4.50917	2.9182	3.86596	4.87405	4.29149	3.50537	4.79449	4.16013	4.22271	3.98518	4.63088
TAGGATTTCAGCCATTATGG	ABHD13	4.42454	4.69344	4.33028	4.55171	4.79294	4.50541	4.3976	4.58119	4.71892	4.78316	4.84613	4.68943	4.65929	4.94312	4.8632	4.66625	4.47701	4.82679	5.03714
CATGGGAATGCAGGCAACAT	ABHD13	4.60289	4.91418	4.65816	4.937	5.117	4.59554	5.40211	4.78712	4.45121	5.11554	5.48888	5.17306	4.90073	4.9379	4.54447	4.6486	4.7917	5.28814	5.00051
AATAGCCACTGCTCCACCCA	ABHD13	4.76948	4.79151	5.1746	4.79926	4.94798	5.02066	4.72571	5.38119	4.73146	5.02786	5.20455	5.23459	5.18874	4.47144	5.60684	4.96255	5.18354	4.41679	5.00724
TCCCACTCAACCAGGCACAC	ABHD14A	4.42454	4.56184	4.51025	4.21769	4.8465	4.89296	4.59284	4.06041	4.00527	4.89167	4.77207	4.52222	4.27393	3.8294	3.5285	4.89804	4.64972	3.71648	5.19679
GGAGGTACAGAATGCCGTGT	ABHD14A	4.61461	4.44203	4.70199	4.80517	4.2292	3.4452	4.55532	4.7039	4.44666	3.96428	4.05042	3.84417	4.17737	3.94314	3.98716	4.08994	4.45584	3.8229	4.51444
CTGGCAGCCCCACATACAGT	ABHD14A	4.62624	4.61959	4.48196	4.84474	4.67571	4.67634	5.35546	5.10535	4.51498	4.40953	4.58813	5.20871	4.6842	4.73477	3.92424	4.6808	5.11765	4.85506	5.32803
AGGCCTTTAACTCTCACACG	ABHD14A	4.85846	4.76038	4.63265	4.78017	4.74215	4.97224	4.86545	4.81225	5.08805	4.2247	4.68523	4.59179	4.74555	4.20008	4.73636	5.00594	4.6548	5.00242	4.61921
GAGAGGCCCTGCCCGGCAGT	ABHD14B	4.62624	4.71154	4.81697	4.65745	4.46165	4.37492	4.77043	4.54167	4.44818	4.24914	3.60563	4.36194	4.51511	4.14001	5.0333	4.48419	4.33029	4.59639	4.02402
TGATGGACTGATCACAACCG	ABHD14B	4.81084	4.90971	4.7923	4.78975	4.82395	4.88775	4.41359	4.99995	4.58299	5.07328	2.75071	4.59527	4.24331	5.67799	4.53848	4.33032	4.57312	3.74698	4.46315
TGCAGGTCTGGGGCACTCCA	ABHD14B	4.81846	5.20811	4.86157	4.99918	4.86428	5.26667	5.18636	5.54361	4.91306	5.47871	4.83955	4.63131	5.31922	4.46056	5.66482	5.10094	5.31765	5.3939	4.89438
AGAACCTGGGTACACTGCAC	ABHD14B	5.25478	5.16309	5.38233	5.07844	5.3447	5.42254	5.53698	5.51547	5.23971	4.47316	5.37888	5.03897	5.17933	4.93135	5.31022	5.21226	4.92796	5.18705	5.39713
GGCCGGCCTCGAACCACTCT	ABHD15	1.95432	2.68111	2.4063	1.74634	2.6316	2.31149	2.18445	1.04443	2.14585	3.10476	4.59907	3.2257	2.63519	1.47347	1.89039	2.64949	2.25582	1.94672	0.432192
CTGGTGATCCCCAATGCGTG	ABHD15	2.84736	3.07386	3.25537	2.64063	2.34536	2.47795	2.8425	2.32747	2.60427	1.94621	3.53248	2.39236	3.29782	2.83508	3.37561	2.84813	1.30744	2.56991	2.65857
CAAACAAGGCTGCACCCTCC	ABHD15	3.71653	3.77872	3.55602	3.66752	3.42891	3.3524	4.13364	3.51611	3.55292	3.5887	3.43462	3.53921	3.51414	4.89142	2.7101	3.20282	3.02487	2.03175	3.10172
TGTATGTGACCGCCTCCTTG	ABHD15	4.5881	4.64313	5.04756	4.56988	4.28309	4.84895	4.73268	4.27011	4.28762	4.2572	3.30694	4.40817	3.92109	5.60498	4.28543	4.40581	4.17638	5.35401	3.98136
CTCAGGAAGGAGTCTCGAGG	ABHD16A	3.87115	3.87364	3.9306	3.82711	3.77052	3.12917	3.47837	3.78385	3.41358	4.41674	3.74448	3.69325	3.29284	2.73033	4.11611	4.13711	3.31304	4.29653	1.52163
CCATCTTGGAAGCAACACAT	ABHD16A	4.20944	4.45845	4.63059	4.5671	4.74215	5.05361	4.73268	4.41149	4.58989	4.60399	4.4325	4.67471	4.5778	4.96637	4.66667	4.38108	4.8445	4.46345	4.13061
ATCTACGCCTGGTCCATCGG	ABHD16A	4.58214	4.57979	4.80149	4.50017	5.31429	4.03802	4.3755	4.75416	4.47825	5.01936	3.94407	4.52222	4.32355	5.04126	4.08904	4.44212	4.88827	4.15778	4.9767
ACCATGTTTGTGGACCGGCG	ABHD16A	4.61753	4.59193	4.4888	4.47962	4.69323	4.45227	4.1142	4.4193	4.82804	4.37589	4.22206	4.31207	4.4451	4.73025	3.93947	4.71229	4.54605	2.64739	4.09735
CATCTGCTGCGAAGGCAACG	ABHD16B	2.67889	2.98311	3.01436	2.72287	2.50693	3.05672	3.3543	2.93593	3.03491	3.0315	2.06775	2.29303	2.87372	3.01927	3.53653	3.01355	2.96617	2.39481	4.28259
CAGACCAGCCGTAGACCACC	ABHD16B	2.95273	2.46238	3.06406	3.21367	2.79352	3.15254	3.09416	2.49052	2.39949	2.32296	2.3748	3.19851	3.32731	4.98925	3.12153	1.9179	1.93811	3.06548	3.6697
GGCCGCTGGCTCGTGTACCC	ABHD16B	3.03357	2.85868	3.03631	2.84267	2.47256	2.91364	2.91783	2.15861	3.45348	1.83004	2.62171	2.69439	2.81941	2.39935	2.03356	3.61092	3.00909	3.47067	2.42386
GCGCACGTCATCCCAGCGGA	ABHD16B	3.34643	3.54491	3.58822	3.54852	2.95992	3.84717	3.76116	3.41975	3.92675	3.52607	2.17195	3.44209	3.50986	2.99937	4.07255	3.77987	3.30445	3.07352	3.53645
ACCGTAGCCGGAGTAGTCGT	ABHD17A	3.22165	2.74276	3.061	2.74764	2.89218	2.49632	2.6644	2.37963	2.27481	2.69916	1.91596	2.59363	2.52072	2.08691	3.9334	1.55074	1.93811	0.881628	1.61859
TACACGGTCCTCTTCTCGCA	ABHD17A	3.31084	3.37577	2.9264	3.07962	1.65136	3.28	3.10853	2.28707	3.10597	2.27932	2.12079	1.50283	3.39386	2.98426	2.33944	2.28838	1.85819	1.72977	1.60682
GCGCGAGCTGGACACCATCG	ABHD17A	4.03282	3.57158	3.91206	3.65972	2.36423	2.46867	2.87226	3.63622	3.01453	3.68022	4.60529	3.40688	2.97035	4.29087	3.60692	3.08528	3.19717	1.80899	1.77401
AGGCTCTCAGGGTCCCCAAG	ABHD17A	4.49601	4.52528	4.64903	4.79332	4.59279	4.32695	4.47308	4.6115	4.61582	5.10219	3.36305	4.31418	5.06874	3.57425	4.62959	4.53791	4.49788	4.5922	5.005
TTCATGACTAGAACCAGTAA	ABHD17B	4.39765	4.41808	4.47853	4.27504	4.70808	4.92893	4.14064	4.91303	4.39084	4.07962	4.35529	4.26041	4.0505	4.27854	4.49171	4.18279	4.67493	4.46651	4.15708
GAGTAAAGTGTATTTCGCAT	ABHD17B	4.50549	4.22037	4.15646	4.05456	3.99701	4.31147	4.60808	3.94399	4.17094	3.38615	4.90023	4.33306	4.04163	4.81948	4.01906	4.49081	4.55694	3.46151	3.93269
TATAGGGACAGTACCGTCTG	ABHD17B	4.60583	4.42646	4.63368	4.82857	4.37125	4.69038	4.46053	5.04405	4.43444	4.39354	4.80215	4.9975	5.21921	5.0844	5.2854	4.68224	4.83559	4.29653	3.86019
CTTGGCTTGCTCTTAGGACA	ABHD17B	4.74569	4.70295	4.94435	4.65876	4.97892	4.98043	5.18974	5.2481	5.24846	4.54467	4.69255	5.29575	4.57984	5.75862	4.32541	4.84607	4.74644	5.60354	5.5049
GCCGTATCCCGAGTAGTCGT	ABHD17C	3.81128	3.63618	3.72389	3.5984	3.96439	3.56322	4.21055	3.9067	3.40421	2.71329	3.74448	3.32124	2.33963	4.57422	2.79964	3.71352	3.57829	4.41837	3.21071
TCCCAATGCTCTGACCATAG	ABHD17C	3.92394	3.99261	4.26005	4.33511	4.61002	3.96071	4.27404	4.4698	4.28593	4.55778	4.06403	4.26697	4.18544	4.62054	4.57795	4.25456	4.37199	3.64811	3.34429
ACGCCGACATCGACGCCGCG	ABHD17C	3.97486	4.06814	3.77701	4.24578	4.18566	4.47793	4.42511	4.24397	4.27569	3.93445	4.83162	4.07599	4.23815	4.46238	4.56032	4.2231	4.5314	4.20064	4.47453
GCGCGAGAAGAAGACCTCGA	ABHD17C	4.13812	4.48876	4.71857	4.52331	5.13817	4.90849	4.7187	4.55874	4.47079	4.83251	5.67032	4.73745	4.78505	4.51062	4.62959	4.60503	4.64632	4.67647	5.04698
TCCTCCCATCACAAAAAGGT	ABHD18	3.14287	3.07652	3.15574	3.39707	3.67801	3.58485	3.17827	3.60643	3.26623	3.97213	2.74509	3.5137	2.84002	3.7423	2.47942	3.32638	3.31304	3.66418	2.91868
GCTGTGGACCAAGACAGGCA	ABHD18	3.26693	3.78035	3.18972	3.83637	3.73471	3.59341	3.71966	3.64157	3.82277	4.05395	2.88453	3.43434	3.66034	2.82381	4.19946	4.44383	3.51641	3.23283	2.90912
ATGACTGGAATATCCATGGG	ABHD18	3.38802	3.14409	3.27133	3.47032	3.38953	3.53238	3.77022	3.87298	3.66959	3.72505	3.23659	2.98171	3.73925	3.97915	3.09457	3.97897	3.57829	4.91672	3.14305
CAATTGAATCTGTTATTGCA	ABHD18	3.74881	3.61802	3.65055	3.81309	4.61002	4.50994	2.9219	4.01373	3.89366	5.0995	4.24215	4.00452	3.73559	4.19353	3.90264	3.75809	3.9445	2.98248	4.17313
GGGCGTAGTCAACGAAAGTG	ABHD2	2.87687	2.80831	2.9331	2.60312	2.65733	3.41653	3.27056	3.02869	1.88356	3.26674	2.68765	2.40827	2.64303	3.4983	2.68139	2.47354	3.16432	0	1.45755
TTTGCCCACAGGCTGCACGT	ABHD2	2.96194	2.33917	2.79644	3.14074	2.81197	2.87202	3.04648	2.07408	2.58781	2.86858	2.0033	2.83051	2.59534	3.45513	2.75211	2.80629	2.75544	4.15209	2.15959
GCTCAGCCAAGGGCTCGAAG	ABHD2	3.14287	3.49403	3.31046	3.73597	4.35562	3.68839	3.6937	2.9661	3.46254	3.41812	3.97801	3.40292	3.76462	3.37245	4.1453	3.91397	3.5854	3.46457	4.19097
AGGTGACCTACCTGTGCGAG	ABHD2	3.78558	3.29119	3.79184	3.21722	3.46724	3.05672	4.07268	3.31315	3.97606	3.55511	3.50614	3.48398	3.48826	3.86007	3.21963	4.13077	3.37998	3.08152	4.3281
GGGGGCTTCGAAGTGATGAA	ABHD3	3.01599	2.95733	3.48024	3.41573	3.18889	3.48715	3.12275	4.21376	3.36933	3.64381	3.67229	3.7094	4.31621	3.15586	3.1108	3.31523	3.40431	3.31315	2.66993
GTCACTACTTCCAGACGCCA	ABHD3	3.27434	3.14409	3.20364	2.8564	3.07894	3.13505	3.60279	1.94155	2.83094	3.02397	2.81649	3.82947	3.14059	3.32128	3.40224	3.41256	3.15479	1.47431	3.76544
ACTCCTTGCTTGTTCCCGTG	ABHD3	3.48702	3.55831	3.91545	3.62538	3.74194	4.18121	3.07235	3.66803	3.48048	3.00496	2.9495	3.80864	3.66034	4.04372	3.77937	3.50701	3.35108	3.69579	3.6697
TAGTACGTTTCTGTAACCAC	ABHD3	3.6946	3.47599	3.48481	3.75564	3.58722	3.77373	3.74975	3.28265	3.37573	2.35333	3.91933	4.01755	3.80011	2.78365	4.08904	4.35047	3.23834	3.8489	4.29181
GGAGGGATACATATCTGGCC	ABHD4	2.46239	2.36554	2.54402	1.98169	2.23348	2.72392	2.69327	1.36218	2.28165	2.95828	2.9446	2.05101	2.38708	2.05834	3.3439	3.1326	2.51603	3.16294	2.62979
GCTACTCGAAGAACAGCCAA	ABHD4	2.90579	2.24289	2.43963	2.95754	2.33901	2.9739	3.17144	2.23846	2.7445	2.42374	1.40517	2.38434	2.99506	1.2726	3.03908	2.22628	2.81107	3.08948	3.51142
GGGGTGCACGGATCTCACTG	ABHD4	4.15025	4.22638	4.48653	4.23881	4.53428	4.54125	4.37995	4.52295	4.5508	4.46345	4.1345	3.97278	3.93073	3.92216	4.89324	3.95763	4.43434	3.90857	4.744
GACATCGATAGAGACATGGC	ABHD4	4.32457	3.65768	3.92052	3.72852	3.52149	3.46866	3.93642	3.9067	3.9092	2.90185	1.96513	3.40688	2.97657	3.30921	1.90288	3.93353	3.45175	4.02306	3.98136
GTGGAGATGTGCCCTAGGAT	ABHD5	1.77785	2.2757	2.44433	2.11712	2.41338	1.68441	1.18999	2.39238	2.63663	1.04599	0.856917	1.95679	2.29057	2.17824	0.599974	2.59524	2.38365	2.40121	0.510079
TAAGGTGTGATATAGACGTA	ABHD5	2.75503	2.33917	2.77047	2.4364	1.76934	2.49632	2.80331	2.15113	3.14023	1.06079	3.10676	2.26709	2.34925	1.45897	1.85227	2.89878	2.30832	3.32331	3.54881
GGTCGTTCAGGGAAACCCCA	ABHD5	3.15897	2.80831	3.03631	2.8195	3.40176	3.87201	3.25127	3.37548	2.58228	2.38309	2.41783	3.2958	3.39386	5.05096	3.97243	2.92834	3.90243	2.73621	3.38275
TTGGACGAAGTAGTAGACCC	ABHD5	3.54331	2.90736	2.87512	3.03202	2.51821	3.82189	2.99329	3.67065	3.27996	3.06125	2.7949	4.07848	3.64481	1.80684	3.52446	3.40557	3.52012	2.87613	2.29043
GCAAGTTAAGAGGATACACC	ABHD6	2.64499	2.56075	2.11357	2.60312	1.80661	2.62717	3.45608	2.32747	2.85864	0.872259	1.51492	3.06938	2.59534	3.82658	2.53664	2.11928	2.33387	2.80062	1.90472
AGTCTTCATGGTGAACATAG	ABHD6	3.35345	3.63076	3.20364	3.37815	3.48746	3.73169	3.66484	3.6469	3.79436	3.79312	3.80515	4.41409	3.99951	3.76898	2.759	4.00925	3.84435	3.81812	3.80975
CTGACAATCAATTTGTACAA	ABHD6	4.46072	4.67774	4.51361	4.59467	4.70808	4.9706	4.65531	4.67419	4.66503	4.82495	4.35529	4.27567	4.89089	5.12514	4.85197	4.7787	3.85321	4.39449	4.39806
CAAGGATATGTGGCTCAGTG	ABHD6	4.68581	4.59936	4.77562	4.87877	4.94798	4.96731	4.78167	5.20448	4.69862	4.52879	5.3834	5.3949	4.83894	5.15017	5.09582	4.89055	5.1706	4.76976	5.34672
GATGAAAAAGAGCACCACGT	ABHD8	2.97109	2.36118	2.3869	2.32231	2.74634	1.89299	2.05695	2.6999	1.60697	2.418	1.823	2.36001	0.456623	1.77208	1.79981	2.22628	1.76108	2.52955	2.36219
GCCGGGCTTGACCTCTACAA	ABHD8	3.31803	2.75611	3.4051	3.4733	3.11282	2.64375	2.87226	3.51902	3.00216	3.53139	2.75631	3.20308	2.53764	1.96909	2.98137	2.74117	2.93312	3.53325	1.49634
TCACCGTGTACCGCAATGGG	ABHD8	3.44166	3.06852	3.45252	3.61195	3.67801	3.17553	3.53794	2.97036	3.38211	4.19984	2.49351	2.47022	3.10698	2.33729	2.65948	3.46056	3.52752	3.2995	3.12666
GTACCCAGACCTAGTGCACA	ABHD8	4.39425	4.10512	4.33281	4.04859	4.04848	4.09942	4.10706	4.16443	3.96336	4.17455	4.64506	3.75366	3.77536	3.71815	3.66672	3.96001	3.98538	3.35004	4.08255
GTTTCCGAATATACCTTACA	ABI1	3.7056	3.433	3.13263	3.17401	3.31712	3.64786	3.68415	2.66879	3.29355	3.23119	3.37401	3.44979	2.91962	1.89564	3.47931	3.89413	3.67476	3.42739	4.03723
GAGTTACCAGAACCTGACTC	ABI1	4.11766	3.87822	3.94228	3.92591	3.54649	3.55448	3.40463	3.75699	3.68772	3.61652	3.68702	4.01755	4.11955	2.72428	2.95762	3.9016	4.05617	3.82766	4.53011
GTTGTGTCGAGATATCTGCC	ABI1	4.11766	3.88887	3.74118	4.10335	3.72987	3.72781	3.86843	3.75699	3.61108	3.32615	3.36305	3.9127	3.11263	3.89549	4.54845	3.82248	4.22498	4.19327	3.80975
TCGCCACCCACTATTGGACC	ABI1	4.17817	4.07081	4.18482	4.18723	3.75392	4.23692	4.3888	4.29409	3.76295	3.4522	4.96813	3.99665	3.93073	2.82945	4.05308	4.10727	4.11138	4.14447	4.26585
ACGAACTGGTCGTTCAAGGT	ABI2	3.11011	3.54106	3.393	2.9275	3.61112	3.42135	2.39827	2.65299	3.14774	2.44646	1.76864	3.78141	3.30278	3.58096	2.84564	2.53246	3.33007	3.29607	2.42386
TGCCTATCTGATAAACACCT	ABI2	3.2369	3.80143	3.51193	3.35899	3.42292	3.53238	3.53794	3.52192	2.8027	2.86858	3.32212	3.44979	3.65647	2.45884	2.27365	3.52646	3.51641	3.26128	2.92343
CATACTCCCCCAACAATAGG	ABI2	3.32518	3.36274	3.03631	3.46137	3.65776	3.74328	2.95407	3.33643	3.53872	4.39938	1.86506	3.19393	3.27277	2.82945	2.22475	2.66127	3.82346	3.59881	4.33882
TTACCTGGAAAGACACTGGG	ABI2	3.34643	3.40149	3.40027	3.64133	3.68804	3.82915	3.93642	3.53923	3.8689	3.10832	4.66007	3.09418	3.36571	4.04856	4.00465	4.39878	3.57472	3.77684	4.16713
CCTGTCTCGAAAGAGCATCA	ABI3	4.18212	4.17139	4.23991	4.36583	3.74914	3.38236	3.84718	4.63717	4.51353	5.02597	3.10237	3.94578	4.14461	4.30106	2.99309	4.85636	4.36581	4.11165	4.65108
GCGATGACCTTCTGGCCGGG	ABI3	4.40442	4.41598	4.16645	4.36743	4.23776	4.18121	3.93844	4.00545	3.58644	4.06867	4.59752	4.3226	4.16381	3.18258	2.93955	3.95044	3.82045	4.28272	3.34783
TCAGGCCACAGACAAGCGGA	ABI3	4.62334	4.26425	4.45776	4.37062	4.21714	4.52568	4.3272	4.14196	4.2287	3.59379	4.02514	4.25162	4.27645	3.26822	5.00026	4.26618	3.73353	4.51161	4.4368
CGGGCACACTCTGCGCATGT	ABI3	4.8361	4.73617	4.97877	4.90543	4.89597	5.14381	5.17532	4.95553	4.57048	5.69103	5.12996	5.99924	5.07744	5.445	5.97607	5.22918	5.19869	5.37369	5.24124
GGGATAGATGTAGTTTGCTG	ABI3BP	2.69002	2.81789	2.62903	2.78641	2.78421	2.96732	3.43344	1.96734	1.51713	2.19461	4.13235	1.79677	3.04324	3.18258	1.02246	2.36963	2.95524	2.54698	2.48299
TCCTCATAAACCATACCCTG	ABI3BP	2.88657	2.84313	3.38324	3.05602	3.07894	3.58914	3.07235	3.24799	2.78356	1.36506	2.36751	2.96029	2.22941	3.25988	3.39784	3.25818	2.92193	1.84702	2.5825
GAGATATCAGATTCCTACAC	ABI3BP	3.05953	2.74611	2.22701	2.64063	2.67255	2.70033	2.52145	2.61541	3.1251	4.10305	3.04407	2.10081	2.38708	3.09153	3.48347	2.44655	3.09129	3.67479	2.5336
TCTAATGCACTAGACGTAGT	ABI3BP	3.45477	3.24459	3.27661	3.19937	3.05978	3.55885	3.02013	2.4484	3.48641	3.02774	3.85817	3.47645	3.26771	3.15586	2.68139	3.42989	2.98779	2.33584	0.846682
TCAGTGATGATATAGAACGG	ABL1	3.93801	3.94386	3.47336	3.68558	3.12762	3.93062	3.45888	3.83378	3.66437	3.68739	3.89417	3.55001	3.26771	3.78941	3.89015	2.91856	4.3761	3.07352	4.5941
GGTTCATCATCATTCAACGG	ABL1	4.06736	4.05335	4.0995	4.03859	4.31577	4.00951	4.74996	4.61013	3.75314	4.82711	4.35898	3.81164	4.55513	4.76749	3.46254	3.73876	4.34083	3.58762	3.1184
CTTAGGCTATAATCACAATG	ABL1	4.52115	4.28971	4.5845	4.42231	4.379	4.28528	5.15471	4.92185	4.70627	4.5473	4.31033	4.44912	4.47395	5.04733	2.12167	4.79082	4.44415	4.3993	4.65822
TTGCTCCCTCGAAAAGAGCG	ABL1	4.57315	4.63863	4.78861	4.70375	4.44402	4.42375	5.03763	4.80869	5.16217	5.44102	5.27156	4.89819	5.15213	4.9638	5.03755	4.33584	4.45584	4.49073	5.00388
TGTACACCATCACTCCACAG	ABL2	3.34643	3.6876	3.4171	3.30327	3.02462	3.6188	3.6129	3.05299	3.71323	4.1965	4.09086	3.27426	3.69469	2.64325	4.84713	3.56461	3.91659	2.96096	3.61787
TATCGAATGGAACAGCCTGA	ABL2	3.49972	3.36274	3.29233	3.62805	3.76343	3.61038	3.18506	3.4627	2.94732	1.62619	2.97373	3.10886	2.71172	5.48042	3.66672	2.15305	3.52012	3.49183	2.69793
AACCTCTGTAATGACGACGG	ABL2	3.64401	3.83798	3.24732	3.10284	2.91369	3.25323	2.78107	3.061	3.54725	4.05024	4.07751	3.22121	3.06091	3.63031	3.31616	3.88913	4.2764	4.13105	3.01087
GGTTCAACATCACAACCATA	ABL2	3.75412	4.19854	3.84789	4.21058	4.40506	4.27734	3.90592	4.05641	3.73582	4.02782	3.12419	4.43947	4.82695	3.23882	3.25416	4.776	3.95002	3.48883	3.34783
TAAGCAATCTACGAAGACCG	ABLIM1	3.29635	3.22312	2.86814	3.51718	2.94746	3.89297	2.51068	2.93593	3.67998	3.11543	3.15841	2.92754	3.37516	3.11945	3.80621	3.31523	3.47491	4.2225	1.60682
TCTTTCGGACTGGACGACAT	ABLIM1	3.38802	3.40361	3.38813	3.49686	3.22031	3.58485	3.41622	2.18083	3.48937	4.14011	2.82184	2.65493	3.00117	2.0487	1.74538	3.14943	3.09129	5.16839	2.60633
TGTTACATACACGCCCACGT	ABLIM1	3.54331	3.25403	3.51416	3.07571	3.26451	3.91363	3.08693	3.45665	2.52004	1.59602	3.7045	3.42263	3.22657	2.28893	2.32094	2.93321	3.36767	4.0334	1.93327
TCTAACTCCAACTTACGCTC	ABLIM1	3.85147	3.46587	3.67074	3.87286	3.03251	3.59341	3.31459	3.95047	3.89366	3.16423	3.03027	3.50633	3.58503	3.21313	2.89649	3.19878	3.5854	2.72604	2.61223
GCTGTGAGAAATACATCACG	ABLIM2	2.93414	2.74945	2.25402	2.95329	2.23348	2.70824	3.64527	1.93285	2.41201	2.59623	3.32212	3.31703	2.7844	1.48782	3.31148	2.04026	2.98779	1.68847	2.07669
GTGAGTAGGAGATCATGTCG	ABLIM2	3.01599	2.81789	3.01436	2.84727	3.83508	3.30106	2.82956	3.26543	2.9125	2.75484	3.00228	2.47022	2.51219	2.07745	3.29736	2.96683	3.16432	1.72977	2.77358
CTTACATAAATCACACGGCT	ABLIM2	3.42844	3.29805	3.25804	2.8564	4.14985	3.33208	3.40754	4.4317	3.1251	4.41386	3.40285	3.75054	3.56454	2.32934	4.96794	3.29268	3.24285	1.48641	2.65857
AGGTCGGAGTGTAGCGCCCG	ABLIM2	3.64401	3.70835	3.29233	3.73349	4.04458	3.75858	4.17857	3.43524	3.90699	2.86858	4.33673	3.65709	4.52998	4.13773	4.70283	3.74708	3.89386	4.09199	4.68785
CAAGGTTAAGTCTATCTACG	ABLIM3	4.20944	4.23594	4.37895	4.31038	3.96645	4.42375	4.2804	4.32102	4.58575	4.93047	3.68702	4.20911	4.23556	3.71815	4.38671	4.21513	4.272	3.3434	4.68925
TGGGGGAGTCTATGTACCCC	ABLIM3	4.60876	4.25605	4.33913	4.2423	4.53289	4.47793	4.46612	4.29749	3.97817	4.29055	4.6375	4.2361	4.67275	5.00555	5.58182	4.60808	4.79936	4.6883	5.04043
GGAAGTGGTTGTTGTGCACG	ABLIM3	4.69412	4.85182	4.99888	5.06668	5.18315	5.33973	5.06366	5.29384	4.54797	5.38845	5.06378	4.84803	5.07455	5.34112	4.68487	5.23609	4.88107	5.44982	5.52614
AGGTCACCTTGTCTCCAATG	ABLIM3	5.10281	5.29413	5.21366	5.41325	5.38915	5.39587	5.76204	5.29214	5.15939	5.76916	5.05245	5.9566	5.20339	5.49825	5.51221	5.53482	5.24544	5.89036	5.81215
CCGGTCCCCAGCGTCACGCG	ABO	2.4362	2.13462	2.4768	2.13975	2.15618	2.95409	3.14382	2.11312	3.1289	2.418	1.33208	2.31007	2.57909	2.69365	0.504872	2.2731	3.30445	3.79154	2.46355
AGCCAAAGGTGCTGACACCG	ABO	3.52479	3.46384	3.89328	3.87959	3.7658	3.60616	4.08544	3.75699	3.55574	3.54987	2.20508	4.12976	4.11674	3.28886	3.92424	3.92867	4.09155	4.57954	3.58825
ATGGAGTTCCGCGACCACGT	ABO	3.98393	4.15132	4.10841	4.03859	3.98689	4.32952	4.07085	4.41149	3.99906	3.83677	4.44815	4.46251	4.5215	4.75271	5.24428	4.16221	4.43434	4.41363	4.8275
TGATCAGTGACTTCTGCGAG	ABO	4.34583	4.20828	4.13191	4.42998	4.16248	4.08431	4.15109	4.79675	4.26882	4.7618	3.88653	3.92381	4.76544	4.68581	3.58383	4.27579	4.39037	3.97449	4.46966
CTGCAGTGACAACGCCCAAG	ABR	2.70106	3.2062	2.85054	3.38132	3.02462	3.264	2.47787	3.28948	2.3483	4.09228	2.0033	3.49519	2.79147	1.74843	2.33944	2.83779	3.01437	2.33584	3.70324
GAGGCTTGACACTCACGTGT	ABR	3.06809	2.5983	2.9824	2.8564	2.19183	1.70035	2.11501	2.11312	3.50989	3.25392	3.74448	2.38434	1.7379	2.95357	0.367455	1.99442	3.21103	2.14294	1.05158
TACTGTCCTCGGACTACGAG	ABR	3.44823	3.44335	3.6072	3.49394	3.30415	3.71217	3.28328	2.48458	4.15428	3.57587	1.99385	3.6965	3.15711	4.27647	2.97547	3.44018	3.82946	2.28825	3.75748
CAAGAGTGAAATCCAGAAGG	ABR	3.97941	3.75065	3.61556	3.91283	3.93944	4.83458	3.80371	3.74212	3.59195	3.856	3.83455	4.14408	3.15711	3.75422	4.18163	4.46078	4.4205	3.96803	4.12855
GAAAGAGGTGTCCAAAACGG	ABRA	3.63827	3.84112	3.95879	3.38132	4.11313	3.3971	3.67211	3.95692	2.56557	3.28261	3.56474	3.92104	3.51414	3.90354	4.98419	4.13077	4.22498	4.27402	3.76014
CCTCAGCCACAGGTACGAGA	ABRA	3.93801	3.66123	3.67874	3.96234	3.72501	3.50541	3.67211	4.26492	3.70308	3.50457	4.25802	4.22716	3.72824	3.26822	3.44557	3.73039	3.80835	2.92585	3.68377
GAATGCATTCACTTACTGGG	ABRA	4.0019	3.98837	4.13045	4.03457	3.87071	4.05981	4.22215	3.94615	4.06792	4.06133	4.33486	4.11771	3.95612	3.48047	4.20199	4.30425	4.08655	4.85506	3.08909
CCTGGTGTCTGAGCTAACCA	ABRA	4.27001	4.57226	4.36167	4.02852	4.65542	4.7023	4.76477	4.31266	4.3475	3.66091	4.60063	4.76088	4.46292	4.11711	4.38448	4.38819	4.26316	3.80126	4.95366
CGAGGTTAACCTCTTAGTGG	ABRACL	3.09345	3.12877	2.9264	2.64591	3.48459	2.61039	2.86805	3.07688	3.2419	2.2146	3.12851	2.80068	3.16801	2.69983	3.02772	3.20684	3.15956	3.56782	2.45701
AAAGTTAAGCGTGAAATTTG	ABRACL	3.6946	3.81265	3.68868	3.63868	3.69053	4.17552	3.3988	3.84774	4.11462	3.41236	3.7529	3.93483	3.92431	3.45513	3.46254	3.76357	3.35108	3.31315	2.82019
AGCAATGAATGTGGATCACG	ABRACL	3.7056	4.03703	3.73927	4.23004	4.4877	4.45462	3.76116	4.54738	3.69542	4.70049	4.06177	3.37485	3.89178	4.16255	3.19952	2.84813	4.19973	4.48471	3.75215
GGTTGGCACATTTATCATCA	ABRACL	3.90497	4.01777	3.89671	4.13936	4.55496	4.26934	4.77606	4.75045	3.83908	3.68022	4.57393	4.2294	4.63395	2.98426	4.57601	3.98835	3.64104	4.10578	4.81987
GTGTTAATAGCAGAAAAACA	ABRAXAS1	4.0108	3.92625	4.0371	3.88853	4.01503	3.75095	4.03182	3.75205	3.62727	4.48556	4.00177	3.81761	4.11955	3.67176	3.85844	3.95523	3.29147	4.70393	3.59124
GCCGAGCAGTACAAACACAC	ABRAXAS1	4.42454	4.2407	4.24127	4.44217	4.14804	4.53238	4.26285	3.99921	4.61447	3.65361	4.33299	4.38825	4.50439	3.63677	4.70462	3.60788	4.07901	5.33071	4.46803
CCTCAACACGGACTCGGACA	ABRAXAS1	4.70787	4.98817	5.02891	5.02979	5.26158	5.03958	5.03293	4.55591	5.48086	4.37589	4.99087	5.18235	5.57314	4.64156	5.23072	5.52437	4.91109	5.19629	5.42756
AATGTATGCTTCATTACAAG	ABRAXAS1	4.73229	4.12969	4.36663	4.49433	4.33504	4.59554	4.77719	4.49957	4.3212	5.36553	4.44642	4.45296	4.63001	5.28675	4.62959	4.46078	4.97878	4.66054	4.35474
TAAGAAGACAAATCACTCAG	ABRAXAS2	4.03282	4.38517	4.3517	4.30204	4.52452	4.55008	4.23202	4.31601	3.85292	4.67546	4.45333	4.08839	4.69743	4.30715	4.81776	4.92761	4.75592	5.06528	4.82877
CACATATTCTAAAGCGTGAG	ABRAXAS2	4.32457	4.11552	4.22087	3.82943	4.73128	4.40685	4.53818	4.12104	3.85979	3.79975	5.51223	4.26697	4.31376	3.48047	3.59926	4.2681	4.44806	4.50567	3.60017
TGGAGTGATGAAAGACATCA	ABRAXAS2	4.57615	4.85337	4.89714	4.99194	4.93436	5.12326	5.34715	4.89969	5.25543	4.47039	4.62684	5.3748	4.74191	4.5759	5.91033	5.24884	5.41263	4.90662	5.23934
ACTGGGAGAGGTAAGACAAG	ABRAXAS2	4.67185	4.85026	5.11248	5.06865	4.61528	4.39954	4.67112	4.5784	4.7733	4.79205	4.4602	4.91638	4.10543	4.45144	4.9515	4.85636	4.1693	4.49223	4.77851
GTTCCAAAGATCATAACGGA	ABT1	2.93414	2.67761	2.77421	2.88794	1.03446	1.61883	1.59887	1.8795	2.58228	1.11853	3.05319	1.91285	1.05875	0.852121	1.36698	3.10698	2.51603	1.16368	1.85584
GACGCGTCCGACCTCGCCAT	ABT1	2.97109	2.98877	3.31303	2.91444	1.55609	2.09944	0.637214	1.52156	2.75436	0	0.556795	0.55166	0.183189	0	0.133158	0.523454	1.60195	0.458827	0.349859
AGAACAGACACTAGATGCGG	ABT1	3.52479	3.50791	3.16146	3.60112	2.84817	3.20934	3.18167	3.50147	3.07875	2.9182	2.49351	2.32691	3.89178	2.29711	2.67412	3.02727	3.79308	0.844506	1.9143
AAAAAAGCGGTCCTACACCA	ABT1	3.71108	3.35399	3.64035	3.17035	3.12393	2.76239	2.54804	3.38189	3.33687	2.40065	2.97373	2.57965	3.06675	0.637172	3.18937	3.19473	2.78661	2.80545	0.943436
GGGCTCGGAAGTAGTCACTG	ABTB1	2.40952	2.21416	3.12387	2.19842	2.6264	3.18122	2.90965	3.1871	1.98759	1.91396	3.94162	0.836724	2.11006	1.20471	2.51239	2.18606	2.16383	2.30884	2.29776
TGTAATCGCGTAGAGCCCGG	ABTB1	3.03357	2.47454	3.00166	2.78641	3.29105	3.1409	3.24479	2.61541	3.30366	1.80388	2.26128	1.50283	3.46634	0.384495	2.44568	3.17432	2.19205	2.35577	3.05051
CGCACTTACTCGGAGCTCGG	ABTB1	3.20623	2.89232	3.45019	3.39393	3.42891	3.31147	3.55901	3.63354	2.80744	3.07225	3.1794	3.2786	3.90814	3.42561	1.93971	1.9179	3.16906	2.81987	2.52112
CTACAAAGACCACGTCACTG	ABTB1	3.5616	3.67711	3.08828	3.6571	2.99667	3.58055	3.66969	3.92656	4.22515	2.92226	3.27219	3.74742	3.95297	4.04372	3.52446	3.30024	3.21562	3.88819	4.10155
GAGGGCTCGGCAGTGAACGG	ABTB2	3.63827	3.69282	3.64648	3.39393	4.24626	4.11437	3.40754	3.62276	3.28677	3.82598	2.65805	4.39425	3.73925	3.65278	3.82274	3.67043	3.70118	4.1136	4.54097
CCTCATCAACCAAGCCATCG	ABTB2	4.52115	4.92899	5.06902	5.0033	5.52673	4.31147	5.37341	5.37237	4.09146	4.89063	4.92653	4.46061	4.89909	3.07737	4.96348	5.48927	5.07409	4.85506	5.7666
TGTTCAAGGTCATTCTCGGG	ABTB2	4.73767	4.98888	4.91249	4.46625	5.067	5.38974	4.8644	4.93933	4.73893	4.70286	4.03439	4.85531	4.67275	6.14054	5.95299	4.61415	4.72084	5.11873	5.092
AGGGGCTGAAGTATGCGGGG	ABTB2	4.84359	5.35407	5.12351	4.91967	5.44857	5.3774	5.44235	4.56015	4.53801	5.10487	5.29194	5.22452	5.27954	5.34606	5.03045	5.0163	5.21253	5.40271	5.44667
AGCGCGAAGTAATATTTCCA	ACAA1	2.94346	2.55694	2.27528	2.26856	2.58409	1.65199	3.17144	3.53923	2.26104	1.66546	0.364945	2.80068	3.07256	0.444593	5.13472	1.68378	2.08578	2.77124	1.15218
GCCCTTGTCATCATGGACCG	ACAA1	2.9982	2.60569	3.16715	3.20296	2.46092	3.08735	3.10136	3.49853	2.42442	3.4381	2.9495	2.70731	2.89357	2.22182	2.97547	3.72479	3.06101	3.04926	3.03302
TCAATAGACAGTGTTCGTCG	ACAA1	3.57367	3.17174	3.13263	3.31989	3.09032	3.65196	3.87054	2.6999	3.45045	3.19139	2.11208	2.83051	2.88037	4.02169	2.99892	3.34841	2.51603	2.63113	3.19899
CTGCCGAGAGAAGCTCGTCG	ACAA1	3.81636	3.74564	3.86902	3.64924	3.79391	3.50541	4.29773	4.20294	4.08561	4.1643	4.30843	3.65376	4.16381	3.5843	5.11204	3.94322	3.98538	4.17657	4.1791
TTTCTGTAACTGTTCCAGGG	ACAA2	3.11837	2.96598	3.45485	3.22076	2.95162	3.23145	3.19519	3.00813	3.13646	3.33226	3.03027	3.25679	3.01935	3.91951	3.95754	3.9311	3.59247	2.80062	3.60609
TACCTGACATCCATTCACAA	ACAA2	3.20623	2.75943	3.74309	3.07962	3.15678	2.99344	3.43913	2.54293	3.43826	3.64627	2.7949	3.30007	3.19492	3.22175	4.07531	2.67296	3.73673	3.88591	4.03064
TAGCAGTGAAGTCTTTCAGA	ACAA2	3.26693	3.51969	3.43846	3.66493	3.91191	3.6146	2.85958	2.96183	3.34015	2.95432	2.66997	3.66373	3.23178	4.64156	2.6521	3.9311	3.72068	2.99524	4.34768
TGTTACTGCAGGGAATGCAT	ACAA2	3.56765	3.31844	3.5861	3.0874	3.95197	4.25592	3.47283	3.4627	3.47154	3.10476	2.49351	3.06437	3.44408	4.40682	3.72062	2.9429	3.76205	2.73113	4.08255
TGATGGGTCCATGATAACCG	ACACA	4.01523	3.84737	4.07547	3.65186	2.69757	2.48716	2.50526	3.33312	3.17002	1.78617	1.48825	2.31007	2.34925	1.57106	0.63033	3.12411	2.88207	2.08045	1.47059
CCAGAGTCCCACATTCCCTG	ACACA	4.02844	3.87057	4.17778	3.92373	3.53543	3.15832	3.28959	2.55998	2.99386	2.72263	4.11285	2.24067	3.55626	2.48769	1.97562	3.57399	2.78661	1.64595	3.05917
AATGCATGCGGTCTATCCGT	ACACA	4.26257	4.48976	3.94394	4.29029	3.56564	3.28529	3.45327	3.41038	3.055	3.18126	2.41074	2.69439	2.87372	1.71222	2.29275	3.09834	2.28231	0.825581	2.06813
TATTTGCCTAGGTACCGAAG	ACACA	4.30661	4.24544	4.09503	4.3137	2.8347	3.69238	3.43913	3.62546	2.59332	3.22792	3.1794	3.33795	3.89835	3.73027	3.46675	3.23076	2.77422	2.81987	1.9143
GAACTCGAATATGGCCAGCG	ACACB	2.87687	2.85248	2.93978	2.88348	3.21685	3.36246	3.11209	3.08476	3.07875	4.13312	3.1155	3.18472	3.54375	1.45897	2.60702	2.99969	1.94917	0.664516	2.06813
GTCGGAGTCCATAATCCACA	ACACB	3.00712	2.57965	3.1813	2.51929	2.96405	3.13505	3.35128	2.80854	2.11556	2.72263	2.90986	2.87699	3.77536	1.59778	3.6221	2.46011	1.60195	2.71579	2.87027
AAAGCGTGTGACAAACTCAG	ACACB	3.04227	2.58714	2.89585	2.74764	2.87474	2.82916	2.94209	3.11968	2.85406	3.46617	3.44852	2.45498	3.66034	2.68745	3.59157	2.9429	2.73	2.63113	2.20713
ACAACGACATCGACACCGGG	ACACB	4.02844	4.38731	4.56522	4.53474	4.80681	4.75477	4.55401	4.28386	4.30451	3.53139	4.34232	4.60048	3.58909	3.8294	5.02475	4.31734	4.09155	3.54775	4.16111
CCAGCTCATACCTCAAGGGG	ACAD10	2.59851	3.05238	2.72871	2.73283	3.00871	3.02543	1.639	2.60996	3.02271	2.92631	2.83777	2.70087	2.00448	2.38408	2.47942	3.27745	2.99315	4.08802	2.99741
AGCTCGATACTGCTTAACCC	ACAD10	3.15897	3.40361	3.45252	3.41882	2.66242	2.73943	3.09416	2.45449	2.92128	3.52607	3.63631	3.30007	3.23178	2.64965	3.21463	3.58949	3.0038	3.14396	2.23798
ATCGCTTGTAGACTCCCTGT	ACAD10	3.1828	3.09503	3.15287	2.68747	2.40125	3.61038	3.03524	2.76508	3.10597	2.3168	2.96409	3.50633	3.90162	3.30516	2.62973	2.67296	3.30014	3.20381	3.30112
TCCAACTTACTACATCAGGC	ACAD10	3.85147	3.74898	3.42663	3.67529	4.37125	3.55008	3.71966	3.29967	3.11365	3.82598	3.17104	3.51002	2.39638	3.34512	2.52052	3.61395	3.15001	3.97018	4.00173
CTGAGCCAATGTTTCTACCG	ACAD11	2.89621	3.27968	3.1121	3.46734	2.92221	3.33208	3.29274	3.4627	3.78957	3.34139	2.65206	3.00806	3.90488	2.43682	3.06709	3.0765	2.75544	2.86227	2.30507
CCTTGGCCAAAAGTAGAACA	ACAD11	3.13475	3.24932	3.11505	3.19578	3.57377	3.4117	2.77207	3.41664	3.82042	3.79754	3.46912	3.34623	3.56454	4.81237	4.17907	3.45718	3.58894	4.09594	3.97908
TTGTTTGTACAGACTCGGAA	ACAD11	3.48062	2.98594	3.21469	3.49101	3.35849	2.85787	3.73131	3.09649	4.02984	3.05757	4.01817	3.51737	3.92109	3.97915	3.61073	3.57399	3.80226	3.40526	2.47006
CCACTCCGATAGCTGTTGCA	ACAD11	3.90019	3.4618	3.59458	3.8952	3.72257	3.89297	3.42486	3.78627	4.53658	2.43514	4.57393	3.94032	3.89835	3.27237	3.78613	3.38795	3.95552	3.12474	4.66958
GCTTCGGAAATGAGGAACAG	ACAD8	4.30299	4.37979	4.67425	4.38648	5.04182	4.85074	4.74996	4.76401	4.7252	4.67787	4.9487	4.26915	4.34052	4.26193	4.48342	4.60198	4.2565	4.5234	5.00948
CAAGGCTTCAAAAATGACAG	ACAD8	4.33524	4.47671	4.70688	4.48257	4.97688	4.88949	4.76817	4.63315	4.66372	5.44385	4.84744	5.10147	4.45627	4.95091	4.14004	4.56795	4.50914	5.13516	4.89438
TCAGTCCTCTCACGGCAATG	ACAD8	4.7296	4.77849	5.15323	4.84932	5.06026	4.92893	4.96845	5.21349	4.20191	4.93449	4.69401	5.70935	5.09755	4.59093	5.02618	5.53801	5.03698	5.11581	5.06966
TCGAAGATCACAGCTCGTGT	ACAD8	4.76948	4.80763	4.734	4.55452	4.61791	4.97879	5.11079	5.36834	5.02832	4.23126	4.79809	4.9453	4.55305	4.76602	5.23936	4.78948	5.18237	4.43719	5.87973
GAAGATAAATTAGGCATTCG	ACAD9	3.79591	3.5922	3.50969	3.4311	2.73672	3.55885	2.99329	3.5306	2.56557	2.6013	3.9367	2.12026	2.98276	0.999639	3.52041	2.51958	2.9716	1.60214	3.48916
GGACTCCCGAAAAATTGACC	ACAD9	3.87603	3.41418	3.69658	3.80131	3.6755	3.62716	4.02237	3.75452	3.94194	2.85591	4.21598	2.86551	4.18544	4.14907	3.10541	3.42989	3.60302	3.47675	4.17313
CTTGCCTAAACTGGCGTCCG	ACAD9	4.15828	4.15385	4.29038	4.15426	4.58477	4.85964	3.99943	4.37662	3.88695	3.44658	4.19553	3.52833	4.23556	2.66236	4.26138	4.46415	4.42843	3.64272	4.52543
CACCATGTACTCAAGACTAG	ACAD9	4.19389	4.18872	4.5358	3.89741	4.724	3.65606	4.65653	4.5215	4.15985	3.73431	4.4516	3.99928	4.1908	4.06062	3.437	4.42494	4.64632	4.53509	4.5456
CAGAAAAAGGCTAATACCAT	ACADL	2.77606	3.04967	2.86814	2.38681	3.32677	1.86498	2.68371	2.21712	2.2046	3.04645	2.28471	2.99758	2.07572	1.61095	3.49177	2.84813	3.87948	3.78421	2.35517
TAAAATGGGATTAAAAGCCC	ACADL	3.04227	2.88322	3.09726	2.89239	2.78421	3.1409	2.07169	2.73536	3.1552	2.50717	3.88653	3.39096	2.73391	1.53004	2.37573	3.19878	2.94974	1.78959	2.87519
GCCACTTACTCTGAGTGATG	ACADL	3.19065	3.39936	3.25269	3.17766	3.87291	3.99343	3.3361	2.85994	3.47154	3.92639	3.03948	3.63697	3.97488	3.27651	2.22475	3.40907	4.2786	4.11944	2.47654
CTCCTCCCAGACAATAGCTG	ACADL	3.84651	3.73219	3.839	3.79419	3.44672	3.69238	4.09088	3.62005	4.47527	3.26674	3.45198	3.31281	4.15287	3.80095	3.69213	3.42644	3.3469	3.82528	3.99271
AAGATGTGGATAACCAACGG	ACADM	2.81723	3.40996	2.89585	2.91005	3.23747	3.3971	2.32021	3.0205	2.83559	4.32775	2.65805	2.8067	2.30052	3.69669	2.14288	2.74671	2.74278	2.99524	2.99741
ATTGTGGAAGCAGATACCCC	ACADM	2.9153	3.19399	2.76297	2.86095	3.19944	2.84359	3.1192	2.95755	3.02271	2.7319	2.88453	2.68789	3.35143	1.77208	2.47942	2.97157	2.98779	3.40844	1.23096
GTATTTGGGGAGAATGACTG	ACADM	3.28172	3.36056	3.55819	3.35577	3.41087	3.28	2.79889	2.8368	2.81217	3.02774	2.72239	3.49891	3.18422	4.00432	2.75211	3.24258	2.67775	3.65884	3.17129
AATTGGCTTATGGATGTACA	ACADM	3.78038	3.7738	3.64035	3.74829	3.8882	3.93062	3.54324	3.83378	4.1983	2.95036	3.99468	3.76606	3.18958	4.16255	3.84232	3.11985	3.891	4.61028	3.23767
TAAGGAACATCTCTTCCCAG	ACADS	3.58563	3.74229	3.98483	3.66232	3.24428	3.88602	3.79485	3.31984	4.18378	3.53934	2.73378	4.08592	3.88519	2.9116	3.32547	3.638	3.33851	4.45424	3.50509
GGCAGGTACCTGGTTCGCTG	ACADS	3.59157	3.88127	3.12387	3.78704	3.38338	3.90334	2.79445	4.74051	3.86435	3.59379	4.18103	4.23387	3.18422	3.07261	3.14274	3.51677	4.12852	2.59806	3.19899
GACACTCATGATGACTCCGG	ACADS	4.07586	3.79821	3.5052	3.44632	4.06588	3.0629	3.6129	4.01579	4.03187	2.89773	3.58375	3.77529	3.36571	3.39928	3.76234	3.55832	3.63763	3.52154	3.70324
ACACACCATCTACCAGTCTG	ACADS	4.7269	5.03273	4.35794	4.96473	5.31105	4.64991	5.24197	5.18904	5.34791	5.09502	5.09505	4.63638	5.22705	5.7564	5.46667	5.2692	5.07788	5.28122	5.2899
ATTGAGTAGAGCTTCTGACT	ACADSB	3.13475	3.34518	3.09427	2.85184	2.80738	3.50541	3.17486	2.86909	3.34015	2.45769	1.27082	2.91089	3.05504	1.86297	3.06709	2.8888	2.83513	3.56497	3.06348
ATGGAGAAATCAGTAATACA	ACADSB	3.2293	3.48804	3.76015	3.32648	3.17471	3.98369	3.5772	3.87979	3.69542	2.57576	2.7949	3.59935	3.63698	3.56412	3.85844	3.21486	4.0459	2.60363	3.51772
AGCCAAAGTTGATGCATCTG	ACADSB	3.40162	3.43715	3.35357	3.35577	3.05204	3.79616	3.96827	3.5982	3.31704	2.81284	4.44295	3.87884	3.87856	3.11021	3.49589	3.21885	3.0661	1.83761	1.40415
TTCGAATGTTAACGGGCAGG	ACADSB	3.5975	3.60332	3.29753	3.48513	2.96817	3.52345	3.85784	3.22679	3.54441	3.33226	2.96409	3.2257	3.14059	3.65596	1.89039	3.56147	3.56036	1.94672	3.17528
GTCTAACCGAGCCCTCAAGC	ACADVL	2.16035	1.29084	2.07166	1.92201	1.31872	1.68441	1.7254	1.90642	1.07281	1.66546	1.23919	2.50762	1.89057	1.73646	1.25454	1.43195	1.4699	2.37542	2.57647
TCCTGGTCAGAGCGTCAGAG	ACADVL	2.42292	2.50649	2.5914	2.40561	2.97227	2.11141	2.45557	3.15752	1.3709	4.065	1.67717	2.85973	2.51219	1.22198	3.2687	2.25766	2.63728	2.77124	3.39307
GTGGAGGAGACCACTTGGCA	ACADVL	2.63351	2.6741	2.16572	2.44248	2.50693	2.402	2.72158	2.5082	2.95161	2.42374	2.83777	2.75164	2.28055	2.62389	1.48796	2.51309	2.48596	1.49841	2.87519
CACTAATCGTACCCAGTTTG	ACADVL	3.4742	3.60517	3.23923	3.39393	3.77992	3.28	3.35731	3.21966	3.14399	2.87279	3.62105	3.80864	3.06091	3.12864	4.7064	3.76357	3.40431	4.09594	3.5732
CCTGCGCTCCAATGACTCTG	ACAN	2.83739	3.50593	3.05179	3.19578	3.76106	2.20378	3.96038	2.74534	3.08267	2.43514	3.99941	3.58543	3.42602	3.23882	4.9026	2.96683	3.44004	3.25776	4.29548
GAACCAGCCTATACCCCAGT	ACAN	2.9982	3.26341	2.25402	3.16301	2.78421	3.27468	2.94609	3.59269	2.73456	2.84312	1.83363	2.99758	3.6409	2.31331	2.29275	2.5579	3.0038	2.74126	3.14305
GAGGGCAGTTCACCAACCGT	ACAN	3.1018	2.60937	2.87512	3.1482	2.6926	2.91364	3.18167	3.01639	3.07482	3.56553	2.80033	3.01327	3.07256	0.807045	2.69581	2.66127	3.23383	2.28825	2.49581
CAGCGGTCACCTGCACGACG	ACAN	3.24447	2.98594	3.08528	3.17035	2.84369	3.44992	3.26095	3.79829	3.50698	3.52073	3.79702	3.52833	3.86522	2.63037	4.21456	3.44701	3.66137	3.86753	2.6868
GTCACAAATGCCGACAACGA	ACAP1	3.0248	2.88018	2.7592	2.70781	2.55701	2.66015	2.64975	2.76017	2.42442	3.64872	2.36751	2.68136	2.88037	2.1333	3.00473	2.71879	2.35897	2.29515	2.9929
CAGAACCAAGCTTAAGAGAG	ACAP1	3.11011	3.17174	3.40269	3.25572	3.02857	2.90678	3.26416	2.66354	3.46854	2.18788	3.38851	3.78141	3.38921	4.2131	3.6557	3.74431	4.10892	2.42026	3.54881
AGGTCTGCGGGGTTTCCGAG	ACAP1	4.26629	4.70208	4.41531	4.5489	4.69696	4.91874	4.45211	4.60466	4.78898	4.9375	5.57218	4.63807	4.76544	4.90619	4.89792	4.59892	4.94049	4.27925	5.35466
TGCCGGAACACTGAATGCAG	ACAP1	4.35983	4.30228	4.0402	4.36102	3.88385	4.0474	4.48	4.27872	3.83908	3.24746	4.08865	4.39225	4.76903	3.87106	3.29736	3.95044	4.31967	3.98732	4.72371
ATATATCAGAGCAAAATATG	ACAP2	3.51231	3.74898	3.44081	3.49394	4.3728	3.03174	3.48388	3.71192	2.70943	4.2247	2.26128	3.46888	3.00117	2.2389	3.53252	3.5361	3.78384	3.55352	2.73625
ACTATAGGATAATCCGACTG	ACAP2	4.09691	3.83012	3.95056	4.02852	3.96027	4.05362	4.20721	3.96761	4.05401	2.3168	4.16218	4.70078	4.57575	4.67957	3.60692	4.17254	3.51269	4.13105	3.98364
TCCGGAGCACTCGATACACA	ACAP2	4.13405	4.22758	4.09054	4.01225	4.53289	4.16119	5.05905	4.44247	4.31621	4.18472	4.61457	4.40222	4.76723	3.93006	3.80288	3.93353	4.05104	4.16532	4.35474
TGAACTTGGACCCTACATGA	ACAP2	4.44767	4.21676	4.2345	4.2423	4.83301	4.66623	4.66991	4.4981	4.19106	3.83677	4.3971	4.26479	3.62515	4.59757	4.09177	4.36135	4.5314	5.48868	4.03504
CTCCACTTTGGACTCATCGT	ACAP3	4.29208	4.24307	4.39239	4.31536	3.67045	4.15831	4.16661	4.70901	4.52942	4.74356	3.65741	3.68674	4.33327	4.39163	3.18937	4.11586	4.43237	3.21477	3.69771
CTGGATCAAGGACAAATACG	ACAP3	4.30661	4.52137	4.99648	4.71761	4.76718	4.67836	4.6106	4.87946	5.07433	4.35051	5.29771	4.64648	5.18337	4.40493	6.31547	5.1362	4.95153	4.56678	4.98922
GTTCGCTGACAGCCTACAGG	ACAP3	4.49284	4.38946	4.46356	4.49433	4.28804	4.12031	4.20721	4.34253	4.21447	4.98193	3.88653	3.63021	4.44958	3.53332	3.54452	4.18075	4.3218	4.12912	3.96532
CCTCGCTATAGCAACTGTCA	ACAP3	4.70513	5.02034	4.8439	5.09205	4.98808	4.76048	5.02254	4.78953	5.29989	4.64877	4.82097	5.07181	4.70307	4.98799	4.25653	4.88428	4.86363	5.01292	5.158
GAAGTGAAAGAAGCATACAT	ACAT1	2.26821	2.18977	2.22701	2.18398	2.46675	2.12329	2.63989	2.5082	2.76416	0.921751	2.39647	2.06111	2.76298	2.63682	2.3486	1.92769	2.84108	1.02124	2.38992
CTGCCTAAAAAAGATCCAAT	ACAT1	2.83739	2.6385	2.77794	2.59222	2.87474	3.06905	2.31403	2.90512	3.67739	2.52329	2.62171	2.50022	3.72824	1.82956	2.759	2.08469	3.09129	3.46762	2.13522
GAGGATCAACACCATATGGT	ACAT1	3.72196	3.49999	3.52308	3.35899	3.52149	3.50541	3.3543	3.92875	3.15892	3.81074	4.36815	3.79358	3.57277	2.36087	3.77598	3.13683	3.4203	4.28272	3.38964
TTCTGCGCAGGATGTGATGG	ACAT1	4.02405	4.16139	4.00087	4.40528	4.57129	4.45931	4.2883	4.24221	4.33769	4.10662	5.10715	4.01235	4.38092	4.39924	4.00175	4.01615	3.91659	3.95503	5.1171
GTTCTCAAGTAAGCCAAGTG	ACAT2	2.14426	2.20931	2.42544	2.14721	2.98858	2.90678	2.42721	2.43614	2.21177	3.03525	1.97477	2.16777	2.3588	3.40685	2.18439	2.75773	2.9716	2.96529	2.85045
CCTGTTAGACAAGCCAGTGT	ACAT2	2.70106	3.08183	2.70932	3.31326	3.52708	2.7775	3.48664	3.6654	2.49083	3.95837	3.26828	2.55127	3.37516	2.83508	2.31161	2.71314	3.47107	2.991	4.08255
GCAGTCCAGTCAATAGGGAT	ACAT2	2.96194	3.19644	3.00485	3.39079	2.75113	2.76997	2.85107	2.9746	4.08561	2.64616	3.79158	3.88738	3.67571	3.14232	4.96497	3.8251	4.18108	3.70617	3.5732
TCTATGTTGCTCCCATGGCG	ACAT2	3.52479	3.11847	3.13263	2.88794	2.86151	3.37244	3.68654	3.10039	3.53586	4.12258	3.5806	3.42263	3.72085	2.37639	1.89039	2.83779	3.86786	2.1732	2.95626
TGCGTCCCACAAAATAGAGA	ACBD3	3.34643	3.21105	2.95632	3.34607	3.33954	4.20655	2.94209	2.88722	3.16633	3.41236	3.88908	3.33795	2.71916	3.83503	4.64267	4.73477	2.85879	3.29607	3.1184
ACATCAAAGAATCCAACCTC	ACBD3	3.80105	4.01221	3.68073	3.82245	3.57917	4.51896	4.55401	3.70683	4.03187	4.12962	4.60219	3.68021	4.72539	4.70129	2.12167	3.89413	4.52587	3.48582	3.35488
GGGCCGCGACCGGATCCAGG	ACBD3	3.80105	3.90992	4.37773	3.93456	4.32383	4.18971	4.21387	4.18106	4.30786	3.45781	3.85557	4.12013	3.87191	4.53674	4.13476	4.01844	4.06636	4.54091	4.81605
AAGAGAACGTCTGCAAAAGG	ACBD3	4.15427	4.13864	4.35295	4.17632	4.56315	3.72391	4.90404	4.61694	4.99958	4.63894	4.9633	4.29719	4.29895	3.75422	3.87755	4.47587	4.19043	5.26111	5.182
ACCACTTATATCGTCCAATG	ACBD4	3.93801	4.36134	4.03242	4.2579	4.00103	4.35743	3.91411	3.95692	3.95269	3.84107	3.99941	3.75366	4.43611	4.38398	3.51229	3.74984	4.30897	3.71648	3.23002
CAGGGAATCACAGAAAACCT	ACBD4	3.96574	3.6736	3.93895	3.70342	2.8347	3.02543	2.90143	3.99295	3.80627	3.4381	2.75071	3.24355	3.43958	4.16701	4.07531	3.59565	3.80226	3.90857	2.84545
GTGATCGACACAGTGCCCCT	ACBD4	4.19779	4.05335	3.88811	3.99167	3.59257	3.47793	3.8147	4.41305	3.55009	3.84107	3.76684	3.93209	3.2161	3.64639	3.38008	4.2448	3.24285	4.30167	3.08485
AGGTGATCCCTGACATGCCG	ACBD4	4.83108	4.89545	4.58876	4.89771	4.79874	4.1409	4.65897	4.743	4.55363	5.03911	4.27372	4.72321	4.61414	5.01673	3.16365	4.43012	4.39847	4.70781	5.06322
ACTGGGTGATATGACCAAAG	ACBD5	3.99743	3.72711	3.85849	3.72603	3.69053	3.68839	3.93239	3.99921	3.9591	3.60646	3.39211	3.67364	3.89507	4.68425	4.53447	3.11128	4.19973	3.3665	4.12649
AGGTAAAATAGTCCAACCTG	ACBD5	4.28842	4.25134	4.50576	4.36583	4.23263	4.34735	4.57872	4.60055	4.42521	4.50598	4.82231	4.21364	4.64959	4.27026	4.49378	4.76102	4.67992	5.04702	4.57912
TGGTCATTCCAGTCAACCCA	ACBD5	4.43118	4.52235	4.62336	4.55312	4.46019	4.32952	4.52753	4.39891	4.38132	5.13316	5.36703	4.33097	4.25103	6.02474	5.45081	4.8055	4.50727	5.1889	5.51988
AGCCCATTGATGAAAACTTG	ACBD5	4.73498	4.7454	4.41052	4.75962	5.20338	5.08886	4.51411	5.35863	4.66894	4.98096	5.20659	5.13174	4.99102	4.29087	5.53143	5.11386	4.21356	4.86436	5.24029
TTAAAAAACTAGATCCAGGT	ACBD6	3.87115	4.10512	4.46356	4.24404	4.76718	3.55008	4.14239	4.64385	4.30451	3.95639	5.02489	4.58656	4.46735	4.06062	4.29256	3.8459	4.53324	4.89532	4.18505
AAATATATTTGATTACTGCA	ACBD6	4.22864	4.48074	4.17212	4.46326	4.6166	4.0474	4.60555	4.68977	4.41591	4.88752	4.7512	4.30995	4.20411	4.43856	3.81945	4.18279	4.20666	3.88363	4.03723
AGCCATCAAATCGAAAAATG	ACBD6	4.53355	4.48074	4.74643	4.59057	4.50339	5.0949	4.93258	4.5215	5.0465	5.27003	4.05724	5.21211	5.0731	4.80809	5.80282	5.16234	4.31967	4.964	4.56093
CCTCGATCTCAGGGCTATGG	ACBD6	4.7269	5.05788	5.12278	4.82159	5.07942	4.88949	4.76137	5.24723	4.86151	5.08238	5.56979	4.8141	4.51297	4.74526	4.78945	4.91536	5.04474	4.41521	4.80579
GCAAAGCCAAATGGGAAGCA	ACBD7	3.62674	3.92182	3.28711	3.97917	4.29789	3.70823	3.91002	4.05441	4.056	4.49785	3.24059	3.2167	4.09975	3.70899	5.42723	4.34135	4.54057	3.82528	3.91848
GAGAACTGAAAGAACTCTAT	ACBD7	3.78038	3.58286	3.34354	3.69835	3.64495	2.8219	3.78371	3.3165	3.74079	2.76844	3.22048	3.60627	3.42147	4.07019	4.10804	3.88411	4.2565	2.85762	3.31203
CTGAAAGCAAGACCAGATGA	ACBD7	4.57915	4.37979	4.88941	4.7437	4.98605	5.0949	4.81927	4.77257	4.90533	5.07328	4.90275	4.29719	4.75282	4.54363	4.12146	4.78275	4.81759	4.20064	4.51916
ACAGGGCTGCAGAAGATGTG	ACBD7	4.71878	4.84481	5.13736	4.9784	4.99718	5.10392	5.17787	5.09564	5.0575	4.91833	4.66007	4.93572	4.61613	4.10319	4.62016	5.38653	5.03179	5.24339	4.94082
GGGGAGTATACATCACCCAG	ACCS	4.14217	4.05199	4.37157	4.13749	4.55906	4.03802	3.9182	4.11528	3.88919	3.56812	4.3027	4.17928	3.76821	5.03761	4.38225	5.17267	4.36994	3.55352	3.87744
TGTGATAGCGCCATAGTAAG	ACCS	4.18605	4.38409	3.97998	4.3849	4.29625	4.19253	4.33333	3.98033	4.5816	4.07415	4.83162	3.85291	3.86857	3.22175	4.05308	4.10727	4.6032	3.76943	4.14898
TAGGTGGTTGTCCTGAATGG	ACCS	4.22864	3.87822	4.13482	4.22123	4.5412	4.33463	4.43369	4.0524	4.62122	4.14185	4.12804	4.73745	3.69091	3.14232	3.10541	4.21112	4.3218	4.12719	5.07394
CCCAACAGACTTCTCAAACA	ACCS	4.45747	4.64133	4.4414	4.27844	4.94694	4.74903	4.96845	4.54596	4.81984	4.25076	5.74402	4.44334	4.09118	5.49914	4.88224	4.52507	4.45971	5.02852	5.05349
TCTTAGGGGAAAAAGGTCCG	ACCSL	3.78558	3.65946	3.73352	3.80603	3.65776	3.79986	3.54324	3.61462	4.1691	4.46345	2.92982	3.33379	3.55626	2.18706	3.15845	3.64098	3.32158	3.73435	3.0242
TCCCACGGATGGATAGGTCG	ACCSL	4.10109	4.19976	4.06177	4.30037	3.50174	4.2149	3.75204	3.63085	3.33687	4.22635	4.33299	3.98609	3.54375	4.5624	4.01332	4.4023	3.82646	3.60991	3.3999
GATCAACCTCCTACAGTCTG	ACCSL	4.12178	4.22158	4.38996	4.15981	3.74435	3.82915	4.18027	4.05441	3.46554	3.75038	4.18726	4.00975	4.41108	4.82938	3.99009	4.31734	3.96645	3.96371	2.94228
AAGTGACATGAACTGCATTG	ACCSL	4.49601	4.36897	4.58557	4.47517	4.45726	4.76995	4.2548	4.7039	4.47676	3.70399	3.71028	4.66149	4.46955	4.32524	4.9088	4.44212	4.52587	5.06931	3.8872
GCTTCTGGATGAAATGCGGG	ACD	4.29573	4.40755	4.55222	4.26306	3.93944	3.92385	4.6294	4.57001	4.09922	4.44664	4.58184	4.28862	4.5696	3.70592	4.07531	4.48087	4.784	4.58799	5.30454
AAGCAGCGTGGCCCCGACGT	ACD	4.51803	4.43996	4.44023	4.79213	4.89381	4.94407	4.47446	3.85005	4.69094	4.99644	3.30312	4.83632	4.12236	4.33123	4.10804	4.39173	4.6548	4.16532	4.11615
ATCCGCTGGGTGTAGCCGTG	ACD	4.99031	5.15241	4.77282	4.78377	5.06123	4.72974	5.14429	4.83695	5.01505	4.41242	5.05245	4.96022	4.88594	4.0678	4.60113	5.02773	5.10286	5.45213	4.27518
AGATGCACAGCATTGAGCTG	ACD	5.15192	5.08193	4.8305	4.94666	4.90674	4.52344	4.72221	5.24723	5.17783	4.61907	5.16616	4.74217	5.05264	3.99179	3.9334	4.77057	4.94878	4.92007	4.46803
GGTGTGGAACGAGTATGCCG	ACE	2.70106	2.71569	3.06711	2.49023	3.15317	3.19253	2.44429	2.81329	2.65254	1.55478	3.43811	2.77637	3.23697	1.05852	3.42839	2.6196	3.3469	3.10917	3.33004
GTTTCGTTTCGGGTAACAGG	ACE	3.54331	3.33854	3.32837	3.33957	3.26786	3.01272	2.50526	3.38827	3.17002	2.67531	1.90592	3.23465	3.33701	2.12414	3.30679	3.19878	3.04047	3.73181	2.80482
GTTGTAGAAGTCCCAAGCCG	ACE	3.61511	3.07386	3.00166	3.09514	3.02462	2.99989	2.60486	3.13494	2.9169	3.12954	3.43811	3.03904	2.70425	1.50203	1.40259	3.06768	3.27837	4.35379	3.12666
GGAAAACATCTACGACATGG	ACE	4.2551	4.48475	4.22224	4.23004	4.15708	3.88253	4.32259	4.22627	4.58575	4.31391	5.03298	4.21364	4.36205	4.35686	2.86492	4.953	4.23857	4.28964	4.46966
CAGGATCCTTATGTGCACAA	ACE2	3.16696	3.06852	3.58822	3.45236	3.52708	3.88602	3.10495	3.81969	2.92128	3.40658	3.23258	2.88269	3.78602	3.40685	4.10534	3.85875	4.012	3.96371	3.57018
TGCACAGAGAATATTCAAGG	ACE2	3.61511	3.45158	3.65258	3.63868	3.36475	4.23145	3.3782	3.89778	3.24889	5.23048	2.65206	3.7094	4.01771	2.40692	4.73636	3.55832	4.18576	4.57105	3.79167
CCAAAGGCGAGAGATAGTTG	ACE2	3.79075	3.78035	3.58822	3.89298	3.92892	4.45697	3.65753	4.5798	3.75068	3.80416	5.02489	4.02531	4.39724	2.94839	4.36656	3.83033	3.45564	3.48582	4.00845
AACATCTTCATGCCTATGTG	ACE2	4.0801	4.25722	4.37404	4.24404	4.51047	4.56321	4.43369	4.5244	3.93545	3.6969	4.95602	4.72162	4.36679	4.90486	4.38448	4.58507	4.6067	4.97692	5.26203
GGTGGCCGAGTTCTACAACA	ACER1	1.69192	1.24424	1.53302	1.83222	2.21973	1.80727	2.10071	0.739737	1.68125	0.953827	0.726102	1.22595	2.11006	1.13346	3.06709	1.53801	0.498767	3.02458	2.55213
GAAGACCAGGCGGATGAACT	ACER1	2.4362	2.93696	2.37218	2.879	3.8882	1.73172	2.3386	3.06498	2.13834	2.14685	2.04048	3.51737	2.40563	3.48047	2.3577	3.41604	2.39987	2.34251	3.68936
TGGACGAGATCGCCATCCTG	ACER1	3.13475	3.49801	3.72002	3.56534	3.44672	3.79986	2.4157	2.5082	2.43058	3.31693	3.69578	3.67364	2.92606	3.51241	4.1374	3.49059	3.80531	3.00368	2.46355
CCCAGACAACGTAAATGTAG	ACER1	4.4345	4.42228	4.18201	4.11862	3.84854	4.55666	4.58515	4.13817	4.2216	4.17455	3.5806	4.06349	4.21992	4.46601	3.24927	3.95763	3.46723	3.57067	4.18505
ATTCAGGGGTAGGTTCAAGG	ACER2	2.88657	3.21589	2.9264	2.83807	2.67255	3.40199	2.62498	2.67924	3.55292	2.86858	4.36082	3.35447	3.32731	4.03152	1.79981	3.304	3.25181	2.05631	3.86514
ATACCTTCTGGGGAACCACA	ACER2	3.252	3.3341	3.34605	2.99939	3.69799	3.75858	3.01251	2.72027	2.75436	3.42099	1.87538	3.59588	2.98892	4.46601	3.96351	3.97661	3.85909	2.59806	3.32646
CATCTGACCCAAGAAACTAA	ACER2	3.84651	3.57535	4.17354	3.95598	4.379	4.32181	4.19549	4.1975	3.81572	4.06317	3.62105	3.70618	4.47395	2.68121	2.22475	4.77193	4.43434	3.33004	3.92086
TATCGCCGAGTTCTACAACA	ACER2	4.40779	4.64313	4.31111	4.38806	5.08607	4.77749	4.5527	3.99713	4.65585	4.29369	4.6375	4.59005	4.86431	5.32722	5.04602	4.78545	4.4304	5.11581	4.96868
TATTAAACTGAATAGAACTA	ACER3	2.65638	2.26173	2.54839	2.42416	3.08654	2.99989	2.96989	3.39145	3.53013	3.88955	2.01268	2.32691	3.03731	3.56073	1.82628	2.03121	2.7364	3.63458	2.45701
CTCGGCGATGTACCAGGTCA	ACER3	2.89621	2.56075	3.10024	2.70781	3.22031	2.20378	3.65509	2.8368	3.01042	2.76392	3.36305	3.36673	3.31264	2.72428	1.1744	3.0809	3.18318	4.28791	2.77358
AAAAGAGCCGATATTCCATC	ACER3	3.32518	2.90136	3.03942	3.28985	3.34905	3.20934	2.90965	3.71446	2.98131	3.57071	3.55192	3.62341	4.06224	3.04376	3.67766	3.64098	3.11605	3.11308	4.4368
TAAGCCATGGATAAACCCTG	ACER3	3.60926	3.28659	3.30013	3.29321	3.84407	4.07822	3.18506	3.81022	3.09437	3.1981	2.02201	3.35447	2.97657	3.6042	3.57215	2.8888	3.30876	4.10578	3.49555
GGTGTCCATGAACTACCGGG	ACHE	2.396	2.77591	2.1827	2.69767	1.09597	1.96074	1.52585	2.07408	1.70179	2.00862	0.814616	1.48793	2.42395	0.321784	0.537274	2.54524	3.29581	3.09344	2.77358
TATGTGGACACCCTATACCC	ACHE	3.16696	2.9916	2.9824	3.08352	2.50693	2.402	3.25451	2.57124	4.01556	2.72727	2.18861	3.05934	2.23978	4.52635	1.40259	2.3768	3.26957	3.25422	2.74701
TGGTGGGAATGACACAGAGC	ACHE	3.45477	3.87669	3.49391	3.68558	3.44081	2.49632	2.78554	3.6654	4.24803	2.61641	3.51607	3.68674	3.92752	3.70592	3.96649	3.27362	3.19253	4.82322	3.68377
TGTCCTCGTCTGGATCTATG	ACHE	3.46775	3.16175	3.31816	3.26946	3.9582	3.69636	3.06132	3.65221	3.70308	2.86015	2.93476	3.49891	3.94665	2.06793	4.31142	3.34841	4.00407	3.78421	3.42693
CGTACTCATGCCAACCCTCG	ACIN1	3.05093	2.87713	3.16999	2.99112	2.51258	3.03803	2.4157	2.9746	3.44132	1.25351	3.48607	2.49278	2.79147	2.81245	2.3486	2.22628	3.14039	3.27878	2.67557
CCTGGTCAAGCGGCTCAAAG	ACIN1	3.74881	3.59034	3.60511	3.69835	4.20149	3.70428	3.57978	4.00129	4.33605	2.6849	3.38851	3.99665	4.31866	3.3608	3.97834	3.56461	3.61349	3.96371	4.35825
TGAGGGACAAAAATCTAGGG	ACIN1	3.79591	4.42018	3.93895	3.93456	4.00103	4.22043	4.19717	4.40992	4.18742	3.68977	3.95141	4.04325	4.29149	3.80095	4.09449	3.85875	4.82361	3.89275	3.24148
GAGGAATTAGCACTGGCCAA	ACIN1	4.32457	4.22158	4.30595	4.41768	4.46748	3.97061	4.37995	4.01166	4.30786	4.19146	3.79431	4.47579	3.90488	1.86297	4.34384	3.8093	4.14545	3.62093	4.40317
GAAGGAATCATTCACACCAT	ACKR1	2.90579	3.12877	3.36848	2.68747	2.54603	2.72392	3.11209	2.93593	2.84947	2.81284	2.1466	3.30858	2.77016	3.48047	2.36674	3.14524	2.61661	1.96413	2.76301
AGCTAGGATACCCAGGACAC	ACKR1	3.01599	2.80189	2.43018	2.86095	3.09032	2.22597	2.97773	2.86452	1.57393	2.11883	2.33046	3.03393	2.32021	1.68756	1.56855	3.63203	3.45951	2.8294	2.91868
CTGCACCCTGATATACAGCA	ACKR1	3.01599	2.95154	2.81832	3.22782	3.41992	3.04428	3.39001	3.54495	3.01863	4.1261	2.4596	3.87312	4.11674	3.03889	4.1453	2.50657	2.81107	3.43678	2.60633
CAATGGCAACAAGACAAAGA	ACKR1	3.62094	3.61985	3.62594	3.73101	4.49771	4.22595	4.31021	3.91777	3.95269	4.93851	3.52266	4.89113	4.15562	3.89549	4.64639	3.55517	4.08655	5.18427	4.5002
GGAGTGGAAGGAGAAACCCT	ACKR2	3.93333	3.84425	3.48253	3.90183	3.18182	3.01272	3.84718	3.91335	3.86207	2.88947	3.03948	3.77529	2.99506	3.54709	3.5485	2.9429	3.82946	3.67479	2.73625
CATGCCCGCCGAAATCTGCG	ACKR2	4.18212	3.9912	4.36167	4.39748	4.03284	4.16407	3.98394	4.55307	3.9158	3.53934	4.24415	4.33097	3.70596	3.4983	4.42833	3.87655	4.12852	3.81332	5.13155
ATCTCAACCATCCGCCTGCG	ACKR2	4.55501	4.62414	4.46009	4.61096	4.73491	4.55885	4.53686	4.84856	4.45424	4.62406	4.07751	5.24902	4.49576	5.0985	5.227	4.8943	5.09292	5.15897	4.88588
CAGCCCATACTATGGTAGCA	ACKR2	4.66904	4.53596	4.84479	4.7584	4.82735	5.15542	4.86651	4.82993	5.0763	4.61532	5.93074	4.84219	5.13833	4.88466	4.98859	4.87292	4.98417	4.40728	5.24315
CCAACAATGAGACCTACTGC	ACKR3	2.9982	2.86793	3.22565	3.57644	2.89651	3.37741	3.40754	2.637	3.27996	3.83247	2.21324	2.89967	2.68159	3.22175	2.81953	3.37727	3.09628	2.98675	1.97964
GCACTGCTACATCTTGAACC	ACKR3	3.79591	4.01221	3.73736	3.72104	3.86631	4.43332	3.69132	3.49558	3.96972	4.80969	4.82896	4.24055	3.76102	3.75718	4.44764	4.30613	3.9773	3.96587	3.27533
AAGACAGCGATAATGGAGAA	ACKR3	4.1094	4.27588	4.42604	4.02244	4.2564	4.18405	4.34247	4.26492	4.3637	4.63523	3.81591	4.07599	4.83552	3.0821	3.9273	4.37573	4.15742	4.13874	4.07403
GGTCCACGCTCATGCACGTG	ACKR3	4.18998	4.18749	4.21813	4.41614	4.29952	4.98694	4.73036	4.48922	4.32782	4.27477	3.56793	4.26915	4.45849	4.81522	3.96351	4.7787	4.51846	4.89078	4.27332
TGTGCTACTTTATCACAGCA	ACKR4	4.53972	4.30796	4.5663	4.56988	5.34629	4.99666	4.99864	4.70262	4.77935	5.7257	4.0135	4.74843	3.8071	4.9993	4.64267	4.34683	5.1635	4.49673	4.97784
CAATGACGAAAACTATTGTG	ACKR4	4.75895	4.59936	4.70199	4.6244	4.96044	5.19815	5.15644	4.5909	4.54655	4.58235	4.65409	5.14367	4.94579	5.71583	5.26498	5.09552	5.02788	4.98013	4.60745
ATTGATGTTCCTAGGTAGCG	ACKR4	4.7721	4.71325	4.41651	4.42845	4.52312	4.93568	4.8028	4.3376	4.11844	4.32315	4.97295	4.84658	4.58188	4.77189	5.29963	4.76784	5.03309	4.36694	3.57018
AGTCCCCAGCCAATCAGGAG	ACKR4	4.82857	4.92752	4.88682	5.02676	5.6619	5.21211	5.35244	5.08292	5.31496	5.34829	5.25781	5.43234	5.60158	5.36756	5.14658	5.50896	5.20562	6.03124	5.71477
GCCAGCGGGAGCACATCGGT	ACLY	2.2382	2.37855	2.1543	2.21272	1.9215	1.93402	1.53651	2.57124	2.01246	1.76825	2.06775	1.41105	1.6933	3.17816	1.73144	0.497397	1.6969	0	0.583976
CGGTCACCTGTACACGACAG	ACLY	3.11837	2.96022	2.89928	3.48513	1.72135	1.83641	2.36277	2.47262	2.21892	4.18303	2.97853	2.30157	1.35445	1.20471	2.28323	1.47264	2.75544	2.15057	2.40359
AGAGCAATTCGAGATTACCA	ACLY	3.29635	3.34959	3.4051	3.3622	3.75868	2.84359	3.17827	2.29388	2.10017	2.48539	2.74509	1.58911	3.2161	2.89554	4.52238	1.9662	2.84701	1.81859	1.63026
GACCAGCTGATCAAACGTCG	ACLY	3.57367	3.50988	3.10322	3.52865	2.99263	3.58055	2.98942	4.01785	3.44132	2.10461	3.21236	2.11057	3.46634	2.52297	1.83933	3.304	3.0661	2.30884	2.67557
AGTGGTGCGAGAGAATTGCT	ACMSD	2.61027	2.6985	2.67374	2.64591	2.66242	3.44992	3.51925	2.50233	1.62859	3.80635	2.62171	2.94401	3.28785	3.31727	4.17392	2.06709	3.14039	2.66347	3.80203
CTGCAGAGGTTTGGCTACGG	ACMSD	2.75503	2.41267	3.02067	2.98279	2.5294	2.92725	2.34468	2.87364	3.08267	2.9182	2.40363	3.80564	3.32243	2.2389	3.33932	3.11985	2.63728	3.00368	3.84774
CGAGTGGGACCTGAACGCGC	ACMSD	3.86626	3.90244	3.84078	3.44934	3.31065	3.84717	3.92633	3.83612	3.07482	2.98957	1.31701	3.65376	3.72085	2.9741	5.41092	3.49059	3.45564	3.90632	4.61187
CCTCCTGGGGTAGCTCACAA	ACMSD	4.29208	4.58727	4.48196	4.52187	4.67445	4.53682	4.67233	4.69621	4.54086	4.21977	3.79158	4.2735	4.42023	3.38784	3.87755	4.75415	5.08793	4.5922	4.60892
TTGCATATGCTATTACTAAG	ACO1	3.40162	3.34739	3.19251	3.03605	2.88349	3.24782	3.53263	3.15752	3.73083	3.685	2.65805	2.91089	3.14612	2.26413	3.148	3.90903	3.11605	2.54698	4.83635
CTTGGTGTCTAGGTTTGACG	ACO1	3.40837	2.88018	3.13844	3.01171	3.03643	2.38237	2.51608	3.05299	2.71954	3.05387	3.88397	3.49519	2.69674	1.16952	3.49589	4.19094	2.04511	1.86567	2.16762
CCTGCCCCTAACATCACAGA	ACO1	3.53099	3.76558	3.78073	3.38764	4.19095	4.05362	3.93441	4.16071	3.65387	3.4855	4.69401	3.01846	3.29782	3.10556	3.74163	4.01844	3.11113	3.41162	2.94696
TTATTACCCAGACAGCCTCG	ACO1	3.67793	3.64338	3.74309	3.75808	3.75153	4.26934	3.99751	3.08868	4.05001	3.92437	3.73883	3.70296	3.37044	3.65278	3.56431	3.5361	3.66137	2.8853	3.22232
GTCTCAATAGGACATCAACC	ACO2	4.39765	4.17761	4.38018	4.09758	2.44327	2.08737	3.14033	3.50147	2.98969	3.65848	3.02564	2.54408	2.77016	1.48782	1.62993	2.95252	2.04511	1.22273	3.13897
GTGCAGCTACCAATTAGACC	ACO2	4.52426	4.2022	4.2195	4.2423	2.51258	2.7317	2.70277	3.53636	2.94301	2.37126	2.27694	2.75164	2.26031	3.25988	1.92754	3.02727	3.02487	3.02458	1.90472
ATCTTCTCCGAGAGTGTCAG	ACO2	4.97675	5.0148	4.84922	4.95093	5.07466	5.31017	5.09014	5.46053	5.22116	5.80202	5.53602	5.49886	5.20206	5.49559	5.14396	4.97913	5.49704	5.42645	5.30272
TATGTGAAACACTTCCGTAG	ACOD1	3.11837	3.07119	3.17848	3.11432	4.10754	3.73556	2.65953	3.31984	2.75927	2.14685	3.38128	3.04923	3.92431	2.39935	3.72415	2.38393	3.1062	0.685661	3.27161
ACTACCCAACGTTCCTACCA	ACOD1	3.99743	4.09728	3.99608	4.08014	3.69302	4.55447	3.89145	4.2316	3.58644	3.66091	4.65259	4.05845	3.7429	4.09149	4.22951	4.56325	3.82346	4.05996	3.42022
ACAAAAGCAGCATATGTGGG	ACOD1	4.29208	4.57131	4.54567	4.59467	4.65925	5.05671	4.83878	4.29749	4.496	3.50186	4.83029	4.66646	4.66892	4.41059	4.98272	4.72217	4.83559	3.95067	4.8275
ACATTTATCTACCCACTGGG	ACOD1	4.42454	4.56279	4.17212	4.52903	4.30279	3.74712	4.55663	4.55449	3.70054	4.36847	4.41844	4.86543	4.62803	4.20877	4.14004	4.36315	4.68985	3.55926	4.0676
GGGGGAACCTTACGCTACAA	ACOT1	2.3264	2.66351	2.53082	1.95641	2.40733	2.39222	2.21795	2.70502	2.43672	3.00878	4.34232	2.77023	2.91315	2.5574	2.59936	2.311	2.11555	0.970456	3.26413
AGCCCGAGAAACCCTTGGTG	ACOT1	2.9982	2.95733	3.0332	3.33957	2.46092	3.26935	2.93001	2.89172	2.56557	3.4606	2.59697	2.72648	4.14461	1.20471	3.78275	3.39503	3.10125	1.90226	2.57043
CTACTTGCTCAGTCATCCTG	ACOT1	3.68351	4.07215	4.17071	3.93456	4.25808	4.2287	4.62066	4.60192	4.04399	3.80855	3.88653	3.72853	3.95297	4.26402	3.13747	4.59585	4.41851	1.86567	4.97441
ACAATGCCAGGAAAGGGCCC	ACOT1	4.22099	4.42958	4.21263	3.90844	4.65159	5.11139	4.80721	4.66633	4.49453	5.48421	4.32548	4.3184	4.37858	4.88872	4.77084	4.49081	4.71761	4.2043	4.86874
GGGATACCGGAACCCCACGG	ACOT11	3.89057	3.62713	3.72582	3.9172	3.49889	3.81092	4.07268	4.16629	3.47452	4.83574	3.7189	4.14646	3.81753	2.93797	4.59921	3.50374	4.08655	3.89955	2.7683
GCCAACTGCGCCATTCAGGG	ACOT11	4.59403	4.89997	4.4296	4.41305	4.83752	4.80907	4.89992	4.86923	4.21982	4.83467	4.73994	4.64312	4.88098	4.93921	3.61832	4.38108	4.07649	2.94351	3.97222
ATCTGCGTCCAGGACCACAA	ACOT11	4.74302	4.84793	4.53028	4.85503	4.66813	5.10242	5.05997	4.75169	5.03238	5.16434	3.59317	5.26985	4.86933	4.72874	4.86639	4.37035	4.88971	5.49768	4.45332
AGCTGAAGCAGATCACGCCG	ACOT11	5.12142	5.20811	5.21504	5.33696	5.23619	5.29974	4.99091	5.03086	4.98918	5.30697	5.15243	4.95887	5.11738	4.16701	5.72671	5.16648	5.13713	5.31044	4.37396
GATGATTTCAGACGCTATCG	ACOT12	2.90579	3.22071	2.9027	2.8564	3.31065	3.08735	1.88408	2.67402	2.86776	0.905441	2.19686	2.96568	2.87372	3.51592	3.437	3.01355	2.79277	3.96371	2.5336
CCACCCCATGCAAACCATCA	ACOT12	3.30361	4.03155	3.62594	3.97288	4.01901	4.19253	3.58492	3.37548	3.88471	3.59125	3.60873	3.95934	3.7429	2.00944	4.03049	4.32662	4.1212	4.02098	3.48595
GTAGATATGTTTAAGTTCCG	ACOT12	3.35345	3.23985	3.27661	2.97022	2.50126	2.98695	2.98942	2.66879	2.52581	3.50457	3.7529	3.63697	1.99226	1.78376	2.89023	2.24206	3.56036	1.13322	1.03411
AGCATTCAGCACAAGCATGG	ACOT12	3.81128	3.61985	3.85497	4.24925	3.74914	4.22319	3.87264	3.56198	3.77511	3.70399	4.01817	3.73485	4.39955	3.64319	4.62205	3.17842	3.85321	3.97449	4.82242
GGTGATAAAGGCCATGACCA	ACOT13	2.52586	2.54546	2.13698	2.81012	2.66242	2.96732	2.88066	2.72532	2.99386	3.52873	3.48607	2.51499	2.75577	3.22175	3.86164	3.3737	2.86465	1.3206	2.74164
AGTAGATAACATATCAACAA	ACOT13	3.06809	3.32293	3.55602	3.4219	3.73954	2.96732	3.66969	3.10427	3.18833	2.56542	2.23746	3.9485	3.20555	2.56418	3.7895	3.02727	3.27398	4.15019	1.3487
ACGTGGCTGTCAAACCGCCG	ACOT13	3.08504	3.07119	2.85054	2.97862	2.62118	2.55886	2.8973	3.55349	3.03895	3.36543	3.27999	2.58666	2.61938	1.79534	1.77285	2.9763	3.25627	2.42655	3.93269
GTTCATATCGACACTGACTC	ACOT13	3.43506	3.02231	3.24732	3.23834	3.3926	2.43095	3.53794	3.16497	2.06096	3.29519	3.02564	3.23019	2.87372	2.71211	2.10014	2.15305	2.84108	2.11204	2.42386
GCTCGCCAAGAGTGTCGGCG	ACOT2	4.09273	4.23713	4.25069	4.15981	3.88603	4.23145	4.44081	4.77012	4.49011	3.5887	4.22004	4.53858	3.97177	4.13773	4.12413	4.27003	4.32393	3.25422	4.35825
GGTACAGCCGGGACGCTCGA	ACOT2	4.54891	4.48375	4.27858	4.5671	4.15347	4.58913	4.85484	4.5798	4.95108	4.82278	4.85268	4.78697	4.42478	5.1558	3.96946	4.71512	4.58203	4.93007	5.43507
CTACTTGCTCAGTCATCCCG	ACOT2	5.03681	4.83068	5.03827	5.09205	4.76481	5.17266	4.9194	5.01857	4.90975	4.81297	4.58341	5.31592	5.1411	4.63835	5.04602	4.85892	5.15277	4.71039	4.74266
AGATCATTAGGGTTCCTGCT	ACOT2	5.03898	5.12373	4.98765	5.09976	5.40746	5.07364	5.18212	5.14545	5.22914	5.32931	4.43947	5.3626	5.49734	4.94961	6.07319	5.16338	5.12864	5.09225	4.93848
ATAATAAGCTAGAGCCAACG	ACOT4	3.34643	3.65055	3.19251	3.10668	3.26451	2.11141	2.87647	2.80854	3.31037	2.88947	2.93969	2.95488	2.9641	2.38408	4.04183	2.74117	2.28231	2.63113	1.9143
TCGCGGGACTCGAGCCCATG	ACOT4	3.71108	3.36492	3.64852	3.73597	4.02297	4.28264	3.97613	3.3265	4.08756	2.85166	3.78612	4.20456	3.60121	3.6042	3.93644	3.73598	3.51269	3.70876	4.45824
ATGTCAATGATCCCTGGGAA	ACOT4	4.04153	4.29201	4.00724	4.30872	3.55473	4.49631	4.48138	4.4394	4.43597	4.49376	3.95628	4.27783	4.667	3.98422	5.0276	4.49246	4.59089	4.6672	4.00845
CAGTTTCCATCAATGGATCT	ACOT4	4.13405	4.30114	4.26271	4.34326	4.11499	4.46632	4.42941	3.85236	4.05999	4.29525	3.91183	4.92609	4.63001	5.53154	4.77594	4.7569	4.93493	4.97692	4.02181
TTGGCATGGATGATCAAAGC	ACOT6	4.22099	4.38517	4.42247	3.89741	4.54258	3.96732	4.18027	4.50692	3.81572	4.9163	4.1172	4.53858	4.1988	4.88195	3.12686	4.66186	3.65462	4.57389	4.5223
ACAGGCATTGATAAGTACAG	ACOT6	4.33878	4.42228	4.49674	4.68592	4.55906	5.18546	3.98394	4.39257	4.28422	5.11908	5.07166	4.78697	5.30075	4.46601	5.05863	4.14552	4.66154	5.30618	4.64533
ATCATATCCTTGTAATGTAG	ACOT6	4.68024	4.76864	4.71468	4.48699	4.83414	4.42854	4.78615	4.62236	5.10838	4.28426	4.3516	4.89819	4.62408	4.84479	4.69747	4.73337	4.74485	5.29332	4.67523
CTGAAAGGCTACAAGCTCAT	ACOT6	4.68581	4.57603	4.76439	4.58371	5.05058	4.94908	4.58644	4.97897	5.10453	5.1856	4.66007	5.06053	4.80441	4.45509	4.30202	4.84865	4.9391	4.84099	5.12021
GCGGCCAGATGATGCCAACG	ACOT7	2.11153	2.38286	1.84876	2.34197	2.10473	2.02544	2.56896	0.739737	2.18285	2.80406	2.09451	2.05101	1.79531	2.25577	1.56855	2.2731	2.58149	2.61469	1.44438
GTCTCCCATGTGCATCGGTG	ACOT7	3.1828	3.03332	3.09726	2.63001	3.2578	2.60193	2.51608	3.06498	3.38211	1.29166	3.08468	3.21217	3.40312	1.86297	3.31148	3.10698	2.93868	3.20381	3.62372
CAGGGGCACATACCACAGGG	ACOT7	3.33938	3.51969	3.62594	3.18494	3.21339	4.35743	3.039	4.32268	3.39162	4.46066	3.28774	3.88738	3.31264	3.64959	3.652	2.52603	3.77454	2.92585	3.28275
AGCGCATGGAGACCAAGTGG	ACOT7	3.57966	3.59592	3.59458	3.70342	3.40176	3.69636	2.97773	3.92875	3.68515	4.13662	4.16428	4.08096	4.06516	4.31924	3.25902	4.1244	3.99609	4.49523	3.19507
CCTTAAATACTGGTCAATGA	ACOT8	3.19846	3.21105	3.20641	2.8564	3.95197	2.63548	2.99329	4.12295	3.2064	2.86858	4.85137	3.30433	3.93073	4.04128	3.33932	2.24206	2.56719	1.6567	3.98591
TCGTGACCAAGACGCTACGG	ACOT8	3.42844	3.78035	3.86201	3.56255	3.58722	3.81824	3.19519	2.55998	3.18833	3.79533	3.18356	3.01327	2.53764	2.12414	3.44983	2.99038	3.73033	3.22924	3.96762
ATTACTGGGTACCGGCCAAG	ACOT8	3.57966	3.39083	3.31303	3.27969	3.98689	3.01272	3.45888	2.97884	3.16633	3.44658	4.10629	3.10398	3.06675	2.42194	2.96954	2.48684	3.25181	4.11555	3.77861
TTACTGGCTTGATCTCAATG	ACOT8	3.59157	4.08807	3.4361	3.76051	3.90977	4.11139	3.98199	3.8431	4.27911	3.39202	4.3479	4.40222	3.99339	5.23238	4.65749	4.02073	3.74628	3.07352	3.17528
GAGAAACATCTCATGTATGG	ACOT9	4.17817	4.39267	4.46934	4.34	4.35719	4.20375	4.21884	4.37341	3.9484	4.40519	4.82364	3.52833	4.45627	4.99051	3.9425	4.28343	4.37405	4.41204	3.79686
AAGAGGAGCTCTTTAGACAA	ACOT9	4.46396	4.57226	4.40691	4.40217	4.60342	4.86848	4.38733	4.8474	4.52654	4.634	4.46363	4.48894	4.3856	4.90486	5.04602	4.58197	4.70624	4.32881	3.84524
TCTTCCCGACCCAGCTAACA	ACOT9	4.56108	4.39906	4.52696	4.44974	4.88076	4.70625	5.11169	4.88285	4.46028	4.84539	3.9268	4.4739	5.04083	4.37435	3.95154	4.76512	4.24532	4.70004	4.16713
CTTACCAATCTTATCCACCA	ACOT9	4.66623	4.63953	4.61921	4.9413	4.92804	5.11585	5.13204	4.72169	4.72645	4.86239	5.55301	4.71684	4.77081	4.61238	4.92726	4.80682	4.59089	4.69092	4.44508
GCGCCGCCGAGAGATCGGTG	ACOX1	3.51231	2.81789	3.42425	3.45537	3.05591	3.24782	2.32637	3.69401	2.99386	3.82815	3.12851	1.48793	1.56714	2.38408	2.12167	2.96683	2.73	2.5119	2.88983
TGGCATTGAAGCATGTCGGA	ACOX1	3.84153	3.95403	4.06024	4.05456	3.97057	3.18122	3.90797	3.69658	3.41358	4.30306	4.12155	3.76606	2.87372	2.46611	3.71	3.92378	3.41232	3.22202	3.0806
ACCTATCACCGGATTAACGA	ACOX1	4.25135	3.96269	3.94725	4.01225	3.21339	3.57191	3.80811	2.24551	2.57116	4.01077	3.03027	2.3518	1.4823	3.57425	1.99908	3.25818	3.05591	0.953123	3.79167
CTGTGGTTTCCAAGCCTCGA	ACOX1	4.33169	3.94968	4.12753	4.35297	3.79623	3.69636	4.08181	3.87525	3.44741	4.44805	4.51076	3.66704	3.05504	4.58093	3.58383	4.02302	3.48634	4.54381	4.46803
TGCTGTACCGAGTTTGACGT	ACOX2	3.43506	2.79544	2.88897	3.64924	3.08654	2.8999	3.81031	2.87364	3.70563	2.98569	1.59207	3.85	1.89057	3.28064	0	3.62	3.15956	2.81508	2.73084
GACCATCTTCTAACCAACCC	ACOX2	3.98393	3.80946	3.94559	3.96022	4.18389	4.36745	4.45493	4.30593	4.13741	4.1965	2.55262	3.66373	2.71916	3.31727	2.57616	3.51027	4.4751	3.81332	3.45017
GTGTATCACAAACTCCTGGG	ACOX2	4.01523	4.0136	3.78815	4.02244	4.1187	4.41894	3.98394	3.84774	4.19649	4.29369	4.05724	4.0534	3.90488	3.49119	2.496	4.2681	3.71745	3.57067	3.97222
GCATAACTGATGGCCAGCTG	ACOX2	4.18998	4.09202	4.5706	4.44823	4.20323	4.09641	4.27244	3.75452	3.80152	4.67787	4.31603	4.16296	4.72539	3.65596	3.6557	4.56168	4.52031	4.59639	4.53942
GATCCCAACTGCACATACGA	ACOX3	3.15897	3.19399	3.61556	3.29321	3.23063	3.6146	3.21855	2.90512	3.71828	3.70163	2.6094	3.28723	3.22134	4.09384	4.04183	4.33216	3.7526	3.59322	3.32286
GCGTCAGTTTGGACCCACAG	ACOX3	3.28172	3.60517	3.56899	3.18856	4.09253	3.1114	3.39294	3.36582	3.28337	2.74571	1.51492	3.58192	3.78247	3.3569	4.14267	3.11985	4.25872	4.93339	4.7507
AAGCCACGGCAGTAATACCA	ACOX3	3.79075	4.36243	3.84612	3.8952	4.08117	4.09641	4.22545	3.67065	3.70308	4.12081	2.69932	3.95122	4.3039	4.05098	3.39784	4.08557	3.82946	5.34074	3.77072
CCGCACGCCTCACCTTAAAG	ACOX3	4.30661	4.3349	4.4296	4.15981	4.63614	4.35995	4.36657	4.13817	4.19106	4.47178	5.10056	4.39425	4.51938	5.07493	3.1108	4.45063	4.5424	4.41837	4.87611
ATGTTTGCAATGACCGAGAG	ACOXL	2.66768	2.47454	2.99847	2.74272	3.02066	2.29058	2.06434	3.19439	2.92128	3.37435	3.53248	3.81164	2.70425	1.82956	1.58414	3.11985	2.90498	1.8932	3.37584
ACAGGAACGATGAAACAGTG	ACOXL	2.97109	2.23338	2.64137	2.70781	2.95162	2.83639	2.78107	2.64768	2.95161	2.16751	2.12944	2.12026	1.92955	0.414857	1.25454	3.0721	2.70411	4.13298	3.78907
TGACAAGGTTCGGATACCCA	ACOXL	2.98018	2.93989	3.20087	2.24787	2.91369	2.85075	2.48339	2.79899	3.27311	2.95828	2.41783	2.51499	3.00726	2.68745	2.77267	3.52001	2.24688	3.10917	2.22264
AAGCCACAGCTAATCTCGAA	ACOXL	3.2293	2.61671	3.52973	2.95754	2.85263	2.43095	3.60785	2.52567	2.96866	2.94238	2.6032	3.14729	2.57909	1.53004	3.09457	3.26205	3.12583	4.28791	3.61787
GGGGTTCCCTATCTCATACC	ACP1	2.56264	2.61304	2.49956	2.39937	2.31334	3.23145	2.85958	2.95325	2.69925	1.92209	0.814616	2.92754	3.15711	2.91691	2.3577	3.34476	2.47068	2.9782	3.0064
ACATAGTATATAATCAAATG	ACP1	2.5747	2.50649	2.53963	2.07859	2.06683	2.53239	3.52462	2.7942	2.13834	2.57576	1.28638	2.05101	2.43302	2.17824	2.27365	2.43973	3.26072	2.56991	2.19146
ACCCAGACACACAAACAGCA	ACP1	3.73813	4.0668	4.0246	3.67787	3.63463	4.34481	3.95044	3.55349	3.97184	3.98771	4.08197	4.69593	4.45181	4.82373	4.97683	4.09211	4.18576	4.06198	4.79286
GGAACCCCCCTGACTACCGA	ACP1	4.65207	4.71667	4.84834	4.78377	4.99516	5.29319	4.97238	5.15109	4.83386	4.78204	5.18704	5.3748	5.1244	4.69511	4.67216	4.93248	4.89972	5.11289	5.20949
ACATGGTGGCCAACGAGACA	ACP2	1.87854	2.00083	1.97754	2.21982	1.52288	0.973944	2.52145	1.26846	0.888021	2.80406	1.347	1.84433	2.3588	1.84078	1.67432	2.25766	2.00326	0	1.74208
CACCTCTTATCACCGGCAAG	ACP2	3.37429	3.41628	3.17283	3.75808	3.48459	3.48255	2.80772	3.51902	3.54725	3.5887	4.33486	3.41871	4.17196	1.01953	3.67766	3.85875	3.52012	4.51751	2.48942
ACCAGTGAAGACATATCCCA	ACP2	3.40162	3.24932	3.10619	3.09128	2.87912	3.67231	3.85359	3.29289	3.1289	3.23119	2.12079	3.18472	3.50986	2.94839	3.53653	3.39503	2.92193	3.06548	3.54264
TTCTGCAGCTGCTCATAACG	ACP2	3.75412	3.52555	3.7142	3.28985	2.40125	3.95408	3.71263	2.08982	3.42597	2.62141	3.25648	3.73485	2.99506	2.45154	4.28543	3.2268	3.891	3.37303	3.33004
TATCCTTGCAAACTTCTCCC	ACP4	3.72737	3.64518	3.47336	3.59294	3.71524	3.50994	2.58446	3.17976	4.09534	4.34448	1.44731	3.3708	3.72085	1.87394	3.12153	4.00232	2.67775	2.57558	2.51483
AGGCTGGTAGTGGAAGACCG	ACP4	3.75412	3.88887	3.96698	3.67529	3.6032	4.02225	3.41044	3.57322	3.72833	2.79081	4.11285	3.65376	3.66034	3.51592	2.30221	3.5361	2.60266	3.34673	3.42693
TTGGATATTGGAGCCCACGT	ACP4	4.0019	4.04249	3.78999	4.40217	3.89254	3.99666	3.70792	3.82676	3.79436	3.8854	3.53574	3.47645	4.10827	3.71205	3.8964	3.94563	3.44786	3.62641	2.78406
TCGCCATGGCGGAATACCTG	ACP4	4.37714	4.19609	4.41291	4.19625	3.69053	4.19253	3.81907	4.13058	4.32451	3.00112	2.36751	3.86449	3.9624	4.09618	4.64639	3.98132	3.79615	4.27576	3.91848
GTACCAGGGCACTTTGCGAA	ACP5	2.92475	2.58714	3.01436	2.57017	2.40733	3.20934	2.54804	3.112	3.31704	2.62141	2.53318	3.02879	2.30052	2.74235	3.59926	2.70747	3.12583	2.99947	2.87027
GCTCGGCTATGGACCACACG	ACP5	3.6554	3.52555	3.35357	3.54852	3.31065	2.61039	2.72158	3.38189	2.98969	2.46883	3.45542	3.60971	3.37985	3.51592	3.44557	3.40207	3.14039	2.21015	3.82252
ACCCACGGCTACAAAGCGCA	ACP5	4.18212	3.98554	3.76015	4.23706	4.11499	3.97061	4.18536	4.46528	3.66437	3.56553	3.02564	3.9485	4.36916	3.43305	4.83741	3.78527	3.891	3.49782	2.87519
CTGGACACAGTGACACTATG	ACP5	4.41786	4.84481	4.46125	4.97106	4.92486	5.05516	5.09104	5.1567	5.26581	4.68146	4.85919	5.11971	5.25545	4.35099	6.14525	4.76921	5.05758	5.40271	4.69343
GCAGGTCGTGTTTCGACACG	ACP6	2.58665	2.83686	2.88552	2.81012	1.4184	3.15832	3.09416	3.51319	3.5947	2.83453	2.24544	2.6212	3.83816	2.30523	2.55258	3.04537	2.62353	4.00635	3.65263
AAAAAGGTGAAGGACAGGAT	ACP6	2.94346	2.41688	2.89585	2.83345	2.32623	2.66015	2.19121	1.99269	2.49672	1.7592	3.47592	2.6748	2.89357	3.28064	2.27365	1.6487	2.70411	3.1742	0.980392
ACAGTCACCAATCTAGCTGG	ACP6	3.00712	3.25873	3.09726	3.24532	3.35535	3.09943	2.64483	2.59349	2.32201	2.8172	2.45272	2.21376	2.15461	2.18706	1.70316	1.48596	2.03476	3.57917	2.29043
ACCAACCTTCAACCCACAGG	ACP6	3.04227	3.17672	3.07015	2.89239	3.11653	2.88602	2.82956	3.52192	3.20999	2.91005	2.72239	2.89404	2.48628	3.27237	2.7452	1.34695	2.40791	3.06144	0.962032
GGCCGTGGATCATCACTATG	ACP7	3.80617	4.10903	3.76767	3.98751	3.34905	4.18971	4.18197	3.52482	3.69286	4.24914	3.75849	4.41212	3.74654	3.7836	3.93035	4.42321	3.72068	4.85389	3.70324
GTGTTGGGGATAGGTTCATG	ACP7	3.80617	4.04249	3.97837	3.67012	3.8773	3.70033	3.50575	4.14573	3.92893	4.3818	3.24458	3.45363	3.40312	4.46238	4.01332	3.53289	3.38814	2.93029	2.78928
ACCCGAATTGCACTTCAGAG	ACP7	4.38058	4.15511	4.27727	4.23004	4.01901	4.15831	3.79707	4.66765	4.11844	4.0778	4.30462	3.99928	3.21083	4.16924	5.12543	3.48397	4.18576	3.3434	4.66675
ACTGCCTCTGTACCAAGTGG	ACP7	4.67745	4.70553	4.50013	4.82159	4.42766	4.57623	3.99943	4.69106	4.0934	5.23375	4.4602	4.3802	4.32355	4.76454	3.19952	4.50722	4.48844	4.15967	4.26959
CTACGACCCTTTATATTGTG	ACPP	3.71653	3.38225	3.45718	3.34931	3.72257	4.27999	4.0561	4.16443	3.89366	3.95044	3.24059	3.87598	4.19347	4.78648	3.1	4.1787	3.51641	3.14778	3.47304
GCCATGAGGATTCCTTTATG	ACPP	3.73813	3.86904	3.52973	4.00816	3.73471	4.10841	3.93844	3.8126	3.79914	4.81516	2.55904	3.57136	3.7429	4.226	4.07255	4.08994	4.1358	3.3434	3.01977
AAAGGCAGGTATAGCAACTG	ACPP	3.80105	4.01777	3.79368	3.80131	3.54097	3.85787	3.55639	3.90447	3.71323	4.46762	4.13665	4.18852	4.09118	3.45513	3.19952	3.89912	4.2565	2.63657	4.28074
ACTCCTTGGCTAGTACACTT	ACPP	4.03718	3.83484	3.90355	3.94745	3.81464	4.68237	4.39027	4.29069	4.59676	4.48419	3.49948	4.633	4.51938	4.71049	5.03613	4.56325	4.29169	4.42467	4.59261
GAAAGCGCCTATGTGGTCGT	ACR	3.34643	2.93696	2.50856	2.97862	2.77484	1.71612	2.85958	3.057	3.79675	3.30765	1.79063	3.23911	2.34925	2.24736	2.36674	3.21885	2.58858	2.84828	2.20713
AAGCGCCCACACGAAATGGG	ACR	3.49338	3.53139	3.70051	3.04407	3.93944	3.1409	2.93405	3.48073	2.78356	3.039	3.28387	2.51499	3.34664	3.32128	2.92738	3.4538	2.41591	3.91977	3.17129
CCCCGACACTTACTCACACG	ACR	3.60926	3.54683	3.6627	3.23834	3.6398	3.26935	3.56943	3.78143	3.31704	4.35653	3.74729	3.56072	3.08413	4.06302	2.28323	3.75809	3.33851	2.80062	3.60904
GACTCTACTTCTCGTACCCG	ACRBP	3.13475	2.77591	2.66169	3.32976	3.24767	2.785	2.44994	3.15752	2.63128	3.57587	3.1155	2.90529	2.97035	1.32149	3.24438	3.26592	3.47107	2.3689	2.58849
AAGAAGCGTTCGTATTCGGT	ACRBP	4.20169	4.30569	3.5861	4.05654	4.38671	3.25323	4.04121	3.68626	3.96548	4.57335	3.86596	3.67693	3.64871	3.22175	4.13476	3.36652	4.34293	3.7545	4.38606
GGTGCTGTGCTATTCGATCG	ACRBP	4.25884	4.32821	3.93227	4.40995	4.2102	4.74903	4.41648	4.20836	4.41591	5.19065	3.5487	4.43171	3.80011	4.42558	4.53046	4.06576	4.31967	4.50419	4.86256
CAAACCAGGAGGCATAAGGG	ACRBP	4.54279	4.53596	4.62439	4.60961	4.94067	4.86672	4.26285	3.67065	5.20237	3.35646	4.25011	5.02485	4.72723	2.71821	4.64825	4.73616	4.6649	4.90324	4.83256
GCTGAAGGTGAGCATACTGT	ACRV1	2.61027	2.7191	3.04871	3.03202	3.80546	2.59342	3.43629	3.32317	3.07875	3.20144	3.85296	2.96029	2.83318	3.34118	3.71355	3.00894	2.94422	2.65277	1.58299
TTCAGGTGAGCACGCTTCAG	ACRV1	2.90579	3.30941	3.41231	3.17766	2.54051	3.63132	3.31459	2.78938	3.50406	3.18126	3.7557	3.03904	3.42147	4.39924	3.02772	3.62903	3.99875	2.34916	4.31731
CCTGACTCAAGCTCACTCAA	ACRV1	3.40837	3.35179	3.20087	2.72287	3.18889	3.29057	3.25773	3.41351	2.25411	3.87915	2.41074	3.7094	3.29782	2.49482	4.40877	3.54566	2.81713	1.55696	2.50852
TGGTTCAAGCAAGCACACTG	ACRV1	4.64923	4.80201	4.92094	4.72636	5.18049	5.40441	5.10275	4.67288	4.8512	4.40229	4.7286	5.25123	4.6842	6.07432	4.35752	5.34604	4.96931	5.86972	5.04043
TGTGCATCGGATGTTCTACG	ACSBG1	3.06809	2.97171	2.17706	3.099	3.40176	2.46867	2.60486	1.9588	3.79675	2.53394	2.26128	3.133	2.1436	4.04128	1.50444	1.92769	2.67108	2.44527	0.631218
TCAAAAGAACTTCTATGGAG	ACSBG1	3.55553	3.44747	3.08528	3.94959	4.13344	3.69636	3.23173	2.87364	3.16263	3.32615	4.49912	3.39894	3.87856	3.11021	3.44557	3.55201	3.31732	3.29263	3.35488
GGAGCCCACATCACACATGG	ACSBG1	3.88574	4.28396	3.87599	4.15426	3.66792	3.69238	4.20387	3.92217	4.03996	4.02216	4.78445	4.00975	4.60414	3.87653	4.45826	3.79332	3.85616	4.20796	4.18307
GAAGGTGAATAATGCCCAGT	ACSBG1	3.94731	3.90992	3.81923	4.17084	4.2564	3.81824	3.8956	4.13058	4.17462	4.11728	3.98518	3.89021	4.07389	2.19583	2.65948	3.87907	3.9194	4.23511	3.49555
TCCATGAAATCATCCCACTG	ACSBG2	3.49338	3.90244	3.65866	3.82711	4.03284	3.64374	2.9219	3.65221	4.06594	4.64877	2.7949	3.88454	4.03866	2.42194	4.22455	3.64988	2.82915	3.28918	1.73128
AAATTCAGGGATGGTCATCG	ACSBG2	3.64401	3.71349	3.63419	3.65972	3.13497	3.58055	4.19381	3.96548	3.03491	3.49643	3.352	4.25602	4.13074	2.80674	3.59157	3.59257	3.94173	3.5274	4.48902
GGGACCACAGGCATACCCAA	ACSBG2	4.15025	4.13736	4.03398	4.13561	4.51892	4.09641	4.38291	4.23338	4.47229	4.70286	4.23816	3.64035	4.19347	4.22813	4.41314	4.39173	4.17402	3.56497	3.55801
ACACGAGAGTCTTAGCCATG	ACSBG2	4.52426	4.46863	4.73208	4.37062	4.44845	4.34987	4.67112	4.85548	4.97343	4.59766	4.70997	4.73745	4.81312	4.63674	4.37331	4.94459	4.63609	3.67743	4.65537
GTCTTCATGGAGGACGACCA	ACSF2	3.50603	3.0924	2.85761	3.21011	3.31065	2.42136	2.5533	3.16497	3.32368	4.29994	2.13805	1.68366	2.61141	2.39173	3.88071	3.26592	3.45564	3.90632	4.23942
CGTGGGGGTACCATACAGGA	ACSF2	3.53099	3.5564	3.65258	3.11432	2.51258	3.17553	3.47837	3.39779	3.89812	3.08317	3.93916	2.6748	4.45627	2.73033	2.95762	3.51027	3.21562	2.96529	3.21071
ATGGCTCGGATCAACTCTGG	ACSF2	3.94731	4.11422	3.83005	4.12242	3.64238	3.3971	3.46726	3.39462	3.79914	3.16423	3.05773	3.30007	3.76821	2.78365	3.17399	3.9624	3.34271	4.25823	3.20291
ACGTAGCTGAGGCCTCCGAT	ACSF2	4.96763	4.96608	4.88941	4.80044	4.35719	4.71609	4.84308	4.73927	5.46892	4.45086	4.81964	4.55653	4.61613	4.93921	5.22203	4.44212	4.8191	4.77224	4.4318
GCAGCGCGTTGACCACACCA	ACSF3	3.89539	3.85204	3.62594	4.0426	4.09064	4.53238	4.09449	4.34417	4.28932	3.31075	4.52558	4.69268	4.23815	3.70285	4.57406	3.98835	4.7095	3.31655	4.25458
TCTTAAGTTCTGAAACGCCG	ACSF3	3.92394	3.66655	3.58397	3.99374	4.55906	3.59767	4.04495	4.48476	4.12416	4.33385	4.01817	4.06097	4.09118	4.11941	2.92125	4.39173	4.23632	4.60196	3.40331
CCATGATCATCTACACCAGT	ACSF3	4.21715	4.41598	4.5533	4.3465	5.29147	4.16981	4.45633	4.7689	4.40968	4.38768	3.90932	4.9316	4.77973	4.35295	4.959	4.50722	4.53507	5.00242	3.99497
TAACGATGCCTCCTACGTCG	ACSF3	4.73229	4.55994	4.53028	4.55873	4.73128	4.55885	4.84523	4.89073	4.67285	4.45926	4.75959	4.45104	4.67084	5.40302	4.84066	4.59124	5.29723	5.22455	4.76798
CAAGAGCCATCGCTTCAGCG	ACSL1	2.55048	2.30325	2.3869	2.21272	2.50126	2.44993	1.98093	2.40502	0.298543	2.12588	0.995904	3.24355	3.5269	3.25569	2.21476	2.85328	2.50107	1.73991	2.55826
GATGCCAATGAACTGATCTG	ACSL1	3.08504	3.1339	3.07622	3.18856	3.20991	3.05052	3.51117	3.79829	3.55009	4.13137	4.05042	2.92201	3.17884	2.36087	4.35069	3.97661	3.15479	3.13246	4.42008
GTTTCCGAGAGCCTAAACAA	ACSL1	3.22165	3.03332	3.23382	3.099	3.30088	2.29058	3.039	3.54209	2.42442	3.0904	3.04864	2.94946	3.51414	3.61405	4.03049	3.83813	3.47491	3.09739	4.22602
ATCACGTACATAGTCAACAA	ACSL1	3.36043	3.49004	2.65359	3.70847	3.85967	3.31665	3.9584	3.17238	3.32699	4.72858	3.05773	3.49147	3.70221	3.34118	1.92754	3.40557	2.99315	3.40207	4.09103
GTGGTGAAGAGTAACCAATG	ACSL3	2.9982	2.94573	2.20502	2.83807	1.93839	1.66829	1.53651	2.0258	1.71195	1.45746	1.98434	0.971335	0.22557	1.72439	1.1744	2.8938	2.14471	2.22467	1.61859
GAAAGTTCGAAGCTTGCTAG	ACSL3	3.78558	3.64518	3.66068	3.64397	3.25105	2.13506	3.00101	3.32317	2.77389	3.62401	2.22136	3.1708	1.92955	2.98931	3.55247	2.79029	3.18786	2.47594	1.80524
ATGATTACTGCAATATCTGA	ACSL3	4.09691	3.80946	3.87773	3.81778	3.11653	2.90678	1.8331	2.08197	3.6192	3.28577	2.5002	2.6682	2.70425	3.3011	3.56038	2.45335	3.38814	1.71955	1.88537
TATCTAAAGTATCACATCCA	ACSL3	4.31022	4.35697	4.31881	4.02447	2.93489	3.4117	3.50304	3.44445	2.56557	3.07225	2.72239	3.19851	2.93885	2.33729	2.56048	3.14104	3.18318	3.55639	2.45701
GTGTGTCTGAGGAGATAGCG	ACSL4	4.34934	4.07747	4.17212	4.20164	4.0289	3.03174	4.3272	4.3894	4.02984	3.98189	4.14947	3.97278	4.1908	4.28266	3.35758	4.08338	3.66137	4.56678	3.91848
AAGCCCACTTCAGACAAACC	ACSL4	4.47687	4.44718	4.4177	4.59603	4.7766	4.71413	4.92752	4.66107	4.61718	4.72277	4.48401	3.88738	4.39724	5.17367	4.62205	4.70092	4.49977	4.40728	3.96992
GCATCATCACTCCCTTAGGT	ACSL4	4.51803	4.72263	4.7292	4.69741	4.73128	4.27734	4.48826	4.46679	4.49747	4.51542	4.03899	3.86737	3.31264	4.9535	3.71355	4.26425	4.51846	4.39128	4.23177
ACCTGGTCAGAGAGTGTAAG	ACSL4	5.04116	5.06661	5.35389	5.20992	5.2857	5.34987	4.94663	4.91413	4.75253	5.5926	5.19014	5.10025	5.33745	5.02536	5.61065	4.91043	4.91814	4.5936	4.6962
CTTATCCCTATATGATGCTG	ACSL5	3.04227	3.22552	2.98563	3.0874	3.19242	3.14673	3.6937	2.31413	3.533	3.77303	3.3483	3.57841	3.3985	2.99937	3.08911	4.02073	3.5854	5.13131	3.64689
TCTGATAGAGCAGAGTACCT	ACSL5	3.95655	3.93655	3.95879	4.2318	3.77758	3.98369	4.07451	3.55632	4.00939	3.69215	4.27372	4.19312	4.21467	3.51941	3.92117	3.84848	4.52587	3.77438	3.85024
CAGAGTTGGATTCTTCCAAG	ACSL5	4.19779	4.4666	4.33281	4.41614	4.28144	4.44991	4.65897	4.96623	3.98237	4.62406	3.44159	4.52405	4.32842	5.14226	4.48134	4.6779	4.71599	3.61543	4.29365
CTTGTTGACAATATGTACGA	ACSL5	4.62624	4.23951	4.36663	4.67434	3.83958	4.53682	4.5813	4.95123	4.36531	2.86015	5.03298	4.2472	4.81138	4.47144	3.41538	4.953	4.85189	4.62267	3.73873
GATGCTCACCCATGGGAACG	ACSL6	4.27371	4.15385	4.45311	4.223	3.75868	3.99988	4.53686	3.85236	4.57605	4.83897	4.78308	3.96473	4.25103	4.30917	3.36211	4.74588	4.07901	4.27925	3.56106
TCTGTCGTCTATTGCCACGG	ACSL6	4.32099	3.95113	4.08904	3.88407	3.78926	3.74328	3.55901	3.92437	3.98237	3.93043	4.429	3.3789	3.98725	3.4983	2.6222	3.62	3.79921	3.55064	3.60609
CTGAGATGCTAAGCCCACGG	ACSL6	4.44438	4.53596	4.71176	4.51178	4.17144	4.73556	4.44364	4.46679	4.39242	3.6115	5.23794	4.89113	4.41337	5.01673	4.85197	4.81344	4.58203	5.3449	4.83509
GTCTCCACAGTGGATCATTG	ACSL6	4.56713	4.55518	4.66321	4.53616	4.43214	4.50541	4.70459	4.52005	4.39872	4.86661	5.12131	4.09578	4.65542	4.22171	5.23443	5.02545	4.78862	4.89192	4.63378
CCCCCCAAAAGTGGTTAATG	ACSM1	2.5008	2.28954	2.95303	2.7623	2.35797	3.36246	3.16458	2.69476	2.74944	2.83883	3.00698	3.51002	1.85051	3.3608	4.17907	3.50374	2.97702	3.03285	1.50904
GCACTGCTATACTGGCGGGG	ACSM1	2.9153	2.84937	3.25001	2.95754	3.03643	3.13505	2.71221	3.60369	3.61379	2.65595	2.26128	3.3789	2.91315	3.65913	2.96954	2.43973	2.52345	1.80899	1.24621
CAAGGTCTTTGACTTAACAC	ACSM1	3.06809	2.99442	3.14134	2.58124	3.61638	2.50543	2.17765	3.58715	3.19558	3.02774	1.88564	4.29077	2.65082	4.09384	1.293	2.95731	3.76518	3.15538	3.31565
CGCTGTCCATGGTTCTACCA	ACSM1	3.28905	3.28889	3.06711	3.6227	2.93909	3.92045	3.88521	3.42286	3.42597	3.4855	3.11114	4.45104	3.53113	4.40303	3.59542	3.33743	4.10398	4.10382	3.32286
TGTCTGAGAAAAGCTGTGAT	ACSM2A	2.65638	2.99442	3.21194	3.14447	3.18182	3.77373	2.5947	3.01639	3.8689	3.32001	1.88564	3.95122	3.1013	3.88197	2.95762	2.80629	3.44786	2.3689	3.71151
GTGCATGCTCCTAATGCCCA	ACSM2A	3.11837	3.09503	2.97917	2.94902	2.18477	2.82916	3.14033	2.65827	3.22071	4.26361	2.84304	3.49891	2.86704	2.83508	2.83916	3.93353	2.43964	3.31993	2.99741
ACAGGCTCCCGAGAGGACGT	ACSM2A	3.32518	3.43092	3.24194	3.49394	3.47304	3.51896	2.80772	3.26543	3.22071	3.1608	2.95438	3.26555	3.84157	2.71821	3.61832	3.94563	3.28275	4.01264	2.93759
TGACGCAGTTCTGTAGATGG	ACSM2A	3.43506	3.27736	3.46876	3.58472	3.74675	3.60192	4.09629	3.061	3.34015	2.32908	3.08023	4.30358	4.22254	4.79372	4.72761	3.62302	2.9163	2.53538	3.04179
GAAGGGACTCCCCTCCAGCG	ACSM2B	2.22296	2.89534	2.92304	2.64591	2.48985	3.02543	2.72158	3.17238	3.31704	2.51256	3.58375	3.06437	3.03731	2.38408	2.53664	2.85328	2.96071	2.1732	4.0868
TGTCTGAGAAAAGCTGCGAT	ACSM2B	2.87687	3.26341	2.85054	2.99526	2.6264	2.28001	3.89767	3.44139	3.33029	2.36531	2.81112	2.33525	3.27782	1.39948	4.34613	3.0721	3.55675	3.72672	2.33391
TTACCTTTAGAATAACCAGT	ACSM2B	3.3323	3.38009	3.40269	3.21011	3.6398	3.08735	3.43058	3.7959	2.65781	2.75484	2.83777	3.72536	3.01332	3.8738	2.55258	3.48728	3.9445	3.81092	3.26038
ATGTGGACCATATCAGACAC	ACSM2B	3.42178	2.99723	3.14134	3.47923	3.19242	3.4733	2.46676	3.31984	3.68257	3.75948	2.56543	2.81865	3.35621	2.63037	3.12153	3.3115	3.17378	3.05739	3.91132
GAAGCCTGTTCCCTACAAAG	ACSM3	3.40162	3.62531	3.63625	3.68045	3.53543	3.34735	2.95804	3.67587	3.60836	3.56812	3.32212	3.32124	3.91786	2.34519	3.21463	3.56461	3.51641	3.64542	3.18719
TGAAACAGGACTTCAAACTG	ACSM3	3.6554	3.48203	3.53193	3.46137	3.85078	4.19815	3.60532	4.12104	3.80389	4.32008	2.97373	4.06349	4.21467	3.3608	3.44129	3.84073	3.15479	3.90632	4.40147
TGCAACAGCGTCTACTGCTG	ACSM3	3.78038	4.1689	4.29168	4.03457	3.76106	4.37988	3.82343	4.88172	3.78717	4.10662	3.61182	3.77529	4.08256	4.78212	4.8616	3.08528	4.60495	3.90181	4.64964
ATTTCTGTTGATCCACCAGA	ACSM3	4.16627	4.23713	4.10099	4.22123	4.11313	3.68037	4.34247	4.35072	4.52798	4.72974	5.07279	3.83537	4.29398	4.24724	4.32076	4.33216	4.14304	4.9422	4.80964
CACGAGCATCCGGTACACAG	ACSM4	2.5747	2.55694	1.77607	2.3157	2.62118	2.58486	2.38063	2.06615	2.56557	3.51267	2.38929	3.1801	1.61575	2.61737	2.2445	2.4121	2.31688	1.73991	1.99778
TACAATGGACTCCACCGCTG	ACSM4	3.31803	3.56969	3.77328	3.07962	3.7563	3.25862	3.81689	3.15003	3.52438	3.23772	4.3386	4.13932	3.77892	4.26818	3.72415	3.9311	4.10645	4.2043	3.35839
CATTCGATGCACAAAAACAC	ACSM4	3.57966	3.02507	3.11505	3.60925	3.45262	3.62298	3.13332	3.33972	2.74944	4.54072	2.39647	3.719	3.44408	4.58927	2.51239	3.8251	3.49392	4.31021	3.41348
AGAGGGTGAACCCAATGCCG	ACSM4	4.21715	4.08013	4.13627	4.12431	4.1224	4.25862	4.6294	4.22627	4.0817	4.58107	3.97801	3.65042	4.6221	3.73027	3.69572	4.38108	4.272	3.22563	4.88466
CTTTACCAGCGGAACCACCG	ACSM5	2.52586	1.92011	2.04097	2.26856	2.45506	2.46867	2.47787	2.53144	3.2278	3.20811	2.77848	2.28443	2.21896	1.63694	1.90288	2.311	2.68438	2.27436	2.50218
GTGGAAACACCAGACTGGTG	ACSM5	3.27434	3.15924	3.28449	3.00351	3.56836	3.59767	3.19519	3.48965	3.21714	3.99736	3.40285	2.88269	3.55626	4.73477	3.58383	3.47732	3.92221	2.7463	3.74411
ATAACTTTGGCATCAACTCG	ACSM5	3.55553	3.73556	3.32582	3.61195	3.61112	3.76996	3.87684	3.90447	4.04399	3.62899	3.67229	3.72218	3.7538	3.88468	2.39354	3.93596	3.89672	4.18402	3.51772
TGGTCAGTGTGGCTTGCATG	ACSM5	3.5616	3.5922	3.43846	3.63338	4.50623	3.83999	4.18875	3.3265	3.92238	3.63642	4.77345	3.62341	3.45302	1.98941	4.68487	4.10296	3.55675	4.55246	3.93269
TGTCAGATAAGAGCTATGAT	ACSM6	2.77606	3.41207	3.45252	3.23834	3.58722	3.71609	3.73825	2.76017	3.50989	3.67541	0.97685	2.92754	3.96553	3.3011	2.13232	2.99969	3.9445	2.0644	2.73084
CAGGGATAAAGATCCACCAA	ACSM6	3.11011	3.2062	3.01752	3.19937	2.77484	3.25862	2.79001	2.85534	2.90809	3.01259	2.64604	2.04084	3.17884	2.57094	1.50444	2.81159	2.94422	3.03285	3.47951
TTTGCAGATAGAGTGGTGAT	ACSM6	3.48702	3.28889	3.36848	3.70342	4.0601	3.57624	3.03524	3.82676	3.77995	4.54336	3.98518	3.97278	3.40773	4.36272	3.75891	3.72759	3.68472	3.31993	3.61199
CCTGCCTAGGACGGACTCAG	ACSM6	3.57966	3.94968	3.52973	3.43416	4.21368	3.60616	3.97024	4.07828	4.5004	3.88955	3.68995	3.3708	2.90665	3.66546	3.02772	3.6907	3.14039	2.48802	1.10275
CAGACAACAAGGTCCACATG	ACSS1	2.8671	2.73604	2.95961	3.3686	2.97637	3.08128	3.15424	3.24799	3.85979	3.23772	2.70513	2.26709	1.44691	4.8765	1.47128	3.12836	3.08629	1.57972	3.40331
GCTGAAATACGGTGATGCCT	ACSS1	2.98922	2.50254	2.6857	2.80068	2.33901	3.0934	2.68371	3.32981	2.43672	3.17787	1.30178	3.32124	2.54603	4.19353	2.6222	2.68455	3.27398	1.60214	2.20713
ACCAGCATTGGGATAAACTG	ACSS1	3.04227	3.17174	2.3573	3.27969	3.24428	3.36746	3.5926	3.16497	3.80152	1.35308	3.99468	3.06437	3.66034	3.13322	2.68862	3.67043	2.78661	2.88072	3.77072
GATCAAAGCAACGCTCTCGG	ACSS1	3.98393	4.23117	3.95386	3.91938	3.18536	4.10841	3.43058	4.25797	4.52077	4.41098	4.7526	4.70239	4.34293	5.53154	4.20199	3.86386	4.32817	4.79552	3.62664
CAGGAAGGGGAGTCAACATG	ACSS2	2.72289	2.91333	2.83988	2.74272	2.68261	1.76241	3.87894	2.67924	2.14585	1.85573	2.88453	2.75164	3.16257	2.08691	2.33022	2.2731	2.57436	3.33004	2.43721
GCATTGTGGTCAAGCACCTG	ACSS2	3.19065	2.96885	3.54293	3.63071	3.16038	3.42615	3.10495	2.68443	3.00216	4.63523	3.1155	3.86737	3.2161	2.95873	3.75891	3.1326	3.6342	3.05333	1.7204
CAGTGGCCCATAGGTGACGT	ACSS2	4.74302	4.56564	4.61191	4.6509	4.42317	5.38111	4.45493	4.53737	4.5004	4.89374	5.10605	4.97898	4.58392	5.55729	4.62582	4.46247	5.1335	5.24873	4.35649
GGAACCAAGGGATTGACTTG	ACSS2	4.9117	4.97325	4.85365	4.55452	4.95837	5.32309	4.42511	4.46377	4.9787	4.14185	5.42266	5.27529	4.7726	5.08086	4.32772	4.33768	4.67659	5.27425	4.40147
GGTGTGATTAGGCCCACTGG	ACSS3	2.19199	2.63127	2.43491	2.66163	2.64195	1.82191	3.16114	1.78597	2.90366	2.32296	2.31537	2.72012	1.12742	3.41438	3.00473	3.28509	1.76108	3.42739	1.39049
CCGGGACCACTAAAGCCCTG	ACSS3	2.69002	2.35681	3.24463	2.71285	3.25105	2.25864	3.51117	3.14251	2.24013	3.25392	1.0697	2.30157	3.8071	3.5976	2.6521	2.75773	3.18318	4.29653	3.13897
CTTGTACCAGCTGATCTGCT	ACSS3	3.25948	3.3844	3.69263	3.74338	3.54373	3.72391	4.31641	4.18473	4.23399	3.42386	3.14567	3.54282	4.17737	4.09618	3.34847	3.2268	3.87078	4.64578	4.53322
ACATGGTATACATCGCCTGT	ACSS3	4.38058	4.5282	4.4057	4.40839	4.766	4.65605	4.36058	4.95768	4.71261	4.5473	3.89417	4.42195	4.60414	4.59425	3.66306	4.5897	4.31754	4.82917	4.96522
GGTGAAAGCCGGCTTCGCCG	ACTA1	2.04376	2.49459	2.04097	1.99002	2.14166	1.97391	2.20464	0.944079	1.85634	1.85573	1.8015	1.87899	1.49967	1.57106	3.07814	1.90805	0.936976	0.576697	1.54649
CTTCTACAACGAGCTTCGCG	ACTA1	2.58665	2.27106	2.6166	2.78641	1.88711	2.07519	2.28271	2.97036	2.44284	2.00862	1.6169	2.31851	3.15711	2.8793	3.24927	2.40511	2.67775	2.96961	3.84524
GGGTCAGAAAGATTCCTACG	ACTA1	2.66768	2.98027	3.24463	2.50774	2.87912	1.45935	2.82521	2.37963	3.22071	3.54725	3.53899	2.6682	2.73391	2.62389	2.85852	2.65539	2.40791	2.33584	1.83581
TCAGGTAGTCGGTGAGATCG	ACTA1	3.58563	3.64876	3.70835	3.5056	3.42592	3.23145	3.27693	3.80308	3.27654	2.7819	3.36671	4.0019	3.13504	3.0242	4.1453	3.81722	3.80835	3.443	3.99948
GGCCTCACCAGTAGTAACGA	ACTA2	2.75503	2.62764	2.35231	3.41573	2.88349	3.05672	3.0833	3.51902	2.8903	1.96207	3.41706	3.00806	3.20025	4.03152	1.91526	3.55201	2.53083	1.56838	2.67557
GAAGCTCATTGTAGAAAGAG	ACTA2	2.82735	2.71569	2.21055	3.12947	2.84369	3.61038	2.46118	3.62005	2.689	2.18788	1.65336	3.3789	2.87372	3.42561	3.01627	3.2268	3.51641	2.08841	3.51457
GACGTCCCAGACATCAGGTG	ACTA2	2.96194	3.11847	2.78907	2.8195	3.32998	2.785	3.55377	2.81329	2.93436	3.40368	2.95438	2.82459	3.02536	3.11484	2.56834	2.60137	3.13555	1.80899	2.73625
CATGTATGTGGCTATCCAGG	ACTA2	3.31084	2.89835	3.09427	3.14447	3.80546	2.41171	3.40172	2.65299	3.4775	3.90604	2.59697	3.17545	3.28785	3.69977	3.58771	3.95523	3.61349	3.31993	2.31233
CGTACAGGGATAGCACAGCC	ACTB	3.36737	2.61304	3.12387	3.04407	1.22547	1.34232	1.98872	2.98306	2.12319	0.905441	0	0.120793	1.78117	0	0	1.03906	1.6969	0.159639	0
GGATTCCTATGTGGGCGACG	ACTB	4.02844	3.42048	3.14712	3.17766	1.86961	1.66829	1.47132	2.20271	2.06096	1.17405	3.68702	2.0811	2.23978	0	0.133158	2.76866	1.89299	1.68847	0.484581
AAGAGCTACGAGCTGCCTGA	ACTB	4.21715	3.75564	3.92389	3.52005	2.93067	0.478012	2.08627	2.72532	2.85864	2.83453	2.10333	1.74759	1.6933	2.49482	0.903212	2.18606	1.39095	0.706499	2.00676
TCACCTGGGTCATCTTCTCG	ACTB	4.57915	4.21676	4.42723	4.58508	1.87838	1.44049	2.52145	3.0205	4.046	1.80388	2.48004	1.99942	1.37342	1.38422	1.43734	1.20925	1.34143	1.60214	2.07669
GAGGACGCCCTATCATGGAG	ACTBL2	2.47531	2.42107	2.70541	2.48435	2.29379	2.80725	1.88408	3.08083	1.66041	2.01623	1.72363	0.992598	3.15711	3.86007	0.903212	1.9179	2.04511	1.97276	2.36219
GGAGCTCATTGTAGAATGTG	ACTBL2	3.01599	3.014	2.81832	3.15192	2.95162	3.70823	2.43862	3.63622	3.41046	3.30143	2.89472	3.76914	2.32021	3.69359	2.39354	3.12836	2.63042	3.23642	3.35839
GGAGCTATGAACTTCCTGAT	ACTBL2	3.08504	3.03332	3.09427	3.13699	2.54603	3.12327	3.22844	3.20528	3.17002	3.46895	3.51607	3.41478	2.45989	1.80684	4.68306	1.41813	3.0038	3.26831	4.67099
TGTCCCTCTATGCCTCAGGA	ACTBL2	3.41509	3.81425	3.66068	3.5027	4.00103	3.08128	3.48938	3.16868	3.60836	4.23126	4.6375	3.16613	4.30884	3.91686	4.15838	4.09429	3.60652	3.07753	3.49555
CTGGGCTTCATCACCTACGT	ACTC1	3.00712	3.29805	3.42663	2.83345	3.66539	3.14673	3.71966	3.42906	2.94301	2.53394	1.41936	3.00806	3.23697	3.18258	2.95162	3.38084	2.20133	3.88134	2.42386
TCTTCATGAGGTAGTCAGTG	ACTC1	3.72196	3.49602	3.66068	4.07231	3.51306	3.65196	3.12628	3.26196	2.82627	3.039	2.21324	3.25239	3.37516	2.84068	3.15845	3.77717	3.52012	4.09792	2.70899
GGTACGGCCAGAAGCATACA	ACTC1	4.07162	4.20098	4.38263	4.26821	4.78713	4.81275	4.53951	3.95047	4.30451	4.44945	4.57868	4.06349	4.92665	4.47324	3.23453	3.91888	4.07397	4.99185	4.15708
CGATGGACGGGAAGACAGCG	ACTC1	4.11354	4.28166	4.28907	4.2886	4.08307	4.68237	4.63932	2.64768	4.76112	4.75953	4.27956	4.31207	4.51297	4.77921	3.67403	4.49575	4.51101	3.1742	4.08043
CTTCTACAACGAGCTGCGCG	ACTG1	2.58665	2.49061	1.98401	2.45457	2.40125	2.73943	2.72624	1.91528	2.83559	2.3168	2.91488	3.59588	2.68159	2.38408	1.2739	2.86352	2.49353	2.46375	2.41038
CAACAGAGAGAAGATGACTC	ACTG1	2.93414	3.12363	3.52751	2.95329	2.23348	3.65606	3.19855	3.19803	2.8723	3.40368	3.39928	3.07935	3.99645	1.58448	3.12153	3.10698	2.29103	1.59097	3.68657
ATGGAAGGAAACACGGCTCG	ACTG1	3.11011	2.94864	2.57435	2.60854	2.92221	2.85075	2.77658	3.51027	3.23839	4.03533	3.79702	3.09418	2.66629	3.39166	3.47514	3.28509	3.24734	2.09633	2.91868
AGCTGTAGCCTCGCTCAGTG	ACTG1	4.65492	4.65921	4.53249	4.64168	4.63355	4.49631	4.43369	4.24045	4.52077	4.72858	4.07527	4.28216	4.14185	4.6319	4.50815	4.00232	4.91814	4.17283	3.86267
CTGGATACCTGTGGTCACAA	ACTG2	4.34934	4.50367	4.72051	4.43304	4.77072	4.65809	4.62191	4.98214	4.52077	4.55517	4.26393	4.11044	4.37623	4.84061	4.75542	5.18497	4.88396	4.08604	4.75737
AGAGCTATGAGCTGCCAGAT	ACTG2	4.54279	4.85802	4.5609	4.58783	4.7565	5.02225	4.79394	4.79794	4.95964	5.0995	4.53049	5.30534	4.35252	4.26402	5.18926	4.55222	5.1201	5.80538	5.18793
TGATGATGCCGTGTTCAATG	ACTG2	4.77472	4.96752	4.94186	5.00843	5.14546	4.6642	5.16762	4.31601	5.70976	4.90506	5.43493	4.96156	5.17664	3.9943	5.2504	4.5897	5.22851	4.57247	5.79734
TGAATCCAGGACGATGCCTG	ACTG2	4.79289	4.88941	4.78491	4.96368	4.96044	4.89988	4.65775	4.20113	4.73769	4.86239	4.81964	4.75778	4.56135	5.14339	4.48342	5.27496	5.04474	4.5467	4.82877
CACGCCACGCCCATCTACGC	ACTL10	3.13475	3.63618	3.23653	3.61465	3.71033	3.3971	3.52462	3.88205	3.0063	3.77752	2.36751	4.05087	4.09118	4.05098	4.39115	3.50374	3.65462	2.91694	2.09366
AGAAGATGCCCAAAACGCTG	ACTL10	3.89057	4.0233	4.16645	3.68814	3.03251	4.08431	4.37995	3.91556	4.12796	4.32622	3.41706	3.61658	3.68333	4.47684	3.25416	3.59871	3.49769	3.62914	3.97908
GGCCACCTTCCGACTGAACG	ACTL10	4.0801	4.05605	4.20987	3.96445	3.61638	4.44991	4.21719	4.46075	4.57605	4.065	5.05473	4.43171	4.24073	4.21956	3.42839	4.195	4.31112	3.32331	2.39677
AGATGTGTGATGGCCTTGCG	ACTL10	4.66341	4.84715	4.90398	4.89216	4.92486	4.81275	4.46053	5.01549	5.07433	5.38404	5.16931	5.49235	5.42644	5.42183	5.84711	5.0648	4.89401	5.07031	4.10782
TGTTCCGAGGGAGAATATGG	ACTL6A	4.14217	4.15385	4.22906	3.96022	2.7654	1.47797	2.49437	2.93157	3.28337	2.73652	4.2261	3.72853	3.14612	3.25149	2.90892	2.82737	3.10125	2.76132	1.88537
ACTGCAATTCCAGTCCACGA	ACTL6A	4.7269	4.5096	4.57382	4.49579	2.87474	2.72392	2.22456	3.49853	3.40107	2.87279	3.04864	2.12989	2.67396	2.47334	1.34884	3.54884	2.55276	3.88363	2.6868
ACCACCATACCAATAGCTGT	ACTL6A	4.77993	4.88941	4.79598	4.73382	4.52172	3.45932	4.4208	4.3376	4.37013	3.67541	4.60063	4.71204	4.23556	3.55393	3.83907	3.89663	4.1358	2.85762	3.13078
AGAAGTTGCCTCAGGTTACG	ACTL6A	5.00375	5.09709	5.51557	5.20546	4.27978	5.20235	4.7693	4.86237	4.64793	4.82169	4.04586	5.07181	4.83552	4.88059	4.34155	4.84736	4.97473	5.19075	5.01282
AGTGGAACACACGGGCCAAG	ACTL6B	2.56264	2.36989	3.14712	2.91005	3.09786	2.73943	2.6644	1.71668	3.09824	2.29818	2.53969	2.89967	2.89357	2.86837	1.67432	1.00247	2.41591	2.08841	3.79427
TTGGCTGCGATCATGTAAGG	ACTL6B	3.53717	3.22792	3.57328	3.26946	4.11127	3.97389	3.3782	3.30643	3.99906	2.76392	3.78338	3.67693	2.64303	4.31119	4.10804	3.27745	4.10398	3.40844	3.79427
CACTCACTGTTCATCGTAGG	ACTL6B	3.82648	3.82537	4.40329	4.11292	3.84183	4.58054	3.82561	4.16257	3.81807	3.83247	4.79673	4.08096	3.49261	4.46782	4.54845	4.38996	4.57312	3.1667	4.39806
ATGCCAGCTTTGCAAACGGG	ACTL6B	4.7296	4.74456	4.99007	4.68207	4.95111	4.94239	4.73615	5.11596	4.81277	5.1235	5.00856	5.08672	5.25928	5.56746	5.01328	5.13091	5.1765	4.87361	4.86504
GTTGTTGAGATCTTGTGGGT	ACTL7A	2.46239	3.33187	2.54402	2.44248	3.17114	3.05052	2.35676	3.23035	2.34177	3.40368	1.96513	2.69439	3.50556	2.07745	2.73126	2.97157	3.23383	1.80899	2.32675
GTGGCTCTGAACTCGTATGG	ACTL7A	4.18605	4.22758	4.0995	4.25445	3.80316	3.81824	3.79707	4.2316	3.55292	4.57978	4.03669	4.19999	4.02972	3.28475	4.83741	3.91643	3.50895	3.92866	3.9161
GGGCCATGGCGTGTCCTACG	ACTL7A	4.69136	4.20707	4.55439	4.59603	4.70315	4.72586	4.72104	4.88848	4.78417	4.5341	5.16616	4.82006	4.90073	3.96895	5.49581	4.63969	4.57312	5.29848	5.53082
ATCGCAAGGAGACATTCGTG	ACTL7A	4.89497	4.9112	4.75023	4.90323	5.20948	4.98694	5.0572	4.682	4.63731	4.83789	5.47961	5.05296	5.39196	4.82656	4.64825	5.63083	5.01477	4.3068	5.39799
CGTGGGCAAACGCTGCCCCG	ACTL7B	3.1828	3.18907	3.36104	3.23134	3.82149	3.76996	3.05392	3.75699	3.0063	2.59114	3.91684	3.14729	3.82444	3.63677	3.73117	3.57711	3.24734	4.72195	4.6962
AGCCGCGCCGACTACGCTGG	ACTL7B	3.19846	3.52165	3.63213	3.61734	3.12393	3.81458	3.81031	3.57042	3.99491	3.56293	3.52594	2.6212	3.23178	4.66069	4.37106	2.85841	2.90498	3.31655	2.96551
ACTCCTACGGCAAGACCTCG	ACTL7B	3.66671	3.84269	3.64035	3.54004	3.06363	3.66421	4.02805	4.04232	3.83211	3.02397	3.44159	3.7126	4.10543	3.28886	3.78275	4.15805	3.9773	1.66736	4.06115
CAAGAAGAAGTGCTGCTATG	ACTL7B	4.39084	4.57414	4.30724	4.23004	4.86207	4.92045	4.6963	4.51714	4.63597	4.90198	4.3827	4.41999	4.74555	4.32724	4.13476	3.84073	4.76377	5.72404	3.88476
TTTAGCTACCCCATCGAGCG	ACTL8	4.32099	4.06009	4.38018	4.47072	4.30116	4.19534	4.85697	4.48625	4.54086	4.05949	4.71141	3.86161	4.10543	4.44041	3.95455	3.99535	3.95277	4.29481	4.89559
GAGACTCTTGAGGAGATAGG	ACTL8	4.39084	4.34597	4.15072	4.1836	4.36189	4.38482	4.38143	4.34417	4.62929	4.52078	4.58184	4.29932	4.18813	4.31924	3.87755	4.52345	4.31754	3.92644	5.07821
CTGGTGGAAAGGCTGCACGC	ACTL8	4.56411	4.40331	4.57382	4.4115	4.30605	4.33973	4.19381	4.54024	4.45273	4.55124	3.90429	4.68454	4.34533	3.62707	3.49177	4.88302	4.93771	4.56536	3.9161
TGTCTCCGTGATGATCACAG	ACTL8	4.58512	4.90747	4.81244	4.92402	5.0564	4.61669	4.69867	4.44094	4.82219	4.17964	4.18311	4.7686	4.56754	5.5742	4.63334	4.85251	4.68324	4.94549	4.31188
GCTGCCACCAAAGACCGGCG	ACTL9	2.12799	2.49061	2.5571	2.81012	2.74634	3.05052	1.86729	2.21712	1.34502	2.75939	1.99385	1.36288	2.54603	0.384495	2.81293	2.33327	1.9926	0.530698	2.19146
CCCAAACCCCAGTCCCAACG	ACTL9	2.65638	3.03605	2.79276	3.12192	2.90942	3.1409	2.70277	2.18816	2.37412	1.50152	3.09356	3.02363	2.38708	2.5574	2.87763	2.87874	2.38365	1.72977	0.201248
TAAGCACCACTATTGCTACG	ACTL9	3.1749	3.17423	2.85761	3.18856	3.26451	3.47793	3.17486	2.76508	3.18468	3.10118	3.09356	3.74742	2.84682	1.3532	3.99593	3.08965	3.3922	3.83478	3.89206
CAGCCCGCTGACACGACCGT	ACTL9	3.45477	3.46993	2.95961	3.40954	3.37099	3.50541	3.60025	3.36258	3.03085	3.17447	1.8015	3.12339	2.55436	4.98799	4.61638	2.60747	3.12583	3.47675	4.50971
GGATCCGCCGCACAATCCCG	ACTN1	2.35465	1.58819	2.38201	2.42416	2.2806	2.26936	1.66838	2.33409	2.54298	0	1.01471	1.85598	2.57089	2.0487	2.92125	2.7632	1.81046	2.40121	2.98837
CAGGACATCAACAATGCCTG	ACTN1	2.62194	3.03332	2.7171	2.92316	2.84817	2.66827	2.92596	1.72679	1.88356	2.75029	2.96409	3.16613	1.56714	2.79524	0.403056	3.37011	2.44746	2.16569	2.51483
GCAGGGCCTTGATCTCCGAG	ACTN1	4.15828	4.24425	4.15646	4.29366	4.42017	4.51445	5.0301	4.53594	4.48419	5.28508	5.03644	5.02227	4.2714	5.00679	3.82274	4.25456	3.89386	3.97449	4.73996
GGCCCTAACTCAGAAGCGAA	ACTN1	4.40103	4.46151	4.17637	4.30872	4.79294	4.46632	4.2883	4.61965	4.65847	3.11897	4.60219	4.28432	4.23036	3.39166	5.18926	4.93734	4.72728	5.48039	5.15295
CGAGTCGGCGTCGCTGACAG	ACTN2	2.94346	2.36118	2.49956	2.26856	1.97977	3.00632	2.73553	1.62242	3.27311	2.54451	3.79702	2.80068	2.87372	1.88483	2.95162	2.50002	3.22019	1.61322	1.48352
CCAGGTTAATATTTCCTATG	ACTN2	2.97109	2.81789	2.53082	3.04806	2.77953	3.4117	3.75889	3.34629	2.73456	1.83004	2.46645	3.89587	3.50126	3.13322	2.51239	2.86352	3.50146	3.10133	3.32286
AGGACTTCCGGGATTACCGC	ACTN2	3.58563	3.53139	3.26337	3.68814	4.14622	3.52345	3.70792	3.34956	4.02781	3.16423	3.51277	3.06437	3.67571	4.76602	4.28781	3.62	2.40791	3.18166	2.91868
TGATGGTCCAGATCATACCC	ACTN2	4.43118	4.12969	4.02617	4.11101	4.65159	4.34227	4.19885	4.07235	4.7476	3.87287	4.36449	4.57427	5.123	4.23453	5.1053	4.40054	4.50914	5.08033	3.32286
CCATGGCTGGAGAACCGTGT	ACTN3	2.52586	2.72929	2.02223	2.55341	2.25387	3.12327	2.45557	2.65299	2.83559	3.4522	0.450308	3.04923	3.39386	3.38401	2.36674	1.49915	2.71712	4.53364	2.98382
TGCAACTGGAGTTTGCCCGG	ACTN3	2.55048	2.25705	2.73639	2.34197	2.2673	2.25864	2.72624	2.25949	2.59332	1.5652	1.59207	2.81269	1.03512	0.783968	1.40259	1.68378	0.936976	3.14396	1.50904
GTCCAGGGCCTTGTTAACGT	ACTN3	2.84736	2.93403	3.07319	3.01171	3.26451	2.21492	3.6129	3.0205	2.70943	1.75009	3.85817	3.20308	3.64481	3.0821	1.77285	2.95252	3.33007	1.22273	2.0852
CAGTGAGCTGGACTACCACG	ACTN3	4.40779	4.42854	4.30466	4.32527	4.23434	4.86672	4.4703	3.97822	4.78778	4.23942	4.56599	4.74999	4.69743	3.54709	4.52643	4.46415	4.6032	5.04804	4.08255
GTTCATCGTCCATACCATCG	ACTN4	2.87687	2.49061	2.70149	2.74272	2.23348	2.28001	3.39294	1.87042	2.79316	1.74093	3.25252	2.05101	2.84002	2.53684	1.93971	2.51309	2.77422	1.46211	2.74701
ACAGATCGAGAACATTGATG	ACTN4	3.48062	3.43715	3.1813	3.60925	3.62944	3.68438	3.98394	3.3165	3.77511	4.18472	3.7016	3.40688	4.06224	4.30106	4.46669	3.19878	3.75891	3.96371	3.94677
TGGGCGGCTTGTGCACACGC	ACTN4	3.54944	2.89232	2.68966	3.02798	2.61594	3.2149	3.27056	3.03684	3.48048	2.43514	2.44581	3.1282	3.24214	3.17816	4.29493	3.3411	3.68472	2.45762	3.94443
ACTCCCACAATGTCAACACC	ACTN4	4.15025	4.27704	4.19601	4.25962	4.71422	4.89296	4.67956	4.05841	4.39557	4.02405	4.21192	4.96695	4.35729	4.76896	5.3461	3.98835	4.54787	4.29309	4.30097
AATGGATAGTCAACATTTGG	ACTR10	3.43506	3.56211	3.68471	3.5372	2.08211	2.934	2.64483	2.7503	2.57673	1.76825	0.582233	0.368609	1.64727	0.89583	2.15337	2.39102	2.9163	0.30336	3.3654
AAAAAGATATGGGTAACACC	ACTR10	3.63827	3.32517	3.21469	3.33631	0.902965	1.79247	1.92523	3.37227	2.7445	2.34731	1.28638	1.48793	2.26031	2.36865	0.852609	0.388187	2.75544	1.19351	0.583976
ATTCGATAATCACAACTCGG	ACTR10	3.66671	3.39083	3.74118	3.38132	1.38183	1.92047	1.93332	2.64235	2.58781	1.14656	1.60454	2.8067	1.21416	1.624	2.03356	2.21032	2.65089	2.02347	1.40415
AATGAATTTACCCATCACTG	ACTR10	3.99294	4.14499	3.69855	3.86155	2.51821	2.64375	2.88066	2.99982	2.92128	3.42386	2.61557	2.13945	3.12388	2.11492	1.40259	2.85841	1.6704	3.50379	2.31233
CGCTACAGGCAGGACCACAG	ACTR1A	3.30361	3.39723	3.65055	3.37498	2.7559	2.52346	1.73469	2.81329	3.04298	2.82589	2.41074	2.09099	1.41064	3.48047	2.92125	2.88378	2.78661	3.18908	1.10275
GAAGGTCTCGAAGAAAACTT	ACTR1A	3.70011	3.80465	3.39056	3.82245	2.86594	2.8219	2.38653	2.57683	2.70943	2.53394	2.87941	1.98888	1.95496	0.0395088	3.26387	3.02727	3.59951	2.60363	1.9143
AGTCGTAGCCCTCCTTACGC	ACTR1A	3.82648	3.81903	3.57543	3.81544	2.40733	2.39222	1.94137	3.34956	3.18468	2.49086	1.79063	2.20468	2.45989	1.44433	1.82628	3.83293	2.36725	2.66879	2.61811
TGACACGAACGTGCTTGGGT	ACTR1A	4.45421	4.37547	4.5358	4.10527	2.84369	3.18689	3.70792	3.00398	3.2278	1.93821	3.86596	2.53687	2.43302	3.01927	1.33046	3.74984	3.596	2.58686	3.33718
CTTCATCGGACCAAAAGCAG	ACTR1B	2.69002	2.38715	3.17283	2.59222	3.13862	2.50543	2.99716	3.01639	1.63928	2.16065	2.6094	2.85973	2.26031	1.09648	3.11618	2.70177	2.53818	2.18809	3.3654
GCATCCTGTGCTCCTCACGG	ACTR1B	2.81723	2.51044	2.92304	2.879	2.38902	2.19255	1.96524	3.18343	2.44892	2.35333	2.57813	2.43958	1.70832	0.829759	1.96375	2.6196	2.37547	1.38665	1.96127
TCCGTCCTAACAGTGTCGGG	ACTR1B	2.87687	2.89232	2.11357	2.76716	1.55609	2.26936	2.00416	2.23846	2.95589	1.35308	2.3528	1.47288	2.06409	2.1424	2.3577	0.846071	3.22019	0	0
GGTTGTCCGGACAATCAAAG	ACTR1B	3.79591	3.62894	3.82465	3.68302	3.94989	2.89298	4.1213	3.49558	3.4775	2.42374	2.7281	3.59588	2.67396	3.68428	2.84564	3.65284	3.15001	3.24	3.33718
ACTGGTGTAGTGGTAGACTC	ACTR2	4.48008	4.10643	4.29559	4.1262	3.20294	3.09943	3.24153	3.48371	3.83444	2.12588	3.40642	2.59363	2.3104	2.86287	1.38489	2.62563	3.45951	2.24618	1.3345
GGACGTATCATCAAAGTTGG	ACTR2	4.65207	4.81482	4.80423	4.55733	3.92044	4.10542	4.3272	3.89555	3.79197	3.98965	4.40603	3.28292	3.76462	3.33325	3.24438	3.52324	4.15981	4.80883	3.89206
GGATGACATGAAACACCTGT	ACTR2	4.7242	4.54464	4.48653	4.60148	3.6398	3.71609	2.90554	4.37502	4.34424	4.28898	2.66402	2.28443	3.01332	2.09631	1.59957	3.705	3.37998	2.80062	1.83581
ATCCTCGCAACAGAAGTAGC	ACTR2	5.11111	4.88029	4.76814	4.92836	5.21296	5.04427	4.74537	4.5784	4.83967	5.79319	4.96934	4.73903	4.52998	4.68113	4.00175	4.58661	4.86947	5.06931	5.16905
ATTAAGGAGTCAGCAAAAGT	ACTR3	4.01965	3.85204	4.25069	4.25962	3.66792	3.91021	3.71028	3.88205	3.52149	3.68022	3.92183	2.55127	3.60121	2.77783	3.04472	3.62	3.85909	3.39245	3.95839
TTAACAAGTATGATACAGAT	ACTR3	4.17422	3.81265	3.88466	4.0446	3.89471	3.8895	3.70792	3.95906	3.98865	4.94949	3.47592	4.39425	3.89178	2.32135	2.96954	3.85362	4.41652	4.26878	4.06331
CCCAATCTTCAACTATACCA	ACTR3	4.33524	4.36134	4.20849	4.17632	3.70541	3.57191	3.85784	4.4773	3.82511	3.47725	3.31455	3.84709	4.65736	3.30516	2.12167	4.41975	4.2982	3.77191	4.10574
ACCGGTACGGTAATAGACAG	ACTR3	4.3737	4.12327	4.33913	4.39748	3.49319	3.63547	3.46448	3.77657	4.27397	3.28891	4.36632	3.14254	3.87191	2.23039	0.927863	3.21486	4.02252	4.25823	2.71995
TTTGAATCATTTAACGTACC	ACTR3B	2.72289	2.28033	1.70735	2.35492	2.7654	2.36247	2.48889	3.91777	2.57673	2.90596	3.32964	2.6212	2.30052	2.4294	1.45441	1.8371	2.86465	3.19278	1.82569
TACTGTTTGATCCACTTCCG	ACTR3B	3.90497	3.63257	3.56035	3.75808	3.33636	3.55008	3.65753	3.2515	3.97395	4.77195	2.53969	3.24798	4.12236	2.68745	3.1	3.11985	3.45175	3.70099	2.6868
TGGGTGAACGTACGTTAACG	ACTR3B	4.02405	3.07652	3.93562	3.37498	3.46724	3.51446	4.14761	3.39462	3.93111	4.35952	4.3827	4.16998	4.15835	3.78651	3.48763	3.1326	3.90243	4.27402	4.3635
AGGTAGTTGACCAAGCTCAA	ACTR3B	4.16627	4.39373	4.35295	4.45727	5.00922	5.09339	4.97238	4.5672	4.62929	4.46901	4.20374	4.46061	5.23485	4.80952	4.87434	4.80682	5.30586	5.46747	4.4318
GCTTACCACTGGGATAACAT	ACTR3C	2.76558	2.24763	2.22154	2.28895	2.31334	2.55886	1.7622	2.16606	1.92782	1.20102	3.36305	2.50022	3.19492	0.807045	0.826626	3.04986	1.30744	4.64578	0.924598
TACTGTTTGATCCACTTCTG	ACTR3C	3.1749	3.30714	3.66673	3.22429	3.89038	3.92385	3.15424	3.19439	3.26278	2.94638	2.52665	3.19393	3.45302	4.2131	2.42851	3.92378	2.91065	3.28225	3.78907
CATTTGCCCCGATATAGTCA	ACTR3C	3.32518	3.04967	3.48709	3.25226	3.0941	3.24782	3.58235	3.12351	3.36611	2.99343	3.95871	4.08839	3.6642	3.12406	4.10534	3.93596	2.48596	3.22563	3.09331
TGGGTGAACGTACATTAACG	ACTR3C	4.45094	4.39906	4.44961	4.12242	4.16069	4.23965	4.30399	4.72169	4.35886	3.00878	4.25011	4.36602	4.29895	4.58594	4.44551	4.62171	4.2764	4.73975	5.34672
CGGGACACGCCCAGCCAGCG	ACTR5	3.20623	3.60147	3.57328	3.26604	3.05204	4.20096	3.68175	3.14627	3.14023	3.77078	4.24812	4.02272	3.29284	3.25988	4.41095	3.06768	3.04563	2.72604	2.85543
TCATTTGCCGTGAATACAGT	ACTR5	3.7056	3.64697	3.90866	3.85701	3.22031	3.27468	3.50032	4.21913	3.81336	3.4606	3.60252	3.14729	3.51841	3.56073	2.41984	3.52001	3.61349	3.41162	3.08909
TGAGCACAGCTACATCGCTG	ACTR5	3.83653	4.06546	3.85497	3.59567	3.8751	3.63547	3.56423	3.70683	3.46854	0.985206	3.09356	2.78858	3.46634	2.84068	3.34847	2.80098	3.74628	4.50864	2.26069
TGGGTAAAACATGCGTACAC	ACTR5	3.84651	3.31393	3.37834	3.0158	2.88784	3.34228	2.55854	3.73463	2.95161	3.15391	2.7949	2.40034	2.45989	1.624	3.2831	2.76866	2.86465	2.37542	3.6208
GGATGTAAAAGAGTCCAGAA	ACTR6	2.85726	2.74276	3.38079	2.37414	1.64108	1.14677	2.30782	1.72679	1.13454	1.62619	2.31537	1.48793	1.21416	0.938254	2.84564	1.14357	1.21879	2.24618	1.13589
CTCCCCTTGCAGGATAAATG	ACTR6	3.39483	3.5564	3.48481	3.80839	2.48411	1.32185	2.35074	2.50233	2.67868	1.83004	3.73033	1.77239	1.91667	1.03916	3.2831	1.58826	2.51603	2.03998	1.30566
ATAATTCGGAAGGATTATCT	ACTR6	3.4742	3.19888	3.61972	2.95754	4.14804	3.79616	2.91783	3.38189	2.98551	3.51267	3.45886	3.38695	3.4839	3.68116	2.89649	3.47732	3.11113	3.2648	3.51457
AGATGTATGCTATGTGTCTC	ACTR6	3.59157	3.60701	3.64852	3.7678	4.35247	4.56757	4.2238	4.28899	3.70817	3.93445	4.24415	4.19312	3.77179	3.5843	4.01332	3.2543	5.28418	4.61166	4.86874
CAACGATTCCAAAAGTTGCG	ACTR8	3.59157	3.37361	3.32327	3.31989	3.23063	3.67635	3.75889	4.04636	3.10211	3.78199	2.7109	3.30007	3.78955	4.11941	2.14288	3.59871	3.55675	4.2225	2.41713
AGCCAACTGTCCTTGTATAG	ACTR8	3.63252	3.76227	3.83184	3.72104	2.16338	3.32696	3.28644	2.17346	2.43058	3.10832	3.24458	2.50022	3.5269	2.50191	2.53664	3.66166	2.41591	1.55696	3.26788
CTTCTCCTACTAAATACTCA	ACTR8	3.94267	3.82062	4.08453	3.47626	3.42292	2.96732	3.10853	4.5186	3.83211	4.68027	4.32359	2.52232	3.11827	2.05834	4.63895	3.42644	3.88813	3.41795	2.61223
CACGTGTATTGTAGACGTTG	ACTR8	4.57014	3.90394	3.99127	4.02649	3.14955	2.48716	2.95009	3.61189	3.48641	2.89773	3.07127	3.19851	3.78602	2.77197	3.70288	3.71068	3.66137	1.96413	4.25269
TGATTAGACAGGTAGAAACC	ACTRT1	2.62194	3.03879	2.53082	2.79594	2.29379	3.0934	2.19121	2.64235	2.7445	0.937878	1.01471	2.0306	3.27277	0.444593	3.31616	2.38393	2.12533	2.991	0.742969
ACGGAGCTGATGACATGGCG	ACTRT1	2.78647	2.68461	3.06406	2.76716	2.89651	3.97389	3.32999	2.97036	2.69925	2.75484	2.56543	2.68789	2.77016	1.90636	2.57616	2.04926	1.97105	1.74998	1.99778
GGTAACAGGATGGGATGACA	ACTRT1	3.31803	3.29348	3.13844	3.68045	3.6398	3.34735	4.29303	3.84078	3.84602	2.38897	2.65805	3.7966	4.13074	1.73646	5.0104	4.14132	3.25627	4.26527	2.55213
TTAATCAGAAGTACTTCGTG	ACTRT1	3.50603	3.25873	3.46876	2.82881	2.93489	3.56757	3.0833	3.23389	1.70179	3.66576	2.88453	2.92754	3.81059	1.88483	4.29019	3.73876	2.98242	2.19548	1.63026
GAATTTCAGGTGCCCCACGA	ACTRT2	3.0248	3.04152	2.70541	2.95754	3.41389	2.58486	2.87647	2.43614	2.3548	2.68967	2.53969	3.00283	2.56265	0.999639	0.9521	3.61395	3.08127	2.73113	2.24559
GATCAGGCCACGCTCGAAAG	ACTRT2	3.66671	3.7573	3.91036	3.60112	3.45848	3.93062	3.38707	4.00752	3.83676	3.23446	3.89923	3.83831	3.05504	2.82945	4.09177	3.57711	3.47873	2.47594	3.11008
CGTGCCCGCTTTCTACCTGT	ACTRT2	3.90497	3.99402	4.10989	3.98126	3.81693	4.29844	4.03934	3.67848	3.85292	4.13137	4.07078	3.87312	3.68333	4.02415	3.42839	3.96001	4.10398	4.79916	3.78123
CGCAGTCACCAAGCTCCACG	ACTRT2	4.40442	4.47469	4.37773	4.50599	4.44402	4.40442	4.58515	4.12295	4.26538	4.11196	4.76654	4.60393	4.6221	4.85313	4.50406	4.87924	4.20435	5.76807	4.08255
TGTGGCAATGAACTACGAAG	ACTRT3	2.22296	1.91417	2.3869	2.3157	1.94676	1.85077	2.01944	1.25456	2.42442	0.554345	1.73501	2.02028	2.40563	0	2.9151	1.8371	2.41591	2.39481	1.97964
GGCGGGCTAGAACTCTGCGT	ACTRT3	2.66768	2.39571	2.5264	2.75255	3.28116	2.49632	3.25451	2.67924	2.46703	2.18788	1.44731	2.55127	3.48826	1.51611	3.71	3.34476	2.06559	0.987584	0.654272
AATGTTCGGGTAGATAAACT	ACTRT3	2.87687	2.8051	3.23923	2.94045	2.96405	3.1409	3.10495	3.3165	3.70308	2.27298	2.33794	3.12339	2.48628	2.83508	1.64488	2.56419	2.53818	2.55849	1.69839
CACTGAGCAACATGATACCA	ACTRT3	3.2293	3.51774	3.51863	3.38449	3.65265	4.02225	3.34219	3.01226	3.86663	4.25398	2.77297	2.94946	3.99645	2.12414	3.3301	3.23471	2.81107	4.38321	4.01292
GCCATCGTTGATGCTCAGTG	ACVR1	3.38802	3.49602	3.46876	3.42804	3.55199	3.70823	3.38116	3.89555	3.73333	2.94238	2.83248	3.18472	2.57909	3.86558	4.41532	2.47354	3.3922	3.49183	2.17561
CCATGACTTCTCATCACGGG	ACVR1	4.01523	4.04929	4.41052	4.36423	4.59678	4.34735	4.01476	4.29239	4.7352	3.49643	2.77297	5.00668	4.04163	4.4876	5.26256	4.63073	4.54969	4.2043	3.77072
ATTACACTGTTGGAGTGTGT	ACVR1	4.09273	4.22758	3.85849	4.09565	3.78926	4.30627	4.13714	4.21555	3.79914	3.44939	3.59317	4.0534	4.22254	4.51062	3.27352	4.08119	4.38223	3.95503	2.63559
CTGGTGTAACAGGAACATCA	ACVR1	4.16228	4.06412	4.35794	4.03658	4.6982	4.25592	4.54348	3.74461	4.21089	4.12786	3.74729	4.28862	4.02972	5.05699	3.48763	4.4093	4.23179	3.50379	3.45017
CTACACGTGTGAGACAGATG	ACVR1B	1.87854	1.95526	2.79276	2.52503	2.21281	1.71612	2.23113	1.09211	2.55432	1.66546	2.77297	1.15228	1.17144	1.61095	1.77285	2.10209	2.10569	1.20819	2.05952
AAGAGATTATTGGCAAGGGT	ACVR1B	2.12799	1.71666	2.38201	2.23392	2.03578	2.62717	1.24303	1.10765	2.18285	1.8642	1.48825	1.48793	2.08725	2.18706	1.02246	2.34061	2.11555	1.61322	2.78406
ACTTGACTCAGGTCACCTCA	ACVR1B	3.67793	3.75231	3.33091	3.98751	3.82603	4.29319	4.03934	3.87752	4.43903	4.69694	3.59629	4.108	3.07256	3.60749	3.24927	4.28534	3.20642	4.16344	3.94209
CCGGTTCAGATAATCAAACA	ACVR1B	3.75412	3.81265	3.73927	3.66493	4.01304	4.14381	4.24833	3.85467	3.1737	3.30455	3.98518	4.19083	3.74654	4.70743	2.47942	3.32267	3.97188	3.87675	3.53955
TGTAGGAGCACTGTCGACCC	ACVR1C	3.01599	2.67761	2.83631	2.81012	2.20585	2.43095	2.80772	3.112	3.08267	1.21433	2.44581	3.39096	3.34664	4.18254	1.1326	2.75223	2.07572	0.621275	2.96551
ATTGTCCTTTGAACCAACAG	ACVR1C	3.19065	3.30033	3.34856	3.14447	3.619	2.75478	3.55639	3.23389	3.14399	2.96223	3.47592	3.33795	3.11263	3.34512	3.84556	4.02302	3.32583	3.43678	3.38275
CTGGCGCTCTCAATTGCTAG	ACVR1C	3.40162	3.48404	3.57114	3.6227	4.50906	4.02542	4.15801	3.01639	4.47229	4.09048	4.14307	4.30783	3.63698	2.71821	3.7895	4.17459	4.03295	3.43366	2.57043
CCAAGATCTTTCATCTCTGG	ACVR1C	4.01523	3.8675	4.21675	4.15981	3.53265	3.63547	4.39906	3.23035	4.03794	4.75043	4.14307	4.13455	3.70969	3.16035	4.39998	4.52184	3.85027	4.25823	2.84043
ATTGCAGAAACCATGGCTAG	ACVR2A	3.46775	3.35399	3.46876	3.55415	3.67045	2.86496	3.68175	3.55915	3.17737	3.32001	3.52921	3.77835	3.13504	2.9741	2.76585	2.92834	3.21103	3.05333	3.87988
CCAAAGATCCACATCAACAC	ACVR2A	3.76468	3.85979	3.74499	3.57644	3.86851	4.19815	4.31796	3.58438	3.38211	3.17787	3.40642	3.93483	3.87191	2.97919	3.1108	3.88662	3.51641	3.3665	2.56435
AGTGGTTTCAAACCTAGTAA	ACVR2A	4.18212	4.33267	4.22497	4.08597	3.89687	4.97388	4.39614	3.96761	3.2419	3.76401	4.29118	4.13216	3.5269	3.64959	3.90574	4.68224	4.09404	3.24713	3.51457
CCAGTTGCTTAACGAATATG	ACVR2A	4.31022	4.56279	4.71176	4.40528	4.36189	4.90333	4.65531	4.51131	4.046	4.00886	3.64237	4.74843	4.73825	4.72874	4.75198	3.95523	4.53507	3.51859	4.98241
CTGGAGCGCACCAACCAGAG	ACVR2B	2.36856	2.65641	2.46297	2.80541	3.17114	3.18122	2.92596	2.75524	2.83559	3.48275	2.59697	2.36001	1.64727	3.31727	2.56834	2.5579	2.84701	3.98091	3.68936
ATGTCCACATGACCGTAGGG	ACVR2B	3.13475	3.3671	3.31303	3.19217	3.36787	2.8219	2.97773	3.34301	3.03895	1.93017	3.47592	3.61658	3.7538	1.81824	3.86484	4	2.98242	3.7891	3.60609
ATGACTTCAACTGCTACGAT	ACVR2B	3.62094	3.78198	3.68073	3.87286	3.42592	3.1114	3.74746	3.27579	3.7107	3.89782	3.64539	3.67364	4.02972	4.41623	2.69581	3.57087	3.35108	3.72417	3.71151
ACAAGCCGTCTATTGCCCAC	ACVR2B	3.75941	3.84737	3.93728	3.58746	3.72744	3.89989	3.45045	4.19386	2.52004	3.03525	4.07751	3.02879	3.87856	4.14228	2.36674	2.84813	4.04332	4.03957	3.23767
TGGACAGTGACTGCACCACA	ACVRL1	2.95273	3.30941	2.60825	3.45837	3.61638	3.62298	3.32692	1.9502	2.95589	3.35946	2.26913	3.3789	2.81941	4.48402	2.01066	3.52968	3.23383	2.63113	3.60904
AGGCACCCCCAGGAACATCG	ACVRL1	3.11837	2.9916	3.28187	3.27969	2.14166	3.10542	2.87226	3.39462	3.55856	2.05372	3.25252	3.35447	3.26771	3.72423	3.25902	3.66752	2.88207	3.61818	1.92382
CTGCGTGCTCGAGTTGCGGG	ACVRL1	3.20623	2.70884	3.20087	2.98279	3.08654	2.55009	3.21855	3.30643	3.53586	2.87697	3.71316	3.35035	2.69674	1.89564	3.25416	2.46011	3.32158	1.4498	3.9607
CCAGGACTGTTCATCCCTCG	ACVRL1	3.6554	3.70491	3.52751	3.5114	3.44081	3.57191	3.88938	3.63354	3.5157	3.83247	3.42762	4.11044	3.68333	3.82093	3.45408	3.094	2.69757	4.06602	2.62396
GCTGGACAGTGCGGATACGC	ACY1	3.22165	3.24932	3.48024	3.15562	3.7658	3.24238	2.81211	2.58241	3.10211	3.16423	2.95924	3.93209	2.72656	2.32135	2.68862	3.3115	3.40832	2.19548	3.77599
CCATGCCTCACGCTTCATGG	ACY1	3.62674	3.32741	3.96535	3.75075	3.93944	3.53238	3.80811	3.84774	3.54157	3.55772	4.00647	3.84124	3.53113	2.80674	4.05867	4.00463	3.52383	4.78943	4.00845
TAGCTTAGTCAGGTTCACGG	ACY1	3.8809	3.80946	3.79736	4.02852	4.36032	3.83639	4.50735	3.75452	3.77995	4.63152	3.96598	3.88169	3.4839	3.32128	5.38334	4.26231	3.89672	3.42425	5.00948
AGGCACAAAGGTCATGTGGA	ACY1	4.20557	4.22398	4.4461	4.68848	4.49771	4.79244	4.04495	4.70006	3.92238	5.28587	3.59004	4.51673	3.68333	5.01673	3.53252	4.20711	4.39443	4.10382	5.15194
GTGCATGGCAAAGACTTCGT	ACY3	2.55048	2.07728	2.53082	1.9983	2.67255	2.12329	2.39241	1.29586	2.62054	1.35308	1.41936	1.73503	1.05875	1.15161	0.689192	2.67296	1.00217	1.54544	1.18421
TGAGGTCATGGTCCACGTAG	ACY3	3.28172	3.1792	2.87163	3.099	2.73189	2.70033	2.49982	2.78456	3.07875	3.83677	2.81112	2.4473	3.15162	4.17369	3.60309	2.89878	3.09129	4.27227	2.7683
CTTCCTGTACCAGCGGTCTG	ACY3	3.44823	3.31844	3.5052	3.44632	3.10909	3.65606	3.81031	3.6654	3.06296	2.73652	3.87371	3.61658	3.45302	3.63354	3.76918	3.98835	3.73353	4.48471	3.44025
CACCTCATATGGGTCGTCCG	ACY3	4.7242	4.56848	4.72341	4.63771	4.79758	5.42014	4.97532	4.73677	5.12938	5.04005	5.11043	5.07555	4.83894	4.67487	4.83089	4.9482	4.86217	4.81484	4.99035
TAGGCTGAGGGTAAAAAGCT	ACYP1	2.87687	2.90436	3.12972	2.99526	3.56836	2.84359	3.21523	3.08868	3.06692	2.70389	3.51277	2.20468	3.42147	3.10556	3.3301	3.33743	2.13506	1.41224	3.61787
TGGGTCCAGAACACTGACCG	ACYP1	3.2293	3.51185	2.98885	2.95754	2.59479	3.62716	3.15769	3.64956	3.4352	3.81729	3.01167	3.16144	3.75018	3.14685	2.90892	3.71634	3.72068	3.36323	1.9143
TTCCTGCATATGACGCACCT	ACYP1	3.37429	3.30488	3.10024	3.10668	3.77288	2.48716	3.45608	3.84542	3.62459	3.30765	3.59941	2.99758	3.06675	3.54022	2.68862	3.39503	3.21562	4.56963	3.8872
ACAGTGCAAGGACAATTGCA	ACYP1	4.28109	4.18379	4.35544	4.15796	3.78693	4.43093	4.25802	4.33264	3.7383	5.06229	4.1019	4.73588	4.81659	3.98168	3.99302	4.20711	4.62751	5.0873	3.32286
GAGGTGTTCGGAAGAGTGCA	ACYP2	3.42844	3.21347	2.93978	2.94474	3.22376	3.50087	3.46168	2.96183	3.86663	3.27629	2.77297	3.69325	3.00726	2.56418	2.93348	3.094	4.0199	3.1363	4.54868
ACCAGCAAAGGCACCGTGAC	ACYP2	3.48062	3.61985	3.46645	3.41264	3.3926	3.52345	3.51925	3.74212	3.40421	3.86446	2.69932	3.85582	3.70596	3.26406	1.64488	3.06768	3.50895	3.33339	3.55495
TGAAGCTAGGAAAATAGGAG	ACYP2	3.74881	3.7152	3.77328	3.85928	4.12055	4.26934	3.99751	3.86842	4.35725	3.61401	4.73428	3.72853	4.5737	3.7423	4.04465	3.97189	4.42645	4.09001	4.54406
CGCCCAGTCACTCAAATCCG	ACYP2	3.79591	3.51774	3.81742	3.57368	3.88167	3.92045	4.40489	3.93094	3.73083	3.88748	3.74166	3.7126	3.86857	2.89015	3.51636	4.12652	3.73033	3.01625	3.09752
TCCCAGCTAACACAGCAGAG	ADA	2.75503	2.53775	2.68966	2.57017	3.36163	3.78124	3.7657	3.14627	2.70943	2.90185	2.38929	2.93854	3.68333	0.783968	1.74538	2.43973	3.63763	3.72161	2.30507
TGGACATACTCAAGACAGAG	ADA	3.48062	3.52945	3.81016	3.49686	4.17679	3.41653	3.57202	3.70427	4.18924	3.69452	3.21642	4.51489	3.07256	2.80674	4.1374	4	4.13822	4.06198	2.62979
CACAGACTGGTCCCCCAAGG	ADA	3.48702	3.51969	3.62387	3.78704	3.85967	3.23693	3.84932	3.70683	3.85979	3.685	4.49912	2.94946	3.90814	2.69983	2.86492	2.2731	3.51641	2.81508	4.01068
TCACCGTACTGTCCACGCCG	ADA	4.53355	5.04094	4.59827	4.70375	4.81598	4.96566	5.02822	4.47281	4.49306	5.10398	5.10056	5.02356	4.51083	4.50181	4.77254	4.27387	4.71437	4.36858	3.84524
TGGAAAAAGTGCATGCTGGG	ADA2	2.63351	3.24932	3.1813	3.18494	2.67255	2.59342	3.17486	3.60095	3.18833	3.95441	3.94897	3.20308	4.00864	1.85192	2.88394	2.10209	3.25627	3.77438	3.33718
AAGACATAGTCTCTGAACAC	ADA2	2.97109	3.21347	3.01436	2.60854	2.8347	2.56758	2.73089	2.50233	2.93436	2.07575	2.38929	3.03904	2.98276	3.88197	4.09177	3.33376	3.21562	4.12138	2.29043
TCACTGACCACTCTTCGTCA	ADA2	3.48702	3.58847	3.11505	3.33631	3.60584	2.58486	3.99943	3.02869	3.26968	0.731324	3.42059	3.28292	3.01935	2.96387	4.23199	2.80098	3.57472	2.40121	4.4826
GCTCCGAATCAAGTTCCCCA	ADA2	3.57367	3.48804	3.78815	3.53436	3.51868	4.26667	3.68893	2.96183	3.80152	3.56553	3.71028	4.47956	4.06516	2.9741	4.02479	3.0809	3.63763	3.77191	4.08043
AGGTGAATACAATTACAGCC	ADAD1	3.56765	3.78035	3.64035	3.70847	3.13862	3.61038	4.74767	4.23515	3.97184	4.37589	3.47592	3.23019	3.25754	5.18142	1.7864	3.8093	3.85321	4.65786	3.23767
CGATAACTACACCCACAGGA	ADAD1	3.78558	3.2062	3.27397	3.68814	3.48171	3.77749	3.73363	3.92437	2.45499	3.54198	3.66635	3.20763	4.1908	3.11021	3.85844	3.74154	4.20204	4.41204	2.05086
TCAAATGCAGATATAGAATG	ADAD1	3.79591	3.84112	3.92892	3.9324	4.50197	3.94072	4.3272	3.73963	4.16356	2.71329	3.23258	4.22716	4.50869	3.85177	5.08216	3.88662	3.77765	4.68437	4.33347
AACTGGTGCAAGGCTGACAC	ADAD1	4.81339	4.52722	4.87295	4.62974	4.89597	4.83998	5.24279	4.88736	4.90975	5.45999	4.34232	4.50937	4.45849	5.32523	4.1765	5.0368	4.6915	4.27227	4.01959
TCACCTACCTACGCTCAGGG	ADAD2	2.63351	3.2327	3.36104	2.83807	2.43735	2.84359	2.77658	3.76436	2.58228	3.22135	4.28925	4.30146	3.64481	4.226	3.56038	2.16965	2.49353	1.37368	2.21491
CACTGCGAATAGCAAGACGG	ADAD2	2.73368	2.55312	2.72485	2.81482	2.127	2.79987	2.95009	2.58796	3.41358	3.15391	3.25252	2.3518	3.04916	1.16952	2.59167	2.92346	3.27837	2.76132	2.95626
TTCAAATATAGAGCCCCTGG	ADAD2	2.78647	2.93109	3.06711	3.16668	2.83018	3.3524	4.03182	3.8126	3.40107	1.90578	2.7281	2.84227	3.50986	1.90636	3.1108	3.0721	2.38365	2.5178	3.78646
ACAGAGATCCCGCGTGCCAG	ADAD2	3.72737	3.45976	3.78259	3.50851	3.98283	4.77561	3.43344	3.38827	4.19649	2.93034	3.51937	4.10557	4.13074	3.27651	2.97547	3.51352	4.13822	4.27751	3.80718
TATGTGGAATCTATACTTGA	ADAL	4.0801	3.93948	4.24396	4.11292	4.14804	4.55228	3.94645	4.95015	4.30283	4.26681	4.95359	4.33097	4.04459	3.23882	3.99009	4.69663	4.44024	3.85824	5.12331
GGAGACTGTAAAACTTGCCG	ADAL	4.12178	4.12327	4.03554	3.77022	4.01901	4.27999	4.11952	4.07037	3.76782	3.64381	4.15372	3.91826	4.46955	4.1148	4.09993	4.05463	3.81138	4.12912	3.81231
ACTAATGGATCCATTCAAGT	ADAL	4.38401	4.39693	4.17354	4.33674	4.30442	4.05671	4.12836	3.81733	3.81572	3.83892	3.89417	3.83537	3.88849	3.98675	3.01627	3.46056	3.95002	4.77347	3.6208
CAATCACAGTCATCTGATCG	ADAL	4.47365	4.81243	4.52475	4.71761	4.71177	4.35995	4.63437	4.60877	4.28082	4.59766	4.31793	5.15314	5.18068	5.61237	4.67033	4.81608	4.82512	4.67911	5.04371
CCCATAAATACGGTCCTCAG	ADAM10	2.90579	3.34739	2.53963	2.99526	2.62118	3.03174	3.29274	3.5306	2.06096	2.0463	3.31455	3.73485	2.17638	2.29711	2.87129	2.9763	3.12095	3.40207	0.980392
TTTCAACCTACGAATGAAGA	ADAM10	2.98922	3.34297	3.18972	3.06393	3.24428	3.19816	3.92227	3.55915	3.17002	2.09745	3.3849	3.34623	3.11827	2.99435	3.28787	3.29268	3.78693	3.10133	3.7279
GGAAATGGAATGGTAGAACA	ADAM10	3.26693	3.8721	3.95386	3.24879	3.83733	3.35744	3.69846	3.93748	4.05201	4.5785	3.90681	3.46509	3.21083	3.39548	2.31161	3.61092	4.07901	3.40207	3.73873
TTCCATCAATAACAGACCCA	ADAM10	3.70011	3.64159	3.59246	3.45837	3.20991	2.84359	3.54588	3.779	3.50989	3.12251	4.7554	3.52103	3.5604	5.59009	4.76572	4.71229	4.14063	4.78699	3.5732
TGGGAACTTGACTTACATCG	ADAM11	3.22165	3.05508	3.09726	3.56534	2.8347	2.63548	3.01251	2.46056	3.50989	1.26634	0.856917	3.16144	2.43302	2.01936	1.15365	3.93838	2.42386	3.98518	1.30566
GTTCGAGCAGATGCGACAGT	ADAM11	3.88574	3.75564	3.393	3.89962	3.86189	3.20376	3.18167	3.48371	3.83908	3.75038	3.90429	3.33795	3.54793	3.18698	4.21206	3.58331	2.41591	2.96961	2.62979
GCTCCACGTATTGCGAGGAG	ADAM11	3.98393	4.08543	3.80286	3.87735	3.6398	4.33719	3.94245	3.89555	3.83444	3.35045	4.1019	4.43171	2.68919	4.57925	2.89023	3.64692	3.72712	4.79916	2.10206
GCTCATGGTCTACCGACGGG	ADAM11	4.41451	4.32037	4.50239	4.2886	4.27147	4.05981	4.09809	4.23692	4.33441	4.40229	3.6484	4.26479	3.56866	3.75125	4.26138	4.45063	5.07536	4.97047	4.02181
TGCTGAATATTCGACTACAA	ADAM12	2.74439	2.7191	2.65764	3.03202	3.50741	3.34735	3.50575	2.637	2.81689	2.35333	1.823	2.4473	2.33963	3.7393	2.48774	3.45718	3.55675	2.73621	2.29043
AAGCAATGGTACTTGCCCGG	ADAM12	3.13475	2.76604	3.3053	3.10668	3.15678	2.58486	2.36277	2.8368	2.15333	2.16751	2.33046	2.90529	3.06675	3.5229	3.66306	3.21885	3.43217	1.99834	2.76301
GGTGATCCTTATGGCAACTG	ADAM12	3.14287	3.12877	3.15287	3.51718	3.16398	2.55886	4.10348	3.3265	2.54866	3.62899	2.88963	3.86737	2.86034	4.76159	0.717746	2.43973	3.37589	2.68987	1.9143
ACTGAACATTCGGATCGTGT	ADAM12	4.27001	4.14626	4.16929	4.06248	4.38825	4.18121	4.51006	3.88656	4.19106	4.7618	2.73378	4.58831	3.87191	4.85175	3.69572	3.93838	4.41851	2.18066	1.84586
AGTGCCACTCGTACATTCAG	ADAM15	3.84153	3.96557	3.96861	3.94959	4.16248	3.29057	3.24804	3.93965	3.98237	4.13662	3.8967	4.2361	4.5778	3.45513	4.19185	3.40207	3.71421	4.30509	5.00836
TGGATTCGCGAAATAATGGG	ADAM15	4.01523	3.90094	3.76203	3.67271	3.59257	3.36246	3.86632	3.86385	3.94194	3.72272	3.90681	4.38222	4.876	4.06541	4.98566	3.66752	3.90811	4.34551	3.70876
CTCCAGACAGCTAATACTCG	ADAM15	4.0545	4.03018	4.22497	3.78226	4.21194	4.21767	3.97613	2.97884	3.65387	3.77976	4.34418	4.11771	3.86522	5.09029	3.79955	3.10698	3.99875	2.73621	5.02504
CTGTTGTCAAAATTGCCAGG	ADAM15	4.31741	4.45641	4.69115	4.64432	4.18919	4.84716	4.56967	4.33595	4.99751	4.75043	4.70997	5.11244	4.32842	3.62707	4.09177	4.43356	5.1706	5.11386	4.98127
AATCAGAATCAACACAGATG	ADAM17	2.73368	2.57965	2.85761	2.73779	2.2606	3.10542	2.8382	3.29967	3.22071	2.18788	2.82184	3.24355	2.66629	1.81824	2.57616	2.41905	2.97702	0.507137	2.30507
TGGTGAAAAGCACTACAACA	ADAM17	2.9982	3.01122	3.33597	2.9188	3.47014	3.58485	2.93807	3.48668	3.45651	2.64125	2.6935	3.83831	4.40878	4.10784	2.92125	4.13288	3.3469	2.81987	2.82528
CATCGCTTCTACAGATACAT	ADAM17	3.83653	4.22758	3.99448	4.05456	4.13344	4.06905	4.04121	3.49558	4.30115	4.33538	4.17477	3.84124	4.30884	2.78365	4.64639	4.20912	3.9773	4.41679	3.9374
ACAAAATTTCAAGGTCGTGG	ADAM17	3.85147	3.99402	3.86727	4.24752	4.10193	4.40927	3.71732	4.35561	4.12416	4.45647	4.09529	4.27567	4.47175	3.84899	3.41973	4.27579	4.18108	4.16908	4.55482
TATAACAGTCAATTTGAACT	ADAM18	2.74439	1.6821	2.40147	2.3157	1.19768	2.61881	3.71498	2.637	2.41823	1.32883	3.00228	2.60748	2.79147	0.502288	2.51239	3.08528	2.50857	0.935579	2.47006
AGTAAGTATGCTATGTCATG	ADAM18	3.08504	3.52555	3.19251	3.4311	3.84854	3.6188	3.64527	3.85236	3.64859	3.18465	3.04407	3.14254	2.59534	2.56418	3.45831	3.36652	3.22475	2.79089	3.72246
AAAATCCCATTACCACACAC	ADAM18	3.57966	3.26107	2.88552	3.59294	3.57917	2.90678	4.07085	2.58796	3.49526	4.06133	4.49242	3.80564	3.31754	3.78941	3.53252	3.54884	3.33007	3.57351	3.96762
AGTGCCTGCTATTGACAACT	ADAM18	3.59157	3.78035	3.35107	3.65449	3.78693	3.18122	3.62043	4.05641	3.80389	3.81729	4.7357	4.24941	4.36205	4.46782	4.6758	3.45718	4.34921	4.21888	3.89206
GTCACGCTCAGCACTTGCCG	ADAM19	2.64499	2.2757	2.4905	2.34846	2.2806	2.11141	2.51068	3.057	3.72582	2.24733	2.93476	2.50022	2.25008	1.91701	2.17413	2.43287	2.65089	1.91126	1.84586
CCTCTAAATAATCAGCCACG	ADAM19	2.88657	2.83056	2.847	2.78641	2.6054	2.46867	3.26737	2.86452	3.83444	3.36841	2.87427	3.57136	2.99506	2.35306	1.64488	3.36652	2.84108	3.45844	3.8969
TGCCCAGAGATGCGAAGTGT	ADAM19	3.06809	3.11847	3.32582	2.72786	3.46141	2.89298	3.98199	3.0205	2.72456	2.44081	3.51937	2.75786	2.98276	1.53004	4.0863	3.33007	2.47068	4.35379	3.08909
ATGCCTCTAATTGTACCCTG	ADAM19	4.26629	4.45334	4.43669	3.99167	4.41716	4.54125	4.20888	4.03827	4.84545	3.98383	4.83955	3.96204	4.45849	4.18914	4.37331	3.85619	4.22953	4.59779	5.08353
CTTTAAATTACAAAGCGTAG	ADAM2	3.12658	3.24932	3.18972	3.15192	2.86151	3.43571	3.25127	3.45665	3.16263	2.88947	3.78338	2.85973	3.06675	3.68739	2.33022	3.36652	3.55675	3.09739	3.66687
TTGAAAAAAGGATCTAAGCG	ADAM2	3.6554	3.42257	3.86201	3.68045	3.50741	3.61038	3.71966	3.41975	3.72833	3.02774	4.66603	3.38695	4.19614	2.54372	2.93348	3.67915	3.47873	3.6508	3.72246
ATGTGTGATGCAAACTATGC	ADAM2	4.04153	3.80785	4.44844	3.90404	3.32677	4.70823	4.01286	3.64157	3.34668	3.84535	2.67589	3.49891	3.61722	2.94839	3.73815	3.34476	4.07649	3.76447	3.26413
GACCTCCCTGAATATTGCAA	ADAM2	4.20169	4.12327	4.30853	4.43456	4.47184	4.60404	4.34853	4.69621	4.44056	4.67907	3.57428	4.06097	4.18276	3.79807	4.29493	4.71794	4.0199	3.98518	4.58962
GGTGTGTGTGCGAGCTACAG	ADAM20	4.09273	4.0547	4.10396	4.11672	4.19974	4.52344	4.58001	4.10176	4.3845	4.70049	5.07727	4.65983	4.77795	4.8209	4.1374	4.92761	4.89114	3.74446	3.47951
TAAGGGCAACCAAGGACTCA	ADAM20	4.45421	4.63593	4.71371	4.74616	4.76481	4.81275	4.27722	4.57281	4.53944	4.02405	4.59439	4.88261	4.74008	5.04248	6.11001	4.78275	4.85777	5.20272	4.95133
AATGTGACTGTGGAACCATA	ADAM20	4.57915	4.66364	4.46934	4.58645	4.57805	4.95408	4.80391	5.00722	4.31454	4.31854	4.70274	4.96829	4.876	4.45874	4.83578	4.90673	4.86801	4.26175	4.39806
AGAGATACATTGTCCACATG	ADAM20	5.06057	5.13973	5.18095	4.96473	5.09174	4.87552	5.10454	5.30905	4.9273	4.74012	5.27058	4.91499	5.12159	4.79805	5.089	4.87292	5.37927	4.46651	5.11087
TGGGTTCAATTTCATAAGTG	ADAM21	3.78038	4.16765	4.04794	3.82478	4.72278	3.60616	4.1142	3.58992	3.50989	4.08687	3.46229	3.86449	4.65736	5.01796	3.79955	4.34865	3.45564	3.1363	3.96301
GAAACACGTTGTTCATATGA	ADAM21	4.48966	4.6494	4.4189	4.32527	4.0678	3.86849	4.19212	4.11143	4.1127	4.33538	3.98279	4.36398	4.14185	4.35686	4.83903	3.22283	4.13337	3.0855	5.07714
GCATAATCCTCCAAGATTGG	ADAM21	4.63778	4.74205	4.69313	4.85617	5.14	4.87024	4.4992	4.9097	4.7733	4.96629	4.77759	4.49826	4.88264	4.76159	5.16614	4.84736	4.90825	5.61529	5.00724
ATATTCCTGCAACATAGGCT	ADAM21	4.97675	4.97396	4.97228	5.01864	5.00521	5.28264	5.13028	5.12459	4.7733	4.73205	4.40247	5.27094	4.97092	5.53327	5.74677	5.04357	5.21368	5.37287	5.04589
CTTAGGTGAATGTAAATGCG	ADAM22	3.31803	3.08183	3.05794	2.65117	3.18889	3.20376	3.00101	2.46056	2.85406	3.64135	2.81649	2.8364	2.59534	3.14232	3.652	3.66459	2.98779	3.63458	2.40359
TGTATTTCATAAACTCACGT	ADAM22	3.54331	3.06852	3.36104	3.27288	3.83282	3.12917	3.01251	3.30305	3.39793	1.89756	4.59907	3.06938	3.22134	3.12406	1.36698	3.00894	2.34228	3.1363	0.405267
ATAGGTATTGGTATGTACAA	ADAM22	3.56765	3.05238	3.19251	3.35577	2.6926	3.28529	3.22185	2.64768	3.8689	3.80195	4.16218	2.18634	2.9641	3.86558	2.6222	2.55158	2.19205	1.64595	2.69793
TACTACCAGGGCCATATCCG	ADAM22	3.74881	3.45363	3.57757	3.85016	3.20991	4.51896	4.0337	4.21555	3.82277	4.50869	3.93916	3.93758	3.93073	3.85731	3.67766	4.32106	4.23406	4.25646	4.84639
AGGCGTCAAAGACTCCAAGG	ADAM23	3.21396	3.15421	3.34605	3.1813	3.53543	2.51447	3.88521	3.18343	2.41823	4.26361	2.90483	3.87598	3.73559	1.53004	3.17399	2.61355	3.26515	1.63512	3.08909
GGATACTTACAGAATCCACA	ADAM23	3.28905	3.83327	3.36353	3.05998	3.95612	3.86495	2.89315	3.0246	3.33358	3.33531	4.36265	2.8364	3.16801	3.00935	1.85227	3.9115	3.1062	3.92644	3.24528
ACATATAATCCAGAAAACCT	ADAM23	3.6946	4.20707	3.56468	3.37815	3.27452	3.60192	3.50846	3.47774	3.70308	2.83883	1.95543	3.9701	4.02673	3.17816	4.33465	4.1244	3.97188	3.21112	4.35649
ATATTACATCAACCAAGACT	ADAM23	3.85642	3.96557	4.11285	4.12431	3.70787	3.70033	3.95244	4.41305	3.24889	4.32775	3.7557	3.79055	4.00256	4.00183	3.76918	3.54566	4.55513	3.98305	3.30477
TAAAAAGCTCAATACTCATG	ADAM28	3.58563	4.07081	3.62801	3.74338	3.35849	3.92724	4.07634	4.23692	3.77026	3.01639	4.1914	4.13694	3.45302	2.50191	4.29256	3.68205	4.10645	3.6695	2.75237
CATACTACTAGTTTGGTGGC	ADAM28	3.60339	3.41418	3.08828	3.12947	3.01669	3.00632	3.69132	3.28948	2.81689	3.96034	3.31455	2.50022	4.10827	5.1217	2.59936	3.39503	4.44611	3.33674	2.43055
TAGGCAATGGAGCATTAAAG	ADAM28	3.60339	3.56969	3.5797	3.23834	3.88167	4.17837	4.30243	3.26889	4.30954	3.48	3.93176	4.60911	4.42705	4.45874	4.21707	3.69644	4.2565	4.50419	3.97679
TTAAGCCCCATACATCGGGA	ADAM28	3.60339	3.79821	3.93227	3.62538	4.31092	4.34987	4.32413	4.22983	3.5186	4.89374	3.03027	4.30995	4.10827	3.70592	4.10534	4.09211	3.66473	3.35335	2.86039
GTATACCAGATGTTCAAACG	ADAM29	2.56264	2.78245	2.75164	2.82881	3.1313	2.35242	3.13332	2.87818	2.33522	2.39482	3.50281	2.72012	2.68919	3.54366	3.08364	2.6196	3.80226	3.10526	3.05917
TTTGGGCATGAACCATGATG	ADAM29	3.64972	3.91439	3.66068	3.82245	4.21541	3.50994	3.92227	2.76997	3.61379	4.49785	4.41491	3.75677	3.67188	2.77197	4.09449	3.99069	3.66808	3.09739	3.53024
AGTCGGAGAACATTACGCCC	ADAM29	3.84153	3.68411	3.76767	3.94959	3.94781	3.92385	3.93642	3.68885	3.82277	4.03533	4.28151	4.2626	4.24846	4.33123	4.41314	3.74431	3.85027	2.7811	4.82115
ACTGCAAGTTCCTACCATCA	ADAM29	3.96574	4.19364	4.00406	3.68045	4.58745	4.48255	4.10169	4.03624	4.27911	4.82495	3.9804	4.73114	4.04459	4.20443	4.86639	4.67935	4.25427	4.01264	3.80203
CCCCTTATGAGAATAAGGCG	ADAM30	2.25328	2.28494	1.76108	2.74764	2.17054	1.89299	1.62907	1.86128	2.57673	1.8642	1.76864	1.77239	1.9675	2.52297	0	0.523454	2.85291	2.45762	1.05158
CCAAAGGACTGCAACTACAT	ADAM30	3.13475	3.45158	3.47336	3.32648	3.34272	3.24238	2.79445	3.18343	3.34015	2.46327	2.30776	2.6212	3.71342	2.64965	1.92754	2.6196	2.53083	1.20819	3.60313
AATACTGCCAATGTAGGGGT	ADAM30	3.14287	2.9631	3.33344	3.35899	2.5294	3.03174	3.3543	3.31984	3.97184	2.58603	2.42487	2.61435	3.34664	3.68116	3.13747	3.40907	2.82915	4.02927	3.30477
ATGTGGAAACAAAATTGTGG	ADAM30	3.41509	3.00004	2.96942	3.01171	3.15317	3.07518	3.87684	3.48668	3.33029	3.53405	3.00228	2.00989	3.45748	2.52297	3.66672	3.70784	3.70445	4.1747	4.21249
TACAATCAGGCGTTGAATGT	ADAM32	2.96194	3.36056	2.50856	2.74764	2.99263	2.85787	3.69846	3.01226	2.54298	3.38909	2.3748	3.55001	2.3104	1.73646	2.67412	3.77987	3.89672	1.57972	2.86039
AAATCTCCGAAACCAGTCTG	ADAM32	2.97109	2.90736	2.5264	3.17401	1.80661	2.84359	3.06132	2.49644	2.54866	3.33531	3.49279	2.78249	3.10698	3.99932	2.03356	3.48065	3.66808	3.15916	2.31956
AAGCCTGAAAGAACAACCAA	ADAM32	3.59157	3.37144	3.64239	3.57644	3.13862	3.79986	3.3361	4.48476	3.90034	3.33835	4.11503	3.63021	3.32243	4.59259	4.48134	3.73598	3.21103	4.23331	2.02457
AACACTGCTCCCAAATAACG	ADAM32	3.7056	3.93655	3.86376	3.68814	3.5382	3.67231	3.61037	3.63354	4.12226	4.16772	3.82659	3.9127	3.7966	3.74529	4.24185	4.32106	3.59247	4.1349	3.64113
GTGGGTTTCTATGTATCCTG	ADAM33	2.4362	2.41267	2.44433	2.61393	2.35797	1.83641	3.04648	1.8795	3.1289	3.0315	1.68892	1.82074	0.456623	2.49482	1.92754	2.55158	2.51603	3.54775	1.7528
CACAGGGTGAGCCGTCCAGT	ADAM33	2.48811	2.2286	2.72098	2.77199	1.89578	2.86496	2.97773	2.24551	2.39319	0.937878	1.95543	3.18472	1.42889	1.87394	1.86509	3.35205	1.64341	0.434051	0.886166
CCCCCCACCCGCGTACCCGG	ADAM33	3.29635	3.51969	3.3156	3.37498	3.65521	3.55448	3.90386	3.45056	3.55009	3.18465	3.51937	3.10398	3.33701	3.4983	3.91502	3.9408	2.71063	1.13322	2.78928
CTCCATCCGAAAGATCTCGT	ADAM33	4.02405	3.57535	3.81016	3.74584	3.70787	3.08735	3.66484	3.59545	3.33029	3.26355	3.55192	4.25822	3.62119	2.8793	3.86802	2.96683	3.77765	4.42467	3.74411
CCATAAGATACCATGATCTG	ADAM7	3.82648	3.91588	4.01831	3.75808	4.55496	4.94407	4.50056	4.39733	4.39557	4.75271	4.23616	4.57251	4.49576	3.87653	3.55643	3.78257	3.92782	4.3653	4.60005
AAAGATCCTTAAAACACGGA	ADAM7	4.0545	3.86596	3.80651	3.95172	4.07926	4.27201	4.45913	4.21196	3.80152	3.70399	4.31603	4.05087	4.59204	4.74376	4.19946	4.18483	4.41253	4.20614	4.05033
CATTTGCAAATACCTGAGCA	ADAM7	4.17025	4.32261	4.06635	4.15426	4.30767	4.12327	4.43512	4.4713	4.31954	5.23456	4.43773	4.2735	4.34052	4.46601	3.95754	4.22905	4.94049	4.05793	3.8872
ACAGAATGGCACATCAACTG	ADAM7	4.32457	4.38624	4.59299	4.19445	4.79294	4.6642	4.6418	4.29409	4.84545	4.97511	4.20374	4.13932	4.88429	4.44225	4.59729	4.68224	4.78708	4.5539	3.73603
CCAGCTTAGACTCACCAAGT	ADAM8	2.59851	2.73267	2.75543	3.02393	2.92645	2.66015	2.73553	3.29967	3.01042	2.15377	1.90592	2.97104	2.90665	2.77197	2.90892	3.47398	2.06559	1.42487	1.47059
CCACATACAGCTCCACGTAG	ADAM8	3.11837	3.12877	3.32327	3.57921	3.5382	3.23145	2.889	3.30305	3.60018	3.04645	2.47326	3.2167	3.62119	2.94319	3.88701	3.98835	3.1307	2.18066	3.53955
CAAACAGGTTCCCACACACG	ADAM8	3.13475	3.41418	3.26337	3.44025	4.1444	3.45463	3.23827	3.45665	3.74821	3.15736	3.61182	3.60281	3.72455	3.24306	3.45408	3.638	3.79615	3.65884	3.60017
AGTCCGGGTACCCCTCTACG	ADAM8	4.60876	4.96177	4.96821	5.01559	5.42405	5.2135	5.11791	5.43687	5.12654	5.59895	6.06704	4.98297	5.13277	5.38108	5.33807	5.37852	5.5008	4.69744	4.83382
TGTGGTTTATACTTACAACA	ADAM9	2.2976	2.5834	2.95961	2.37414	2.72216	2.50543	2.26358	3.45665	2.18285	2.43514	0.504534	2.55127	2.32995	2.03898	1.86509	3.304	2.95524	2.08841	2.22264
GCTGTTCATTGTCGTAGACA	ADAM9	2.83739	3.00843	2.70541	3.06787	2.84369	2.55009	2.75392	3.36582	2.5988	3.12251	2.91988	2.84227	2.71172	2.7602	1.83933	2.07592	2.9163	4.42153	2.79448
GAATTGGACCCTTGCTGCGA	ADAM9	2.9982	3.16676	3.05179	3.39079	3.38646	2.96072	3.18844	3.03277	3.20281	2.8474	2.90483	3.67364	3.39386	2.32934	2.6521	3.37011	3.14039	3.72161	2.9747
AAAAGTTTCTTATCACACGT	ADAM9	3.77517	3.38654	4.13772	3.55976	3.25105	3.42615	3.83211	2.87364	3.2278	3.94845	4.01817	3.42263	3.70969	4.8833	4.72761	3.8664	3.84731	3.13246	3.60313
CGTCTTTACATCTAACCAGG	ADAMDEC1	2.5008	2.77918	2.4905	2.75255	2.14894	2.89298	2.60992	3.05299	3.01863	2.47989	2.1551	2.89404	3.27782	2.88473	1.96375	3.16193	1.16286	2.53538	2.36917
AATGTCTTACCACATTGAGT	ADAMDEC1	3.28172	2.94281	3.6218	3.31658	2.79352	3.26935	3.68415	2.82274	3.25932	3.88332	3.22048	3.85871	3.45302	4.12172	1.85227	2.81687	3.61349	3.22924	4.15909
TGATGTGTGAAGTATCCTCT	ADAMDEC1	3.29635	3.68236	3.39056	3.4311	4.07926	4.33463	4.0561	4.00337	3.32036	4.1261	2.64	2.73281	3.70221	2.1333	2.71719	4.10942	3.37178	3.41479	3.19113
GATGGCACAGTTCTAACCTG	ADAMDEC1	4.12178	4.09465	4.1464	4.23356	3.70047	4.59767	4.18875	3.65486	3.56978	3.49643	4.28925	4.22491	4.52998	3.9248	4.88539	4.40054	3.57472	4.01264	3.26788
GAAAGCGGAGACCGAAGACG	ADAMTS1	3.00712	3.69108	3.54512	3.41882	3.88603	3.1409	3.80591	3.71446	3.26968	4.35202	3.76128	3.42655	4.04163	2.40692	3.84232	3.43676	2.98242	3.62367	3.19507
CTATGTGGAAACCATGCTTG	ADAMTS1	3.21396	3.2704	3.0332	3.25226	4.13527	3.30106	3.39001	3.5478	2.60427	3.49915	4.63598	3.43045	2.81248	3.07261	4.40657	3.21086	3.04047	3.56212	3.46654
GAGGAGTCCAGTACACGATG	ADAMTS1	3.32518	3.61069	3.43137	3.45537	3.8283	3.88602	2.74015	3.04897	3.32699	3.02018	2.1551	3.68674	3.29782	3.98422	2.11095	3.52968	3.08127	3.64001	2.60041
GTAATCATGTAGGCACTGCA	ADAMTS1	4.59107	4.77767	5.02107	4.615	5.07847	4.46165	4.78838	4.5978	4.74389	5.01176	5.07615	5.0768	4.80964	4.83781	5.15182	5.17678	4.4422	4.58377	5.5918
TGCCATTCCAGAGAACGGTG	ADAMTS10	2.51339	2.69157	2.45833	2.72287	2.3198	1.87906	2.19794	2.91399	3.14399	2.47437	0.898012	2.25834	2.57909	0.321784	2.57616	2.65539	3.19253	0.507137	2.25316
GGCATGAACCATGACGGCGT	ADAMTS10	3.252	3.37577	3.24463	3.58472	3.83958	2.36247	3.3361	3.71192	2.56557	2.94638	1.5795	2.96029	3.31264	1.80684	0.903212	2.0582	3.01963	3.06144	2.41038
TACAAGTGGAAAACGTACCG	ADAMTS10	3.53717	2.78245	3.00803	2.89683	2.97637	3.59341	3.12275	1.70651	2.77873	1.92209	1.23919	3.23019	3.12947	2.39173	1.19486	1.87806	3.19253	3.50973	2.61811
ATCGCGTCAGTGTAAATACG	ADAMTS10	4.34231	4.24662	4.30208	3.91283	3.66031	4.25862	4.19549	4.40521	4.33112	4.98484	3.68995	4.37414	3.28785	2.52992	4.85679	3.44701	3.54221	4.41204	3.03302
TTGGTGCCTCTGAGCGACAG	ADAMTS12	2.79679	3.11589	2.76673	2.84727	2.98045	2.44047	2.9219	1.30937	3.01453	1.88098	3.19185	2.60748	2.91315	3.63354	2.42851	3.3737	3.12095	3.36977	3.43694
AATGCCACCGAGGATCGCTG	ADAMTS12	2.89621	2.602	3.21194	2.91444	2.68762	2.86496	3.59005	3.24096	3.4982	2.42945	2.18861	2.70731	3.21083	2.42194	3.77258	1.88813	3.14039	0.953123	5.11295
AACATCATAGATCACTCCGG	ADAMTS12	3.1828	2.79866	3.13263	3.33957	3.14955	3.32696	3.41333	3.9353	2.67868	2.93838	2.22136	3.43822	3.6409	2.94319	3.87755	3.79064	1.82254	2.80545	3.0064
GTACTACAGAATTTCTCACG	ADAMTS12	3.29635	2.96598	3.16431	3.23134	3.30088	3.30628	3.40172	3.24448	3.0063	1.47966	3.45542	3.1708	3.12947	2.88473	2.68862	3.14943	3.45951	3.71134	2.79966
CATGGGCGCTGGTCTAGCTG	ADAMTS13	2.2976	1.90821	1.38444	1.97331	2.80277	1.94744	3.46168	2.36029	2.30197	2.6264	1.72363	2.29303	2.77016	3.12864	1.79981	2.14468	1.43884	1.30702	2.44384
GGCAACTCCAGGTCAAACCT	ADAMTS13	3.62674	3.67536	3.77328	4.02447	3.64238	4.06289	4.59921	3.93312	3.60018	3.73431	4.08865	3.9485	4.32598	5.02536	4.55638	3.88411	4.28516	3.7595	4.41503
AGCACCACACTCACTAGGGA	ADAMTS13	4.31022	4.55899	4.41411	4.70375	4.70315	4.69834	4.72221	4.45164	4.81749	5.20488	5.5114	4.54218	4.1988	4.33123	5.14527	4.74033	4.76221	4.63223	4.59856
TGGTCGTGTCGAGTACAGAG	ADAMTS13	4.3737	4.37979	4.6862	4.34812	3.70787	4.87201	4.70341	4.74176	4.66503	5.06321	4.05724	4.3205	4.23815	4.95608	4.4519	4.27195	4.40852	5.10506	4.31188
CAGACCTGGTACTCGAACAT	ADAMTS14	2.97109	3.04967	2.79276	2.89683	2.71238	2.87202	2.75392	2.70502	2.83559	2.15377	2.95438	2.64824	2.49497	2.21321	1.25454	2.59524	2.42386	0.0659899	2.92816
TGACCTTTGAAGCACCACTG	ADAMTS14	3.2293	3.57158	3.35357	3.76295	3.43487	3.4117	3.32692	3.50441	3.48937	2.63136	3.77237	3.46888	3.53956	3.01927	1.89039	3.17432	3.46338	2.88072	3.19899
GGTCTCATGAGCTATCACGA	ADAMTS14	3.43506	3.61802	3.0112	3.20296	3.22031	3.48255	3.01251	3.21248	3.02679	2.24084	3.27219	3.10886	2.06409	3.48763	3.99885	1.97567	3.11605	3.45844	3.35839
CAGGAGTGTGTGTACACTGG	ADAMTS14	3.68906	3.67184	3.52973	3.64661	3.57377	3.50087	3.30838	3.39462	3.89143	4.04653	3.20419	4.19999	4.07967	3.21313	2.5286	4.30613	3.28712	3.83714	3.30112
AGCGTTTCGTGTCTATCCCG	ADAMTS15	4.05019	4.03155	3.96371	3.80603	4.35247	4.12031	4.25802	3.78143	4.20731	3.78199	4.7568	4.43171	4.22515	3.37245	3.89328	4.6779	4.10398	4.24226	4.57308
GCGACGCTGCTTCTATTCTG	ADAMTS15	4.24759	4.33044	4.36539	4.48257	4.56179	4.03802	4.34853	4.28557	4.09922	4.40809	4.71285	4.72162	4.72908	4.51413	5.03613	4.74172	4.96659	4.85156	4.83003
CATGGGGCATGTTGAACACG	ADAMTS15	4.66341	4.70639	4.50464	4.71761	4.77307	5.14381	5.36446	4.88398	5.21938	4.68982	5.19014	5.17539	5.04675	4.67173	5.07666	5.37674	5.05245	5.35566	5.04915
CAACCCCATCAACATCGTTG	ADAMTS15	4.75631	4.77193	4.97634	4.59876	5.18404	5.45227	5.25575	4.7305	5.26839	4.82603	4.81562	4.8141	5.31309	5.47503	4.40877	4.8318	5.17885	5.57478	5.49775
GGGACACGTAATCGCCCCTG	ADAMTS16	2.82735	3.11589	2.94642	3.11432	2.79352	3.77373	4.08726	2.99565	2.5988	3.39494	2.82184	3.38293	3.47953	3.93269	1.96375	3.3411	3.37178	4.27227	3.50192
GTTGAGTATCGTGAGCACGT	ADAMTS16	2.92475	2.5222	2.95961	2.60854	2.95578	2.8999	2.49982	3.15752	2.18285	1.59602	0.792992	2.39236	3.47953	3.66861	3.13747	2.90375	2.73	3.30293	2.9747
AAGAAGACCAGTCCGACCAG	ADAMTS16	3.62094	3.83169	3.88984	3.72104	4.11684	4.81275	4.33485	4.17922	3.67479	4.73897	3.52921	4.26915	4.08544	3.94834	4.45614	3.94804	4.23406	4.94877	3.87007
AGATGGGACTCCATGCTCGG	ADAMTS16	3.94267	3.73556	4.07547	3.84328	4.17857	4.18688	4.01667	3.97186	3.92893	2.45769	4.85919	3.93209	4.06807	4.07257	4.47299	3.94322	3.85616	4.45578	4.53322
AGAAAAGAAGAAGCCGACGT	ADAMTS17	4.01523	4.04249	4.19042	4.00405	4.28309	4.44045	4.35758	4.20294	3.92238	5.50331	3.07576	4.6448	3.37044	3.97406	4.81611	4.9215	4.54787	4.34219	5.48735
GCATGTGCAGCCGAACATGT	ADAMTS17	4.4672	4.15762	4.26271	4.25962	4.26981	4.22595	4.43797	4.35724	4.52077	4.70168	4.69838	4.37414	4.52575	5.29392	4.89324	4.14343	3.82946	4.56536	4.28259
AGTAGAAGCACAGCTCGGCG	ADAMTS17	4.52115	4.34597	4.31111	4.40995	4.85542	4.87552	4.68556	4.36049	4.33769	4.47731	2.4868	4.66149	4.59608	4.49472	4.39336	4.08775	4.51846	3.77684	4.67241
GAGACTGATCTCTGCGTGCA	ADAMTS17	4.57315	4.44924	4.36291	4.42998	4.38671	4.48485	4.21884	4.44247	3.94409	4.74127	4.5091	4.31207	4.46514	5.87034	3.8964	4.16428	4.1163	3.83714	4.15304
GTGACTGCTCAAAATCGCCG	ADAMTS18	3.42844	2.84	3.46645	3.12192	2.99263	3.38236	3.00486	3.56198	2.98551	3.54987	3.15418	3.30007	3.63698	3.67176	4.16617	3.83033	4.00936	3.35665	4.16913
TATTGGAAGTGACATAAACG	ADAMTS18	3.98393	3.84425	3.95221	3.6227	3.65776	3.69238	4.07451	3.9761	4.22515	4.13487	2.26128	4.03559	4.0056	3.85731	3.64458	3.77174	4.39443	4.49073	3.84022
CCGAAGTTGTACCATCAATG	ADAMTS18	4.35285	4.53305	4.64393	4.52187	4.8194	4.75477	4.81708	4.40678	4.74389	5.15229	5.2588	5.1835	4.96468	5.51762	5.36878	5.06701	4.71761	4.79795	5.12847
AGGCCAGTGCGTAAAGTTTG	ADAMTS18	4.4345	4.45436	4.39846	4.54042	4.97688	5.12474	4.78838	5.45977	4.71892	4.77645	4.22812	4.89537	4.75824	5.21092	5.1053	5.43195	5.59627	5.05516	4.28259
ATGCAGCTATACTTATAACA	ADAMTS19	2.93414	2.65996	2.57435	3.10668	3.3522	3.27468	2.48889	2.73536	3.2454	3.65116	3.78885	1.90165	2.51219	4.04372	1.9874	3.28509	3.50146	3.27878	3.42358
CCACTGAAGTATATGCTTTG	ADAMTS19	3.28905	2.92224	3.57757	3.5027	3.56292	3.75477	4.19885	3.11584	3.09824	3.86235	4.04128	3.82058	2.65858	3.69669	4.75198	3.76357	3.68141	3.47978	1.53411
TCTGCCTATATACACGGTGT	ADAMTS19	4.33878	4.398	4.15216	4.34	4.49771	4.20375	4.52352	4.20475	4.34587	4.7742	4.62072	5.04153	4.48053	5.65273	5.17518	4.57108	4.65648	4.72195	4.23751
GACCATCAGCACACGATGGG	ADAMTS19	4.93527	4.86266	4.79598	4.93808	4.79294	5.23281	4.96154	5.12172	5.15381	4.96727	5.47282	4.72639	5.08033	4.5573	4.62016	5.24395	5.01214	5.31214	5.27417
GAGCTTCCCCGGAGGCAACG	ADAMTS2	4.13405	3.88127	3.64852	4.02447	4.00905	4.11139	4.04868	3.67065	3.78717	3.83247	4.13235	3.53921	3.73192	4.2409	4.13476	4.04342	3.76518	4.38806	4.54868
CCTGACATCCTCAAACGGGA	ADAMTS2	4.59994	4.77849	4.68819	4.48257	4.30605	4.66013	5.18128	4.98845	4.5251	5.56171	4.17059	4.54579	4.50654	4.79083	3.62587	4.80417	4.08153	5.26287	4.76136
CGTGATCGTGGTATTCATCG	ADAMTS2	4.73498	4.52528	4.55222	4.56292	4.96766	5.29187	4.5342	4.59504	4.98918	4.64017	4.14947	4.60048	5.25289	5.21739	4.25653	4.60198	4.73689	5.03265	4.80707
AGCACGCCAACAGCTCGAGG	ADAMTS2	5.02147	5.04025	5.01871	5.24948	5.33118	4.95408	4.77831	5.6072	5.37374	5.15919	5.25781	4.93298	5.58438	5.42928	4.01906	5.25371	5.3854	4.66054	5.85445
GTGGCATTCCCTCTAATGTG	ADAMTS20	2.06101	1.56563	1.95137	2.07859	2.19183	2.13506	2.11501	2.63163	2.12319	1.10431	3.01167	2.47022	1.67812	1.71222	1.21503	2.36243	1.40709	2.66347	1.68726
AGTGAATGTTCATCCCAATG	ADAMTS20	3.0248	3.18414	2.91629	2.88794	3.24088	3.03174	3.33915	3.13114	2.77873	3.54198	3.00228	2.94401	3.84498	1.81824	1.79981	3.32267	3.04047	2.70548	1.65333
GGCTGCTAGTGAATGGAGCG	ADAMTS20	3.28905	3.18907	3.55384	3.33304	4.02693	3.81092	3.98004	3.97399	4.0032	4.11551	3.44852	2.64824	3.88849	3.49475	2.90272	3.59257	4.00407	2.46375	4.07403
GCCTCCGCATAAGCTGACGA	ADAMTS20	3.3323	3.05778	3.3053	2.80541	3.02066	2.20378	1.79809	3.33643	2.32201	2.25378	3.37401	2.84811	3.21083	1.55752	2.22475	2.34061	3.83245	3.9153	0.90551
TGGCTATAAAATGTGCACCG	ADAMTS3	2.66768	2.75279	2.9331	2.63533	3.47014	2.11141	3.43058	2.80854	3.09437	1.34101	1.65336	2.22279	2.53764	2.32934	4.35978	2.54524	2.94422	2.92585	3.20681
TGTGTTAATCCAAGAAGACG	ADAMTS3	2.9153	2.92815	3.10915	3.07179	2.93909	3.03174	3.79707	3.10039	2.60971	2.98957	1.52807	2.47778	3.58909	0.959007	2.2445	2.16138	3.55675	3.2753	3.3654
TGTGGTGATGAGACTGCTAT	ADAMTS3	3.50603	3.15924	3.06711	3.74829	3.28776	3.0934	3.48113	3.26889	3.54725	4.61907	3.29929	3.66704	2.98892	2.0292	1.7864	3.03635	3.5854	2.20283	3.40671
CCACATTTATATGCACTCCG	ADAMTS3	3.62674	3.5236	3.19251	2.94902	3.49604	2.20378	3.32385	3.87979	3.051	3.46895	2.09451	2.68136	3.31754	1.64976	3.23453	3.96477	2.76173	3.11698	3.05917
CCAGACCAAACACTCGCCCT	ADAMTS4	3.08504	3.21589	3.02067	3.35255	3.53543	3.28	3.53529	2.92281	3.14023	2.63136	3.352	2.81269	3.64481	2.28071	3.22461	3.81985	3.27398	2.60363	3.39307
AGGGGCCATGACATGGCGAG	ADAMTS4	3.67793	3.58847	3.56252	3.47923	3.62683	3.98369	3.89145	3.97186	3.7107	3.33835	3.9804	3.38293	3.08413	4.36661	4.38225	2.82213	3.42823	3.15916	3.94209
CATACCCAGCGTGTCGCAAG	ADAMTS4	4.05019	3.50988	3.58184	3.91283	3.55473	2.99344	3.73825	3.15378	3.72332	3.76627	2.10333	4.33097	3.46634	2.67496	3.6993	3.8093	2.98242	3.2753	3.37584
AGCGCTTTAGCCCCGCACCG	ADAMTS4	4.58214	4.45436	4.67625	4.38016	4.80796	4.50994	4.59411	4.58536	4.4663	4.33993	3.71603	4.30358	4.17737	4.39924	4.22951	3.77174	3.86202	3.67743	3.91371
CTGCTTCTATCGGGGCACAG	ADAMTS5	2.92475	3.06047	2.86814	3.12947	3.29761	2.47795	1.5151	2.47262	3.14399	3.24746	3.14993	3.30007	1.85051	2.92221	3.45408	3.24649	3.43217	3.2995	2.09366
TGTGCTGTGATTGAAGACGA	ADAMTS5	3.92864	3.7152	3.68272	4.35781	3.80546	4.28792	3.93844	3.71446	3.1251	3.79975	4.69401	3.53559	4.69931	4.75864	3.42407	4.66479	4.08655	4.44031	3.84274
CTGCACGTCTACACCCGCGA	ADAMTS5	4.14622	4.20707	4.55873	4.20522	4.23434	4.46165	4.41359	3.93094	4.49453	4.46484	2.85352	3.74115	4.3856	3.20447	3.61832	4.54746	4.11138	4.27053	4.36525
AACATCGACCAACTCTACTC	ADAMTS5	4.70787	4.50565	4.51696	4.45727	4.76244	4.72391	4.71049	4.65315	4.66894	4.73782	4.62378	4.77782	4.18544	4.66858	4.00175	4.27195	4.25872	4.74228	3.94677
TAATAAGAACTGCATTATCG	ADAMTS6	3.59157	3.87975	3.16999	3.27288	3.96027	3.34735	3.58749	3.80308	3.047	2.46883	1.77968	3.45363	3.54793	3.6905	1.74538	3.99535	3.27398	3.9375	3.24148
TGGCCCCAGAGCATAGATGG	ADAMTS6	4.10525	4.20585	4.10693	4.65221	3.51023	4.25052	4.3888	4.15511	4.25499	4.39792	3.97561	4.63807	3.99645	4.89277	4.37331	4.94217	3.61001	5.0683	4.68085
TTAGACAACTGTCATTACAC	ADAMTS6	4.22099	4.03703	4.07849	3.77505	4.39439	3.75095	3.87684	4.27528	3.93111	4.5785	4.11938	4.19083	4.16381	2.05834	3.32547	4.27003	4.20435	5.17214	3.4101
AGCATCATACACCTGACCTG	ADAMTS6	4.28476	4.35038	4.35918	4.42231	4.13527	4.3774	4.10885	4.09593	4.73146	4.27318	3.9708	4.70883	5.23874	4.31522	4.17392	4.37573	4.33029	3.96154	4.90763
GGACGCCAGGTGGCACCGAG	ADAMTS7	1.73552	1.96679	1.10467	1.86881	2.8211	2.11141	2.09351	1.91528	1.27822	1.20102	0.305094	1.69667	2.00448	2.53684	0.745746	1.79493	1.58786	1.13322	1.45755
GCCCGTAGGACAGATCCTCG	ADAMTS7	2.36856	2.51437	2.95961	2.28895	1.68177	2.05053	2.07169	2.08982	2.48492	1.36506	1.85466	2.22279	2.15461	0.384495	2.264	1.62483	1.42305	3.18166	0.458625
GAAAAGCATCAACATGAAGG	ADAMTS7	3.63252	4.17264	3.82104	4.19985	4.21194	4.04428	3.67934	4.29579	3.76539	3.81729	3.41352	4.15355	3.83816	3.60749	4.51019	3.71916	4.02775	4.75609	3.86761
TTCTACGAGCTACAATACCG	ADAMTS7	3.73276	3.45772	3.02067	3.29321	3.27784	3.4452	3.41333	3.45665	3.83676	3.75038	3.81323	2.47778	3.04324	3.07261	4.22951	3.39149	2.96617	3.66151	2.84043
AAACCGCTTGGTCCTACTCG	ADAMTS8	3.40837	3.34297	3.43374	3.1257	3.71524	3.15832	3.73363	3.13494	3.38846	3.5887	3.89162	3.6965	3.25754	2.82945	3.17914	3.77717	3.65124	4.11944	3.97679
AAGGACCCCGAGCCTCAGAA	ADAMTS8	3.96574	3.98412	4.01041	3.99581	3.85967	4.22319	4.03934	4.03218	4.12035	2.90185	4.47386	3.59241	3.83816	4.16478	2.78622	4.53311	4.38019	3.83241	4.63668
TTCAAGATCGAGCGCCTCGG	ADAMTS8	4.20944	4.63863	4.68322	4.54608	4.6656	4.89816	4.48551	4.66633	4.65585	4.28426	4.99797	4.4356	4.68799	3.38017	4.79113	5.03	4.15742	4.95858	4.85263
CCACCCAGAGCACTACGACA	ADAMTS8	4.71878	4.87342	4.9377	4.84244	4.9779	5.36245	5.01112	4.80392	5.17508	4.92643	4.98968	4.8611	5.50058	4.16924	5.50095	4.95659	4.77314	5.58537	5.29082
AGCCCGGAGAGATAAATGTG	ADAMTS9	3.48702	3.61619	3.68272	3.63071	3.08654	3.45932	3.80811	3.81969	3.53872	3.856	3.10237	3.84417	3.87191	3.63031	3.93035	3.47064	3.87078	2.75133	3.64401
CTGCGCCTATAAATGATGTG	ADAMTS9	3.61511	3.72032	4.05411	4.04059	4.03676	4.54788	4.10885	3.95262	4.28082	4.64754	4.69401	3.57841	3.6642	3.3647	5.50301	4.43012	3.08127	3.43366	3.80203
TGAAAGAATAGCGTACATCG	ADAMTS9	4.08432	3.67536	3.98966	3.96234	3.49319	4.71019	3.16114	4.02605	3.72582	2.95432	3.31075	3.14729	4.02373	4.77921	4.33696	3.30024	4.20435	4.28618	3.26413
ACTGAAAGGTAACTCACACA	ADAMTS9	4.12588	4.32485	4.2195	4.27504	4.20672	4.36995	4.10348	4.00752	4.56768	3.18126	3.89162	4.9843	4.50224	4.07495	4.32772	3.70215	4.31754	4.01264	3.54573
CAGCTCGACGCACGTCACGG	ADAMTSL1	2.80705	2.85868	2.67374	3.27629	3.37099	2.67636	2.85533	2.11312	3.29355	3.094	2.83248	2.85393	3.21083	2.42194	1.85227	2.5579	2.61661	2.19548	2.11042
TGGAATTGACAACCGTTGAG	ADAMTSL1	3.2293	3.03879	3.16146	2.79594	3.56836	3.52792	3.54588	3.74957	3.37573	2.94638	3.9804	4.09332	3.72455	3.85454	4.03333	2.60747	4.01464	3.29263	4.73321
TGTATGACTGGGAGTATGAG	ADAMTSL1	3.252	3.40149	3.86902	3.74091	3.34272	3.82915	3.58235	3.16868	3.53872	4.08687	2.92485	4.1653	4.30884	4.6733	5.29253	4.3192	3.67142	3.41479	2.8354
AGGTGCTAGTTCAACAACCA	ADAMTSL1	3.49972	3.60517	3.70639	4.15796	3.83282	3.82915	3.9243	3.66278	3.77995	3.039	4.11938	3.87598	4.05344	3.78069	4.28304	4.59585	3.29147	3.36323	4.90042
CGTCCGCCCGTTGTACACGT	ADAMTSL2	2.89621	2.83686	2.57435	2.99526	2.69757	2.73943	3.02771	2.599	3.13269	3.23119	3.28387	3.23911	3.00117	3.74827	3.58771	1.89812	2.18271	2.43282	3.62372
TGACGGGCAACTATCGCAAG	ADAMTSL2	3.2293	3.27505	3.32582	3.55696	3.44967	3.27468	3.46168	3.61734	3.55574	2.03134	3.44159	2.89404	3.69469	2.52992	3.13218	3.19473	4.04847	3.10526	4.00845
CGTACGCAGACATGACCCCT	ADAMTSL2	3.29635	3.60701	3.5861	4.09179	3.1313	4.39465	3.9182	3.29628	2.93001	4.60903	2.64604	3.49519	3.62515	3.11021	4.27826	4.06354	3.1307	2.03175	4.5761
GACCGGAATCGAGTACATCG	ADAMTSL2	3.36737	3.22792	3.6383	3.45537	3.17827	3.89643	3.27375	3.09649	4.30954	4.28583	3.83191	3.60281	3.37044	3.17816	2.54463	3.89163	3.61696	2.63113	2.56435
GCAGCAGGATCATTATATCG	ADAMTSL3	2.53822	2.6421	2.77794	2.50774	2.17054	2.91364	3.00869	2.88271	2.27481	3.1608	3.28774	2.85973	2.38708	3.56073	2.04487	2.2654	2.94974	2.36235	2.23033
CCAAACTATTGGCTTCGCTG	ADAMTSL3	2.80705	2.56075	2.95303	2.36135	2.58409	2.29058	3.25451	1.48631	1.96227	2.67531	2.55262	2.92201	2.49497	2.98426	3.16883	1.99442	1.98187	1.95545	2.45701
CCTTGCACAGCAACATGCGT	ADAMTSL3	2.88657	3.55258	3.16431	3.26946	2.6054	3.66826	3.19855	2.78938	3.88919	2.7819	3.33339	3.66041	4.01771	1.80684	3.05595	2.77951	3.66473	3.26831	3.62372
ATTTCTGGAATCGTCGCACG	ADAMTSL3	3.1749	3.16175	3.27924	2.90566	2.43735	3.25862	2.97381	3.21966	3.28337	2.44081	3.82393	3.44979	2.87372	3.29295	2.20471	2.28838	3.30014	3.87215	3.52399
GGGGGCCCCCTCGGTCAGTG	ADAMTSL4	4.30661	4.15888	4.33535	4.32856	4.31739	4.38728	4.23693	4.17369	4.6333	4.3818	5.21271	4.41212	4.33327	4.64476	2.98137	4.26618	4.56235	4.24226	4.08891
GCTGCGTACTGGAAACGAGT	ADAMTSL4	4.47365	4.18749	4.27199	4.15981	4.25471	4.21212	4.68676	3.88881	4.00733	4.16772	4.8183	3.55001	3.99951	3.54709	3.01627	4.55853	4.05872	4.43407	3.85771
CCTTCTCCTAAGGAGTGCGT	ADAMTSL4	4.49284	4.33823	4.31624	4.39278	4.20498	3.82552	4.73268	4.57561	4.42366	3.91625	3.96598	4.66149	3.94348	4.47504	3.83256	4.44553	4.52587	4.2476	4.55788
AGGACGGTTATATCGAAAGA	ADAMTSL4	4.62334	4.21796	4.20849	4.29198	3.91618	4.43332	3.79263	4.44401	4.27569	5.10308	3.41352	3.81761	4.30637	4.41059	3.96946	4.31361	3.99875	4.26702	3.47304
GGATGTGTCTGGCGCCCTCG	ADAMTSL5	3.11011	3.22071	3.31303	2.98279	3.05978	3.32182	3.66727	2.69476	2.41823	2.20797	3.05773	3.06938	2.69674	3.66861	3.28787	3.48397	3.62043	3.90857	1.952
TGGTCTACACCCGAGACACA	ADAMTSL5	3.62094	3.52165	3.65664	3.65186	3.18182	3.63961	3.89973	3.98244	4.24103	3.54462	4.31224	4.27567	4.02673	3.53332	3.56038	4.08338	3.41632	3.78666	2.98382
GCACACTGTAGGTCTCGGAA	ADAMTSL5	4.23245	4.14246	4.39725	4.31204	3.66285	4.22595	4.19043	4.28899	4.15055	3.88332	3.91933	4.4739	4.18276	3.93792	4.64639	4.47086	4.24532	4.21161	4.08255
AGAACTCAAACTCGATGCCA	ADAMTSL5	4.30661	4.25605	3.72002	4.27844	4.1224	4.43332	4.41359	4.48774	3.58367	3.7909	4.22409	4.09085	3.8585	4.17369	4.35525	4.33584	4.26759	5.07333	4.11615
GCTTCCAGAGAAAACCCTCA	ADAP1	2.31207	2.66351	2.16002	2.19842	2.11962	1.71612	1.54709	3.20888	2.68385	3.17107	1.65336	3.15202	3.01332	2.05834	0.0457652	2.56419	2.14471	3.40526	0.631218
GTTTGTGCTGACAGAACGAG	ADAP1	2.76558	2.38715	2.49503	2.9275	2.80738	2.63548	2.55854	1.97584	3.13646	2.46883	1.77968	2.6748	1.89057	3.26406	1.2739	3.25818	2.71063	1.46211	2.36219
CAGGTGCTCGATCTTCATCA	ADAP1	3.05093	2.85248	2.61243	3.1257	3.04035	3.49174	2.69327	2.67924	2.61513	3.83247	1.56681	2.30157	3.12388	2.28071	2.87129	3.0765	3.00909	1.86567	2.22264
GTGGGCCGGTAGTAGAAGGA	ADAP1	4.16627	4.14753	4.13482	3.98126	4.41414	4.26399	4.46612	4.57141	4.44056	4.39646	4.61148	4.65484	4.46071	3.7836	4.87116	4.31734	4.45778	5.32398	4.9455
TGTTTGTGTATCATGAAAGT	ADAP2	2.8671	3.10288	2.80011	2.87001	2.71238	2.785	2.21795	2.24551	3.44132	2.32296	1.48825	1.48793	2.53764	2.17824	3.19445	1.43195	2.54549	3.39567	3.5972
TGATGTCAGGGAAGTTACGG	ADAP2	3.55553	3.77872	3.34102	3.34607	3.28446	3.91704	3.8956	2.09763	3.47452	2.33518	3.03948	3.22121	3.61323	4.07019	2.96954	2.92346	3.6979	3.54775	3.5641
CCTCCTGAAGTACTTCACAA	ADAP2	3.76468	4.09728	3.68471	3.92373	3.83056	3.97389	4.82797	3.61189	3.95054	3.50186	2.70513	3.73485	4.07967	3.96126	3.69572	4.079	3.62043	4.53655	3.62664
CTGGGACGACAGTATTGTGG	ADAP2	4.0588	4.2478	4.20296	4.24578	4.43065	3.49631	4.14761	3.08476	3.94625	4.32161	3.61182	3.48398	4.18544	4.1286	4.19946	4.2231	3.58185	3.09739	3.45674
TTCTTGTAGGGTGAACACCG	ADAR	3.46127	3.14915	3.8138	3.38764	3.46724	2.70033	3.53263	3.48371	3.14399	3.72737	3.57111	3.03904	3.73925	4.08206	3.71	3.43333	3.42427	3.72927	2.6868
GTGCATACACTCAAGCAGTG	ADAR	3.66107	3.40149	3.54074	3.37498	3.51023	2.51447	3.34826	3.717	2.71449	3.44939	3.62105	3.30007	3.63698	4.14681	2.42851	2.47354	3.50521	2.29515	3.13897
AGGCAATCAACACCTCTCTG	ADAR	3.67793	3.60147	3.79368	4.21236	3.51587	4.23692	3.92227	3.38509	3.66175	3.29519	3.09797	3.7126	4.07098	2.72428	3.10541	3.19473	3.99609	3.83241	3.53955
CGTTCTCCCCAATCAAGACA	ADAR	3.68906	3.87364	3.66471	3.63338	4.12609	3.12917	3.79485	3.5306	4.03996	4.66581	4.05951	4.18852	4.18007	3.75422	4.6538	3.58331	4.26316	3.14396	3.28275
GGTGAATACATGAGTGATCG	ADARB1	3.15897	3.36056	3.16431	3.26946	2.91796	2.55009	2.83388	3.24799	2.76416	3.29205	4.73144	2.84227	3.33701	3.03889	3.5485	3.71352	2.50107	1.27947	3.52712
TCAGGTCACCAAACTTACCC	ADARB1	4.0545	3.99543	3.76203	4.32197	4.25976	4.60827	3.87054	4.40049	4.92074	3.53934	4.40068	4.02272	4.46071	4.4293	3.47095	3.56147	4.04073	4.84452	4.44839
TTGGAGCCCACGTAAAAGGG	ADARB1	4.38401	4.49076	4.51584	4.47814	4.43363	4.5122	4.09268	4.35887	4.6999	3.86235	4.65108	4.24055	4.53631	5.74226	5.0642	4.68513	4.09902	5.49093	3.73603
TTCAGAAATCAGAGCGAGGG	ADARB1	4.57014	4.41808	4.66119	4.55733	4.14985	4.69038	4.78167	4.62236	4.53801	4.9829	4.01116	4.99224	5.18471	4.64637	4.56819	4.70803	5.43936	4.54381	5.31181
CAGAGCGATCGATATTCGTG	ADARB2	3.7056	3.61436	3.1813	3.55976	3.77052	3.96402	3.4448	3.75699	3.98865	3.31385	1.40517	3.6965	3.44408	2.82381	3.67038	3.56461	3.0661	3.25422	3.48595
TCCTGGCATCACAAACACGG	ADARB2	3.92864	3.72542	4.05871	4.15611	3.49604	4.2451	3.96235	4.32933	3.81336	4.75612	3.77513	4.1816	4.31866	3.84899	4.40657	4.13711	4.18342	4.95314	4.4368
GTGGACGGCAGGACGTTCGA	ADARB2	3.95655	3.93067	3.8532	3.64661	4.31254	4.05051	4.13539	4.05039	3.85979	4.04839	3.51607	4.15355	3.77536	5.19679	4.56032	4.30425	3.82045	4.5936	3.55801
GGCGTTGGGGAACTGCACGA	ADARB2	3.99294	4.11293	4.06635	4.40217	4.29133	4.45227	4.26285	3.8291	4.23223	3.95441	4.90149	3.53559	4.14185	4.27647	4.52036	3.92623	4.74644	3.86753	3.56106
GCATCCGAGGACGTTCCATC	ADAT1	2.88657	3.18414	2.72871	3.25572	3.11653	2.84359	3.51117	3.79829	3.54157	2.32296	0.631801	3.28723	3.92431	3.11021	3.81284	4.195	2.76173	3.69057	3.34429
GTGGACATTATTGGCAGCGG	ADAT1	2.90579	2.55312	2.71322	2.69258	3.33636	1.86498	2.70277	2.93593	3.16633	2.39482	4.38631	2.53687	2.06409	2.62389	1.1326	3.68494	3.83841	2.64199	2.71448
CTATCACTTTGGCACTACCA	ADAT1	3.76993	3.69801	3.83005	4.05058	4.12609	3.37741	3.76343	3.94615	3.72833	3.95441	3.11985	3.3789	3.5269	3.74827	3.67766	4.20711	4.24308	4.75359	3.81487
ATGCTGAGGTCATAGCCAGA	ADAT1	4.56411	4.55231	4.4888	4.45275	4.40506	4.68438	4.53154	4.15884	4.82453	4.52879	4.96692	4.61254	4.97869	6.03821	5.44014	4.87039	4.17638	5.22726	4.70865
GGAGACCGAAAAGTGGATGG	ADAT2	3.92864	3.99683	4.31239	4.34488	3.66031	3.62716	3.5772	3.66278	4.05401	3.34441	3.79431	3.89869	3.84498	2.81245	2.92125	3.02727	3.86202	3.45844	3.76279
GCAGCTGCACACATAATGCA	ADAT2	4.31741	4.28627	4.4566	4.30372	2.30685	2.21492	1.8157	2.8368	3.5892	2.11173	4.26393	2.75164	2.47754	1.09648	0.215558	1.44564	3.47873	0	0
TGACAGCCATATACAACCAG	ADAT2	4.31741	4.17636	4.70199	4.49579	2.05913	1.73172	2.7075	3.88656	3.10211	1.412	2.81112	3.28292	3.00726	0	0.293505	2.42598	1.76108	1.22273	3.01087
CACTTTGACGACACCAATCG	ADAT2	4.38401	4.51452	4.51025	4.42538	4.42017	4.62924	4.3272	4.59918	4.79377	4.82169	5.33372	4.66811	4.69931	4.80092	4.959	4.1518	4.91673	4.95532	4.92906
GCTTCTCGGACAGGACAGGG	ADAT3	3.29635	3.27968	2.77421	3.19937	1.80661	1.98697	2.48889	2.97036	2.90366	1.30416	2.33794	1.87899	1.67812	1.23905	1.55279	1.45921	2.54549	1.72977	1.57092
CCCACACCGCCCGCTCCATG	ADAT3	4.18212	4.21434	3.83363	4.22123	3.28446	2.98044	3.52729	4.09787	4.16726	3.0759	2.9495	3.3789	3.98725	3.58096	2.54463	3.28509	3.18786	2.26737	2.6812
CGAGGCCGGGTCCACTACCA	ADAT3	4.20557	4.28856	4.32264	4.3302	3.02462	2.96732	2.64975	2.77485	4.33112	3.42672	3.21642	2.8364	3.34183	2.7661	2.78622	3.28127	2.69099	2.01514	2.76301
TTGTCCTCGTGGAAGGACGT	ADAT3	4.85104	4.39267	4.42009	4.78017	3.99902	3.90677	4.32105	3.88205	4.10886	4.00504	3.55192	3.95393	4.3926	4.93528	3.40224	4.72357	4.25427	4.14638	5.04152
GGTGCGGAAGCACCCCGGCA	ADCK1	2.26821	2.33028	2.22701	2.77199	1.65136	3.14673	2.43292	2.68443	2.71449	1.85573	3.65741	2.46262	2.3104	0.760516	2.96954	2.03121	3.1307	4.317	3.14305
GCTTCGATGACACCCCTCTG	ADCK1	2.79679	2.70196	2.75164	3.0158	2.45506	3.26935	3.29902	3.09259	2.95161	3.75038	2.89978	2.82459	3.22134	3.8738	3.69213	2.96208	2.41591	3.69579	3.49874
GAGTGTCCCTTATGGCTCAG	ADCK1	3.06809	3.21589	3.03008	3.11812	2.8392	2.36247	3.91207	2.4484	3.04298	2.65595	3.42762	2.77637	2.69674	2.96387	3.95154	2.57045	3.27398	2.32914	2.63559
TTTCAGATCTCACGCCACCT	ADCK1	3.50603	3.53913	3.29753	3.84787	3.90977	4.04115	4.21055	4.36535	3.78477	3.93847	3.46912	3.97812	4.20411	4.03885	3.437	4.2231	4.05617	3.69318	4.87488
GGCGTATGCTTTGTACACCT	ADCK2	4.35285	4.37547	4.46934	4.22828	4.61922	4.24781	4.38143	4.21734	4.22515	4.53543	4.31603	4.22267	4.40186	3.89549	3.86484	3.91888	4.59618	5.74497	4.96638
CCTCCGAAAACAGATCGCGC	ADCK2	4.59107	4.39906	4.23042	4.19805	4.83639	4.81641	4.22709	3.62546	4.09728	3.63889	4.36265	4.66811	5.08466	4.24724	3.88386	4.47754	4.3924	4.45885	3.91132
CCTGGTTGGATCAAATGCAG	ADCK2	4.62334	4.53982	4.69115	4.48552	5.19286	4.9102	5.01684	4.5186	4.73644	4.27	4.18311	4.3802	4.83552	4.22813	5.19181	4.43699	4.89258	4.60335	4.8871
TTCGCCGACTCAGAACGTCA	ADCK2	4.68581	4.61959	4.65816	4.96895	4.59811	4.92554	4.99382	4.743	4.73021	4.56688	4.80486	5.07056	5.14938	5.18802	3.68129	4.99551	4.92376	5.44517	5.02172
TGCCAGGATGTGGGTCCGAG	ADCK5	3.62674	3.54491	3.80651	3.29993	4.06395	4.33208	3.52462	3.70171	4.1393	3.64627	3.17523	3.27426	4.54051	1.87394	4.48342	3.41952	3.02487	3.84186	3.74947
CGCGGGGCACCACGACGTAG	ADCK5	4.13405	4.18995	4.18482	4.44974	4.70438	4.69038	4.62566	4.71028	4.53085	4.09228	5.03068	4.58306	4.50008	4.92081	4.26381	4.74449	4.93215	3.52447	5.03275
CACCCCTCGAAGGACAACAT	ADCK5	4.49284	4.49375	4.59511	4.39748	4.36189	3.97716	4.26285	4.10176	4.61718	4.82927	5.14605	4.20456	4.71054	4.78066	4.48964	4.6779	4.68655	4.74354	4.5223
GTGCCTCTGCCATGACATAG	ADCK5	4.70513	4.8188	4.88769	4.84588	4.93647	4.76238	4.47446	5.25946	4.69094	4.61281	4.60839	4.901	4.4936	4.14228	4.60687	4.63073	4.86071	4.18958	4.0676
AACCGGGTTACGGACATGAG	ADCY1	3.46127	3.54491	2.84345	3.28985	3.87948	2.69239	3.72433	3.43832	3.62189	3.07954	2.58444	3.39495	2.88037	4.22385	1.40259	3.48728	3.62043	3.24713	3.12253
CGGGGTGGTGTAGACAACGT	ADCY1	3.90019	3.29348	3.97837	3.76051	4.15347	3.63132	3.43058	3.15378	3.74079	3.00112	3.16684	4.01495	3.88849	3.97151	3.67403	3.82771	3.82946	4.62814	3.60609
CATGTTCAGATCCACCTCGG	ADCY1	3.93333	3.80625	3.88984	3.96022	4.16428	3.61038	3.68654	3.48965	4.16541	3.26674	3.78612	3.95934	3.99032	3.19575	3.93644	3.3115	3.84139	4.08206	3.79427
CCCAGACGAAAGGACCACCA	ADCY1	4.48647	4.65298	4.68521	4.90983	4.58611	4.83277	4.8906	5.19269	4.61312	4.38474	4.81696	4.65317	4.28899	4.58761	4.74506	4.46583	4.77625	4.03134	5.09094
GCACAGGGAATGTTAACGAA	ADCY10	4.21715	4.25722	3.72582	3.79894	4.16607	3.97061	3.73594	4.38781	4.01145	4.36401	3.95628	4.19771	4.56341	4.49116	3.87438	4.37573	4.06382	3.89275	4.89196
AATGCTTACCTATCTTGACT	ADCY10	4.41786	4.50466	4.22087	4.52187	4.26479	4.78498	4.64918	4.9097	4.64528	4.02593	4.6299	4.41014	4.39724	3.87653	4.46669	4.12227	4.17638	4.6213	3.25285
TCACAAACACAATCGTCACT	ADCY10	4.48328	4.38731	4.35669	4.3849	4.6656	4.29056	4.57614	4.44401	4.12606	3.44376	3.95628	3.85582	3.82099	5.52373	4.27826	4.48916	4.23632	3.89275	4.50496
AGAAAACAGCCTACGAGCTG	ADCY10	4.85352	4.35916	4.63676	4.79213	4.55906	5.10242	5.01494	4.90415	5.01094	3.85387	4.11285	4.37008	4.82005	4.04372	4.70818	4.52345	5.07283	4.20979	4.99713
TGAAGCGGCATACAAACGTG	ADCY2	2.76558	3.43092	3.17566	2.68747	3.19944	2.37245	3.86632	3.52192	3.27654	2.99728	2.43886	3.12339	2.6034	2.81814	2.8521	2.99038	2.47068	1.98986	2.82019
ACTCCAAGTACCGGGTCATG	ADCY2	3.71653	3.77544	3.48253	3.83637	3.74675	4.14672	3.55901	3.08868	3.88695	3.68977	3.28387	4.06097	3.93073	4.25146	4.93943	3.72759	3.79921	3.11698	4.89559
CCTGTAATTGCATCAAGTCG	ADCY2	3.89057	3.64518	3.08226	3.55696	3.23063	4.0031	4.14413	3.8933	4.14493	4.53675	3.62105	4.01235	2.77016	4.82232	2.47942	3.72198	3.32583	2.98675	3.81998
CAGGCAGACGCTAAGCACGA	ADCY2	4.48008	4.5096	4.31239	4.26992	4.64002	4.61249	4.39027	3.99713	4.56348	3.97409	4.71572	4.98297	4.70494	3.82658	4.79783	4.76648	4.25872	3.1742	4.98922
GTCGATGAGTATCTCGACCA	ADCY3	3.15094	2.87101	2.75543	2.94474	3.00069	3.10542	3.10136	2.57683	2.54866	3.62401	3.3483	2.31851	1.75247	2.35306	1.42007	2.85841	2.35065	1.14853	3.3862
CCACGGAGATGATCACGATG	ADCY3	3.84651	3.8567	3.90185	3.72603	3.16756	4.03488	3.77923	4.22092	3.35643	4.61532	3.48269	4.46061	4.26379	5.13429	4.29019	3.59565	4.14545	3.4211	3.03302
AGCTGTCTCCAGTACTACAC	ADCY3	4.5149	4.87342	4.65411	4.8134	4.79642	4.73942	5.0395	4.682	5.00165	4.69694	4.62378	4.88688	4.79388	5.41715	5.49065	4.84607	4.52771	3.83478	4.80707
GTGGCCCAAGATACAGCCCG	ADCY4	1.8391	1.91417	1.69951	1.512	1.92997	1.97391	1.67804	1.15332	0.633909	2.93034	0	2.05101	1.23506	1.89564	3.61073	1.87806	0	1.83761	0.405267
GGAGAGGTTGGAAATCATGG	ADCY4	2.51339	2.94573	2.54839	2.10949	1.68177	3.1114	1.29418	1.71668	2.54298	3.16423	2.53318	1.63039	1.95496	0.959007	1.21503	2.69606	2.08578	1.43739	0.405267
TGGAGGCAGGCGGTGTACCA	ADCY4	2.82735	2.95444	3.38568	3.15932	3.35535	3.29582	2.99329	3.6654	2.81217	2.40646	2.58444	2.24067	1.33523	0.999639	2.77946	2.36963	3.20181	3.66151	2.36219
TTCATCATCTAGTCCCCGGG	ADCY4	3.81636	3.93655	4.00087	3.61734	4.29297	3.30628	3.63539	4.41774	4.27397	3.54725	4.01116	3.11856	3.76462	3.5089	4.46037	4.10296	4.26095	3.98944	2.90912
GACGACGATCCTCCGCTGAG	ADCY5	3.00712	3.07918	2.82194	3.07571	3.64238	3.16981	3.47005	3.44751	3.20999	3.33531	3.47592	3.62681	3.47075	3.83503	3.75202	3.02727	4.1212	4.35709	2.60041
AGCCGCTCCAGTTTGTCCGA	ADCY5	3.34643	3.68236	3.29233	3.5056	2.73672	3.22044	3.88521	3.61189	3.15147	2.80406	1.87538	3.16613	3.26771	2.57767	2.5286	3.71352	3.05078	2.63657	3.31565
CACAGCGGGCGAGTACACTG	ADCY5	3.6554	3.80625	3.72389	3.88183	3.00069	4.32438	3.55377	3.30305	3.85062	2.0463	3.13282	4.21364	3.76462	3.70592	3.00473	3.92378	3.30445	4.64982	2.84043
AGCTACACTCACCTTTACGC	ADCY5	4.17422	3.98837	3.68471	3.84558	3.87071	3.78124	4.04681	3.84774	3.69286	3.28891	2.41074	4.00975	3.9624	3.72119	3.9334	3.70784	4.1212	4.3653	2.15151
GATGACGCCTTCATCCGGAG	ADCY6	2.34059	2.1799	2.23787	2.44248	2.33264	1.6355	1.64886	2.6896	1.9792	1.35308	1.6169	1.67053	1.67812	1.32149	1.08955	1.62483	1.84641	1.51031	2.66993
TTGGCCTGGCAACTTAACCG	ADCY6	3.15897	3.01677	2.42068	3.32319	2.6264	2.55886	3.20524	3.80784	2.41823	2.95432	2.6935	3.04414	2.17638	3.37632	2.31161	2.32588	3.25627	4.59499	2.31956
ATAGATCCCAAGCATCAGGG	ADCY6	4.02844	3.88431	3.9555	3.93672	3.60848	3.84717	4.18536	3.63354	4.046	3.29519	4.32171	4.23387	3.06675	4.16031	4.05308	3.33743	3.87078	2.99947	4.68785
AACACTGCAGTACCTGAACG	ADCY6	4.52426	4.40649	4.46009	4.46923	4.14622	4.21212	4.48963	4.08025	4.37013	4.24753	4.12804	4.50937	4.63198	3.87106	4.70996	4.54905	3.89958	3.78421	4.29365
GCGTGGGTAGGCAGCGACAC	ADCY7	2.35465	1.57319	1.5063	2.37414	2.3198	1.38239	2.00416	2.01759	2.21177	2.17433	3.021	1.13326	2.3104	2.58436	0.689192	2.25766	2.15431	1.8932	1.32015
CCGTAGCCGGGTGCACATCA	ADCY7	2.87687	2.4826	2.66169	2.83807	2.78887	2.74713	2.95804	2.39238	1.82859	2.29192	2.42487	2.62801	2.59534	3.70285	3.36211	3.33376	2.88207	2.75633	3.54573
TGTACGTCGAGTGTCTCCTG	ADCY7	3.60926	3.72372	3.94228	3.67012	3.36787	3.50994	3.68654	3.44445	3.81807	4.37293	2.61557	3.40688	3.90162	4.66543	2.7452	4.66771	3.73992	4.0189	3.92797
AGAGGCACCAGAATGTCAGG	ADCY7	3.95194	4.12455	3.96043	3.80839	4.29625	4.3922	3.6329	3.86842	4.00113	4.16601	3.9708	4.65817	4.76903	3.9248	3.2687	3.31523	4.54422	3.64811	3.28644
GCTGCAGGTCATCCTCCAAG	ADCY8	3.08504	3.12363	3.81198	3.4219	3.20991	3.34735	3.51925	4.08222	3.77511	3.93847	3.08468	3.80564	3.86522	2.41445	2.98137	3.37011	3.76518	3.11698	3.24528
ATTTCCAGGACAACAAACCG	ADCY8	3.5616	3.32517	3.94725	3.70847	4.05236	3.78499	3.00486	4.15698	3.58091	3.86446	3.78064	3.9701	3.89178	4.66069	3.31148	3.3737	4.34921	4.10578	3.55801
CGATATTTAAGATGGCACCC	ADCY8	3.63827	3.139	2.89585	2.93615	3.10536	3.72001	2.57931	4.0763	3.57257	2.76392	2.93476	3.49147	3.10698	3.62383	4.18163	3.89912	3.95002	3.58762	3.70876
CAAAACACGATGTTGACATG	ADCY8	3.87115	3.48404	4.05564	3.98335	4.88403	4.16119	3.93239	3.78143	3.27654	3.58614	3.736	3.76606	3.42602	4.13317	5.13869	3.60177	3.89386	4.47412	3.9256
GATATCGGGTCAGAGAGCCA	ADCY9	3.64401	3.20863	3.22838	3.45236	3.72013	3.63132	3.82343	3.52482	4.0339	3.38321	3.58375	3.61315	3.76102	3.47327	2.21476	3.85875	4.28952	4.36038	2.71448
TGTACGCCCGGCATTACGCG	ADCY9	3.85147	4.02053	3.43846	3.72104	3.59257	4.06289	3.99751	4.44859	3.84832	3.10476	3.43113	3.97812	4.17196	4.56579	4.52844	3.65873	4.41253	4.03546	5.12847
GCTACCACGTCACTGCATCG	ADCY9	3.96574	4.10903	3.66673	4.03255	3.29761	3.83639	4.11242	4.08025	4.05201	3.53405	4.36449	3.58543	4.02373	3.76014	3.15324	3.39149	4.40652	4.04163	3.80203
GGGAGACTGTTACTACTGCG	ADCY9	4.48647	4.18256	4.30078	4.60826	4.31416	4.5346	4.63189	4.09787	4.30786	4.36102	5.16616	4.7343	5.06291	4.27026	4.9515	4.2565	4.54057	4.64443	4.23177
GCTGCCAGACTTCGATGGCT	ADCYAP1	2.19199	2.2238	2.72485	2.80541	2.31334	3.52345	2.61998	2.60996	3.61379	2.69442	1.28638	3.16613	2.17638	1.74843	2.21476	2.31846	3.23383	2.81987	2.78928
GAAGCACCTGCAGTCGCTCG	ADCYAP1	2.88657	2.96885	2.77047	2.71787	3.08654	2.37245	2.65953	2.98727	2.77873	3.28891	4.19964	2.41616	3.18422	2.86287	3.86802	2.72441	3.3594	2.45146	3.58525
AGAGGAAGAGGCGTACGGCG	ADCYAP1	3.01599	3.49004	3.20364	3.39393	3.02066	2.95409	3.38116	2.99565	4.45576	3.50186	3.52594	2.77023	3.7538	3.63031	2.40236	3.44701	3.73353	2.1732	1.8155
GGCCTCGTTAAGGATCCCGT	ADCYAP1	3.07659	2.93989	2.82914	2.93183	2.59479	3.13505	2.12211	2.46056	2.06096	1.44622	2.67589	1.92396	2.70425	3.1009	3.12153	2.49345	2.70411	1.71955	3.34074
CGAATCTTCAACCCAGACCA	ADCYAP1R1	3.19846	3.59777	3.4051	3.33304	3.97262	3.25862	3.57202	2.64235	3.79914	3.46339	2.22136	3.04923	3.92752	2.74832	2.93955	3.18252	3.53121	3.6695	2.26818
GGTGAGCCGGAACTGCACGG	ADCYAP1R1	3.32518	3.80625	3.16146	3.61195	2.83018	4.03802	2.99716	3.91997	4.12226	4.35352	4.00177	3.01846	4.05638	1.22198	2.69581	3.66752	4.07397	3.10526	4.59856
TGAATATGAATCTGAGACTG	ADCYAP1R1	3.3323	3.20863	2.86814	2.76716	3.54373	2.96072	3.16458	2.62084	3.18833	4.15226	3.75849	2.61435	2.3588	1.73646	3.57995	3.25818	3.1307	2.66347	4.00621
TGTGGGACAACATCACGTGT	ADCYAP1R1	3.74881	3.65946	3.64852	3.75075	3.73713	4.02542	3.82125	3.70938	3.21357	3.32921	2.48004	2.84811	4.42932	4.71049	3.31148	3.46728	3.81138	2.34916	3.08485
GACTAGCAGATCTCTTTGGG	ADD1	3.49972	3.75564	2.9264	3.27969	4.20672	3.61038	3.97417	3.76191	3.56698	3.24746	3.15841	3.34623	3.75018	4.02907	2.8521	3.78796	3.79001	3.83714	2.23033
CCTCTTGCCAATCTCCCCGG	ADD1	4.5881	4.74707	4.64291	4.65614	4.45286	4.59554	4.55138	4.44859	4.66894	5.23945	4.46705	4.61769	4.74737	4.6238	4.2973	4.98851	4.51846	4.74731	4.62797
GTAATGCCAATAGGCCTGTG	ADD1	4.64065	4.59379	4.62025	4.52043	4.86096	4.89988	4.99285	4.78833	4.73271	4.29055	5.56342	4.96022	4.78505	3.84899	5.108	4.85508	5.06013	4.89532	4.97097
ATTATCGAGCATCCGCATGA	ADD1	5.26969	4.91493	4.83766	4.83321	4.42766	4.92554	4.84844	5.23046	5.02731	4.08143	5.12996	4.96963	5.01236	4.01179	5.44441	4.88302	5.06013	4.86204	4.52386
GGTGCTAAGAAACCATGGAG	ADD2	3.25948	3.5922	3.84612	3.28985	3.73954	3.53683	3.85784	3.35934	3.29693	3.38909	3.5487	3.66041	3.76102	3.61405	1.61483	3.3593	3.91094	3.62641	2.23798
GCTGAGTGACACCTATGTCA	ADD2	3.58563	3.40149	3.72196	3.47032	3.90977	3.51896	3.94245	4.10176	3.6192	3.80416	3.7529	3.95393	3.08413	3.64639	4.12146	3.3737	4.012	4.23511	3.16328
ACTCGGCCATCTATGCAGCG	ADD2	4.2774	4.12841	4.32136	4.08403	4.44845	4.40198	4.3195	4.17369	3.85522	3.60898	4.35345	4.79153	4.44958	5.41433	3.11618	4.35773	4.65986	4.09594	4.01737
GGAGAAGCACCGGCCCCATG	ADD2	4.36678	4.45129	4.32519	4.59876	4.75054	4.86672	4.37847	4.66107	4.30786	5.74187	4.23214	4.3247	4.68229	4.26818	5.04883	4.9129	4.15981	4.50567	3.89448
ACCCAGAATACATTAGGGAG	ADD3	3.16696	3.54875	3.62594	3.17035	3.65521	3.64374	3.15077	3.81022	2.78356	3.26034	2.92982	3.89304	3.27782	2.85736	4.11611	3.2504	3.81441	3.93088	4.35825
CTAGGCTTCTCTCGAATGAG	ADD3	3.38802	3.23509	3.82285	3.65449	3.9582	3.81824	3.72899	3.54209	3.74079	3.42957	3.89417	3.46128	3.5521	4.47324	2.51239	3.92378	3.23834	3.67215	3.5732
GTCTACAAGTCTGTACAGGC	ADD3	3.48062	3.11847	3.16431	3.099	2.58409	3.12327	3.02392	3.32981	2.7445	1.93017	3.97801	3.95934	2.73391	2.83508	2.21476	3.50046	3.3922	2.76132	2.28305
AAGGATCCCACATTTCATGG	ADD3	3.6554	3.35837	3.54949	3.44329	3.01669	3.78124	3.30526	2.89172	3.01863	4.45786	3.6782	3.35447	3.30278	3.30921	2.7452	3.69644	3.66137	3.71905	2.94696
GAAGGTAAATCAGATCCTGG	ADGB	3.00712	2.49857	3.02381	3.04407	2.90513	2.92046	3.29274	2.25252	2.63663	2.38309	2.02201	3.07935	2.75577	2.18706	1.293	2.82213	2.70411	2.64199	4.93024
CAACTTATGAATTTGAACTG	ADGB	3.03357	3.59962	3.33344	3.46734	3.14955	3.32182	3.7657	2.64768	3.62995	2.74571	3.94652	3.06938	3.38921	3.85177	0.471725	3.87402	3.47107	2.97391	3.21459
TCAGTGAAATCTATGCAGTG	ADGB	3.11011	3.3844	3.33344	3.33631	3.08654	3.04428	3.8015	2.67402	2.79794	2.80846	2.40363	3.2958	2.6034	3.21745	4.19439	3.11557	3.45175	2.77124	2.86039
AAAAGCGACAAAGTTCCAAA	ADGB	3.39483	3.50791	3.61139	3.60112	4.07354	3.6146	3.86843	4.13628	3.78236	3.92437	3.60873	3.16144	4.10259	3.24306	3.21463	3.87907	3.31304	3.14014	3.6697
GGTGCCCAGGAAGTACACAC	ADGRA1	2.47531	3.12877	2.88897	2.52503	2.73189	2.94073	3.05762	3.28607	3.13269	1.75009	2.30012	2.55127	2.97035	1.85192	4.38225	2.55158	3.22475	2.15057	1.93327
CCCCGCACTTGACGCCAACG	ADGRA1	3.06809	2.90136	3.70835	3.45837	3.19944	4.11139	3.17827	3.28948	3.77269	2.88115	3.07576	3.23465	4.07389	3.72119	3.56038	3.20282	4.03555	3.45228	3.56106
ACCTTCACTGTGTTCGCCGG	ADGRA1	3.51856	3.58099	3.84612	3.63071	3.79159	3.64374	3.18506	3.63354	3.34668	3.71572	4.09529	3.85582	3.28284	3.0242	2.84564	4.18483	3.82946	2.96961	3.3654
TGCACTCAGTACCTGAGCAG	ADGRA1	3.90497	4.15385	3.99927	4.51612	3.80316	3.54568	4.15973	3.95262	4.03592	3.70163	4.09529	4.6211	4.56341	4.32124	4.04183	4.36676	3.90243	3.1667	4.03943
AGGGATGAGAATAGACTCGG	ADGRA2	2.78647	2.446	2.63316	3.12947	3.00069	2.32183	2.38653	2.27335	2.51424	3.11897	2.73378	2.73911	3.33216	2.29711	3.63713	2.53246	2.96071	2.28825	3.21459
GAGCTGACGCTGTCTCACAT	ADGRA2	2.89621	2.77591	2.90611	3.02798	2.75113	2.34229	2.93001	3.13494	2.17552	2.40646	2.86911	2.63478	2.90665	3.19575	2.57616	2.79029	2.31688	3.52154	3.80461
TGAGCAATAACAAGATCACG	ADGRA2	2.90579	2.68809	1.75352	2.37414	2.43735	2.24783	1.96524	1.9502	1.81923	1.53371	0.898012	1.97826	3.16801	1.68756	1.293	2.52603	2.1733	2.62019	2.35517
GCCACGTTCCTCGCATTCTG	ADGRA2	3.56765	3.59777	3.8532	3.30994	3.84631	3.35744	3.61037	3.717	3.52438	3.56812	3.47931	3.53921	4.15835	3.97915	3.76234	3.44701	3.68803	2.70029	3.19899
ATCTGAACTATACACCCAGG	ADGRA3	3.43506	3.72711	3.87773	3.63603	3.70294	3.25323	4.37847	4.28386	3.7383	3.47449	4.54188	4.21364	3.61323	4.36466	4.47926	3.89413	3.64785	3.7891	3.3619
TTCAGCGCATTGCTACCTAC	ADGRA3	3.63252	3.65946	3.83542	3.26946	3.3772	3.63961	3.65019	4.05641	3.57257	4.89167	2.52008	3.76914	4.2173	3.7423	4.11879	3.7663	3.64104	3.9375	3.66119
TGATGGAAAACGACGTACTG	ADGRA3	3.96115	4.05064	4.07092	3.40954	3.86189	3.81824	4.35306	3.66014	3.9092	4.29994	4.38089	4.12013	4.34052	4.63351	3.56038	4.30988	4.23632	4.18216	4.47291
CACTCCTACCCATAGTACTG	ADGRA3	4.18605	4.45743	4.35045	4.62306	4.42766	4.40927	4.80831	4.65315	4.58022	4.28741	4.88114	4.31629	4.69555	3.90622	4.20955	4.7137	4.39645	4.15778	4.64246
CCTGTGGGGCGAATGCACGC	ADGRB1	4.03718	4.05199	3.48024	4.01837	4.33344	3.67635	4.02426	4.16257	3.48345	3.66334	4.63142	3.96473	3.63305	3.62383	3.61832	3.51352	4.22726	3.63458	4.62652
CCCACGATGAGCGTCACCGA	ADGRB1	4.31022	4.08543	4.26271	4.19265	4.5147	4.70428	4.2946	4.35235	4.17646	4.38768	4.66603	3.78751	4.1988	4.08442	3.80288	4.66332	4.50352	5.00978	4.88466
CAGGATGAGTACCGGCAGTG	ADGRB1	4.41451	4.63502	4.51919	4.46326	4.23776	4.71019	4.5813	4.70006	4.91636	3.96625	5.07054	4.56188	4.46955	5.18582	4.1453	4.62623	4.53507	4.20979	4.22023
GAAGCATCCGTGTTTGTGGT	ADGRB1	4.45747	4.36679	4.39361	4.42538	4.61266	4.15831	4.75681	4.21734	4.64925	4.26041	4.88114	4.43947	4.16109	5.1113	3.95754	4.76512	4.98148	5.26638	4.70727
TGAGCAAGACCTCGACAAAG	ADGRB2	2.76558	3.139	2.70149	2.75743	3.11282	2.23694	2.49982	2.8962	2.92128	3.25392	2.58444	2.6748	2.81941	2.24736	2.7101	2.9429	1.83452	2.09633	2.03339
CTCTCTCGTAGGCGACCCGG	ADGRB2	4.16228	4.06948	4.09503	3.83175	4.16248	4.45931	3.91616	3.76681	4.14493	4.0372	2.83777	3.32543	4.3856	3.79807	4.05308	3.97661	3.53855	3.2648	3.9256
ATCATCAGCCGAGGGCACGT	ADGRB2	4.18605	3.75564	4.01831	4.04659	3.62161	3.85787	2.88483	3.73713	4.1691	4.17794	3.05773	3.98344	4.3856	3.51592	4.33925	3.49718	3.49392	3.71905	4.72643
CAGCCACTGATAGCAAGTGG	ADGRB2	4.26629	4.38517	4.48425	4.14683	4.03284	3.57191	3.54324	4.03421	4.17462	3.46895	3.81859	3.84417	3.7966	2.37639	5.0849	4.64564	3.61696	3.95937	4.91122
AGGGTCAATAGAGTTAATGC	ADGRB3	2.75503	1.8283	2.62903	2.50193	2.33901	2.41171	2.36875	2.84146	1.68125	1.6162	1.20685	2.75164	1.95496	2.28893	1.38489	2.38393	2.34228	1.86567	1.55876
TACAGTACACGGAGTATGGG	ADGRB3	3.75412	3.54683	3.7103	3.57644	4.32061	3.74328	4.24508	3.8933	3.9676	3.12603	4.18519	3.54642	3.13504	3.88197	5.39112	3.70784	3.47873	3.3665	4.22794
AGGCGAATAAGGACCTGTCA	ADGRB3	4.34583	4.51353	4.47853	4.3465	4.71054	3.92045	4.57226	4.20294	4.73893	3.53405	3.8967	4.20228	3.91786	4.39734	3.68852	3.96715	4.23857	4.5234	4.23751
CCAAGTCTGCAATCTTACCA	ADGRB3	4.35983	4.39373	4.42723	4.88101	4.75888	4.41411	4.68795	4.60603	4.09534	4.95247	4.4857	4.80511	4.68799	5.99176	4.68125	4.82658	4.95703	4.83627	4.09103
GAAGGGGTCTGGTCGAACCA	ADGRD1	2.64499	3.10027	2.98885	2.57571	2.87034	3.11735	2.74015	2.26644	2.88582	3.37435	2.57179	1.68366	2.08725	3.05826	4.00755	2.93806	2.46298	1.84702	3.88233
AAAAGAAAACGTGACCCCTG	ADGRD1	2.66768	2.86793	3.03008	2.7623	3.00471	2.785	1.90891	2.94462	2.67868	2.42374	2.53318	3.26991	2.58724	1.45897	1.85227	2.62563	2.53083	3.01208	2.15151
CCTGCTCAGACCCTATCACG	ADGRD1	2.66768	2.84625	2.75164	2.70781	3.34905	2.55886	2.8425	3.58438	2.96441	2.92226	2.47326	3.32543	3.43055	1.87394	1.1326	3.58641	2.66438	2.43282	4.11822
CCTGCAAAAACCTGTCAGGG	ADGRE1	2.95273	2.87101	3.17848	2.82416	2.97637	2.79245	2.42721	2.91399	2.65254	1.60615	2.1551	3.96204	2.89357	2.46611	2.78622	3.0588	3.17378	3.35994	4.61775
CACGTGGACTAAATTCACCA	ADGRE1	3.03357	2.91034	2.95632	3.15932	3.49604	2.20378	3.28644	3.1871	3.06692	2.7319	1.95543	3.39096	2.42395	2.57767	2.56048	2.43287	3.54221	1.78959	2.49581
TGCCACCTGCACCAATACAG	ADGRE1	3.24447	3.5372	3.1121	3.32648	3.14227	3.55008	3.12628	2.68443	3.29693	1.63611	3.12851	3.15674	3.85513	3.8928	1.77285	3.3115	2.65089	2.66347	3.49555
CCAGGATTTGAATCCAGCAG	ADGRE1	3.39483	3.72032	3.75259	3.01987	3.04035	3.23693	3.66241	3.9612	3.09824	2.75484	3.51607	3.40292	3.24729	0.414857	2.31161	2.61355	2.89357	2.39481	2.20713
ACCGTCACAAGTCTCCATGG	ADGRE2	3.32518	3.17672	3.22018	3.40643	3.84854	2.79245	3.58235	3.09259	3.02679	3.06859	4.42549	2.4473	2.92606	1.88483	1.53685	3.11557	2.90498	3.3665	3.0064
GCACATCGTAGTGGGCCATG	ADGRE2	3.89057	4.02053	3.91036	3.97708	3.85301	3.19816	3.96038	4.20294	3.93545	4.42248	3.89923	4.2626	4.10259	4.94702	3.9273	3.05433	3.80226	4.71811	3.99271
TCCACCAGCACTCACACGGT	ADGRE2	4.22482	4.21192	4.42128	3.9581	3.00471	3.52345	3.96827	3.45361	3.9591	1.6847	2.90986	3.05429	2.77016	3.00935	3.76918	3.49389	3.74944	3.11308	3.94677
AGACAAGGCCCACCACAGAA	ADGRE2	4.38401	4.6995	4.16929	4.5276	3.98283	4.57623	3.95044	3.58715	4.72771	4.87501	4.73144	4.59179	4.09975	5.66067	6.18158	4.36496	4.70298	4.76481	4.49542
GATTGATCGAACTGAACCCA	ADGRE3	2.75503	2.8893	2.79276	2.60854	1.80661	2.87904	3.22185	1.41312	2.64195	2.86858	2.36017	2.40034	2.88699	1.63694	2.04487	2.48684	2.53083	1.43739	2.11042
CACCTCCTCAAAGACAACCG	ADGRE3	2.93414	2.53388	2.77421	3.09514	2.57872	2.65197	2.15015	3.00398	3.23134	2.65106	4.3386	1.17105	3.24214	0.35348	3.07814	3.10267	3.37589	2.58686	2.80482
CAGGTGACTGCAATTACACA	ADGRE3	2.95273	3.24695	3.11505	3.44329	2.90513	2.22597	2.95009	3.06896	3.25585	3.84535	2.48004	2.87699	3.25242	2.7661	2.48774	3.67625	2.29103	2.65277	3.15926
ATCATCCAGGGAGACACACA	ADGRE3	3.78558	3.85515	3.70443	3.77505	4.16069	3.65196	4.2402	3.7271	3.87343	3.64872	4.04586	4.13932	3.83132	3.73027	3.32082	3.29646	4.05872	2.81508	2.06813
ACCGTCACAAGTCTCCGTCG	ADGRE5	2.77606	2.77591	3.0112	2.89239	2.44327	3.61038	2.79889	2.15861	2.46703	2.56022	1.4334	3.00806	2.7844	3.08683	3.38454	2.6196	3.92221	2.29515	3.93033
GGCCTCACCTGTGTTCGAAG	ADGRE5	2.8671	2.61671	2.99527	2.44854	3.2272	2.7317	2.49437	2.93593	3.09048	1.21433	4.0205	3.08926	3.29782	2.35306	1.93971	3.33007	1.74847	0.806404	1.44438
CCTTATGGCTCATTATGACG	ADGRE5	2.9153	2.68111	2.51751	2.53075	2.39515	2.48716	2.52681	2.42997	2.31536	2.56022	2.1466	2.43958	1.42889	0.151931	0.403056	2.89878	1.97105	0.30336	1.01642
CCCATCGGAGGACTCAAGGT	ADGRE5	3.03357	3.24222	2.66572	2.879	1.03446	2.80725	2.40991	2.67402	2.55432	1.4235	2.22136	0.764395	2.97035	2.1333	1.99908	2.6196	2.12533	1.08629	0.886166
AAAGACAATGTCATTACACT	ADGRF1	3.15094	2.86177	3.17566	3.24532	3.10909	2.88602	2.35074	2.8461	2.71954	4.52746	2.90986	3.09909	2.76298	2.84068	3.18937	2.63761	2.53083	2.70029	1.97964
AATACATCTATTCCCATCAG	ADGRF1	3.5616	3.76558	3.48024	3.54004	3.97671	3.72001	1.97311	3.74709	3.42597	3.094	3.56474	3.2257	3.89507	2.52297	3.89328	3.50701	3.15001	4.1097	3.90653
TTCTGGGGATCAAGGCATGA	ADGRF1	3.94267	4.24544	4.36787	4.18904	4.30605	4.49402	4.45493	4.04435	3.89812	3.83031	2.9495	4.31629	4.01771	4.74675	3.9334	4.67935	3.91094	4.0189	3.55188
CAACGGGGAAGATTGTAGAG	ADGRF1	4.04587	4.09728	4.16075	4.18542	4.26479	4.63132	4.19043	4.37983	3.92893	4.53808	4.5091	4.22042	4.15287	4.56409	3.23946	3.90903	4.00407	3.49483	3.57924
CAGACACTCAGGGAAATATG	ADGRF2	3.64972	3.88583	3.4051	3.37498	4.01503	3.54568	3.55639	3.0205	4.31121	3.41236	3.99941	3.30858	3.88849	2.34519	3.38454	3.3844	3.38407	3.6695	4.19294
GGACCTCAATGGACAAGCAA	ADGRF2	3.80617	4.18626	3.68272	3.38449	4.05236	4.03173	4.18536	4.06838	3.67739	3.90809	4.33673	4.48894	3.60121	3.65596	2.9151	4.13288	3.99609	3.74446	3.31926
AATTACACAAGACAGATCTG	ADGRF2	4.17422	4.38194	4.26138	4.16165	4.72278	4.4117	3.97024	4.92185	4.42829	5.1856	3.83984	4.79001	3.65259	3.8124	4.84713	4.43527	4.25427	4.54236	4.84012
AGCAAGCTGTTTGCAAATGT	ADGRF2	4.64923	4.43063	4.55548	4.76812	4.93857	4.11139	5.04605	4.52585	4.51498	4.71577	4.83427	4.3184	4.6842	4.66701	4.31843	4.00694	4.41652	3.76943	5.39543
GCTGAGCACCATGAAATACG	ADGRF3	2.89621	3.18661	3.07925	3.67529	3.08654	3.58055	2.43862	3.36258	3.2419	2.03884	2.55904	3.1708	3.51841	1.41459	3.01627	2.28838	2.95524	3.45844	3.82507
AGTTCCATTACGGACCAATG	ADGRF3	3.95655	3.98837	3.67074	4.07231	3.98486	4.41894	3.74975	3.75452	4.5251	3.39494	3.32964	4.19999	3.81753	4.84897	4.12146	3.61698	4.58025	4.23511	4.22986
AGAGTGTAATGTCAACCACA	ADGRF3	4.24004	4.28396	4.19461	4.44369	4.20672	5.24916	4.34399	4.53018	4.36853	3.81511	4.38631	4.4042	4.62011	5.28778	4.56623	4.66479	4.37405	4.28791	4.31912
CACAAACCTGGCCTACACCG	ADGRF3	4.31022	4.36134	4.51473	4.47369	4.40202	4.75095	4.6963	4.54024	4.705	4.91426	4.49745	4.61939	4.40878	5.68968	4.50201	4.99667	4.7337	4.0498	4.89438
GGAAAAAGACATCACCACAC	ADGRF4	2.75503	3.1133	3.08828	3.27969	3.4048	3.18689	3.31768	4.00129	2.90809	1.93017	2.18861	3.00806	2.91962	4.42371	2.12167	3.10698	3.08629	4.58518	3.30477
TGATGCAGGCATAATCAAAG	ADGRF4	2.88657	2.67761	2.54402	2.58674	3.10909	3.19253	2.09351	3.33643	3.45651	3.45501	3.11985	2.64824	2.77016	2.16936	1.34884	2.95252	3.11113	2.23904	2.53981
TGACTGCAACAAATCCGAGC	ADGRF4	3.46775	3.34076	3.45252	3.49978	4.15347	3.36246	2.84679	3.51611	2.46102	4.76293	3.27609	2.84811	3.46191	0.384495	4.62582	3.46056	3.54221	2.83414	2.10206
AAATGGTCTGGTGCTATCAG	ADGRF4	3.51231	3.54683	3.86376	3.62538	3.31065	3.70428	3.50304	3.12733	3.82511	3.5887	3.32212	3.87312	3.59718	3.83503	2.60702	3.37727	3.25181	3.06144	3.40331
CTTGTAGGACCTATAGAGGG	ADGRF5	4.0108	3.77872	3.87425	3.96867	4.00304	4.2149	3.84718	3.99713	4.32286	3.4522	4.89896	3.64371	3.61323	3.77485	4.79616	4.65598	4.25204	3.59881	3.01087
TCCATCAAGATACCTCCTCG	ADGRF5	4.03718	3.85049	4.07395	4.09951	3.65521	4.0031	3.95443	4.0281	4.00733	4.09588	3.6484	3.46128	3.9624	2.69983	3.19952	4.05686	4.7747	4.05996	4.46315
CATCAAGTGCTGCATAGAGG	ADGRF5	4.32813	4.51353	4.60038	4.9413	4.47474	4.50768	4.97924	4.42396	4.56488	5.86611	4.73002	4.81708	4.22254	3.93006	3.02772	4.83571	4.50727	3.38924	5.70031
AGTCATGTTGTTGAAAAGTG	ADGRF5	4.56713	4.86959	4.87033	4.7437	4.54534	4.64991	4.74537	4.94691	4.67415	4.91222	5.13534	4.89678	5.07889	4.30512	4.03049	5.23609	4.92516	4.9378	4.7587
GGAGGACCGGATCAACGCCA	ADGRG1	2.52586	3.22552	3.32072	3.18856	3.54649	3.65606	2.58959	2.41129	4.08365	2.16065	2.48004	2.43958	3.33216	3.40307	4.02479	3.32267	4.26316	4.20796	3.66403
AGGACCCCATACCTGGAACA	ADGRG1	3.03357	3.33187	3.43846	3.23834	3.33954	3.71609	3.28328	2.54293	3.45651	2.96617	3.05773	2.60748	3.39386	3.5229	2.11095	4.334	3.65124	4.37347	3.66403
GAGCTCGCACATGTCCACCG	ADGRG1	3.29635	2.60937	2.73256	2.85184	2.94746	2.91364	2.48339	2.49644	2.69413	3.73431	1.64131	3.51002	2.70425	2.7661	1.79981	2.71314	2.99848	3.2753	2.98837
CCCCTGCATACTCACATGTG	ADGRG1	4.34231	4.40649	4.52364	4.50744	4.77895	4.01908	4.70813	3.26196	4.25151	4.45507	4.72003	4.40619	4.871	5.11824	5.99879	4.49246	5.01346	5.37124	4.8968
GGTAGTGTTGACATTCGCAG	ADGRG2	3.31084	3.62531	3.20087	3.44025	3.8882	3.85431	3.3782	3.56761	3.93111	3.36841	4.20784	3.07935	2.90665	3.91951	4.35069	2.79564	3.36354	3.18538	3.37236
TGGGAAAGCACAGTGGCCCG	ADGRG2	3.74881	3.65768	3.90355	4.08014	3.85301	3.50541	3.20524	3.38509	4.23575	3.26674	2.3528	3.5137	4.40417	2.7602	4.13211	3.29268	3.46723	3.86984	3.21459
AGAGGAGGCTGGTCAGACAA	ADGRG2	3.75941	3.75065	3.87251	3.8952	4.40202	4.07517	4.10527	4.24221	3.68515	4.58235	4.6764	4.08839	4.24846	3.43675	4.30673	3.52968	3.56756	3.78176	3.06348
AACCCTGCAAACCCTAAGTG	ADGRG2	4.0019	3.85979	4.25069	3.82245	4.56042	4.48255	3.53529	4.06838	3.71323	5.0869	3.90932	4.26915	4.34533	4.36855	4.49995	3.98367	3.56036	4.18958	4.5761
GCGTGTGAGGATATGCACCG	ADGRG3	4.15427	3.55258	4.12753	3.97498	4.13527	3.62298	4.36657	4.12104	4.07187	3.51536	3.17104	4.12976	4.02072	3.76898	3.63339	4.39526	3.73673	3.92422	4.61775
CAGATACTGGCTAAACTACG	ADGRG3	4.18998	3.89793	4.25069	4.15055	4.08496	3.67635	4.27881	4.16443	4.17646	4.60778	3.96114	3.7966	3.05504	3.59428	3.6993	3.57399	4.28079	4.19143	4.09524
GTCTGTGGTTGTAGGTTCCG	ADGRG3	4.2551	4.44306	4.08904	4.08985	4.56994	4.03488	4.11952	4.37341	4.33769	4.4883	3.99705	4.46251	3.46191	4.64637	4.29019	3.89912	4.33451	4.97585	4.66958
TGAGAGAAGACGATCTCCAG	ADGRG3	4.34231	4.37871	4.42842	4.43609	5.02116	4.28792	3.98783	4.57001	4.08365	4.50463	3.14567	4.41014	4.91213	4.79372	3.44129	4.89679	4.92656	4.85739	4.58062
TGGGGTTACTGTATCAACTG	ADGRG4	2.72289	3.14154	3.10915	3.10668	3.13497	2.8999	2.889	2.53144	3.95697	3.26674	2.96409	2.38434	3.28284	2.86287	3.13218	3.47064	3.15479	1.6989	2.18356
AGATACTAGACCAGTCTGAG	ADGRG4	3.15094	2.87101	3.38079	3.28308	3.92892	2.92725	3.42198	3.78868	3.2278	3.21805	3.44852	3.2786	3.17884	1.87394	2.68862	3.68782	2.99848	3.87445	2.38304
TTTCCAAAGATGGAGTACCC	ADGRG4	3.2293	3.20376	3.50969	3.5114	3.28116	3.82915	3.31459	2.7942	3.43213	3.45781	3.14993	3.29152	3.65647	4.08442	2.83265	3.10698	3.77143	3.28918	3.63245
TGACAGACGAATCAGCACAA	ADGRG4	3.51231	3.57347	3.6383	3.74091	3.73471	3.77373	3.88521	4.39891	4.07581	2.555	3.94897	3.16144	4.34533	3.62057	4.61638	4.31548	4.24083	3.90857	4.55788
TGGGCACGTGAACAACCTCA	ADGRG5	2.98922	3.10027	3.07319	3.01987	3.02066	2.75478	3.74746	3.58992	3.19558	2.41224	3.3483	2.4853	3.5269	1.33743	2.44568	3.68494	3.36354	3.24357	3.83771
CTGGGGCACCCGCTTCAGAG	ADGRG5	3.6554	3.42675	3.79184	3.33304	3.98892	3.92045	3.36928	3.62546	3.92675	2.37126	4.43773	3.46888	3.16801	2.82945	3.45408	3.48397	3.49014	3.69318	3.46328
GAGAATATGCAGGTGTCCAG	ADGRG5	3.81636	3.84269	3.84789	3.5372	4.48051	3.71609	3.88729	4.1095	3.94625	4.64017	3.98756	3.97545	3.50126	3.90889	3.13218	3.57399	3.43217	5.13516	4.55635
TCTTACGTACATCTCCCTCG	ADGRG5	4.29936	4.08675	3.68868	4.17084	4.22232	4.5719	4.18367	3.52192	4.38132	3.41524	3.77237	4.01235	4.02673	3.37245	4.72234	3.24258	4.19043	3.99157	4.02402
CTAACAGAATCGATAAACAA	ADGRG6	2.5747	2.73604	2.77047	2.90566	2.25387	3.95408	3.45045	2.86452	2.58781	3.35045	1.347	2.55127	1.80931	3.21745	3.022	3.60177	2.21056	2.66879	3.40331
TCCTTAAGGACACGGCAACT	ADGRG6	2.96194	3.56969	3.29753	3.3686	3.94154	3.33719	3.32077	2.9746	2.79794	3.63889	0.918129	2.77637	3.16257	2.8793	2.92738	3.30775	3.02487	3.20747	4.01068
TATCTGAATGATATAACCGG	ADGRG6	3.24447	3.16676	2.91967	3.1105	2.7654	2.21492	2.78107	2.599	2.72456	3.74581	4.36449	2.31007	3.24214	3.25149	3.77937	2.06709	2.85291	1.96413	1.50904
AACCCATTGGTAACCTACTG	ADGRG6	3.74348	3.61436	3.50744	3.5114	3.3772	3.92724	4.05239	3.58438	3.17002	3.86024	3.44852	4.09578	3.83474	2.45884	3.61832	2.81687	3.88525	3.60714	3.17926
TTTGGGTAATCAATCAGTGG	ADGRG7	3.57966	3.77872	4.13627	4.1262	4.1371	3.60192	4.25318	3.92656	3.75805	3.70869	3.87628	3.65376	3.50986	2.12414	3.24927	4.3935	4.26095	3.43989	3.41348
CATCACTAGTGCTACGCGAG	ADGRG7	3.96574	4.12969	4.09503	3.98126	3.51868	3.64374	3.78595	3.90002	4.15614	2.93034	3.03948	3.3708	3.77892	3.75718	4.92878	3.83033	3.70118	3.25422	2.19932
AGACAGTGCACATCCAACGT	ADGRG7	4.31382	4.28166	4.07547	4.45877	4.2206	4.51896	4.67836	4.22627	4.4128	4.14185	4.54673	4.38423	3.86857	5.07849	4.9515	4.39173	4.904	3.8061	4.56398
ATTCCAATAGACACAGGCAT	ADGRG7	4.60583	4.56374	4.85717	4.79332	4.81826	4.75286	4.73615	4.72925	5.12938	4.81625	5.33372	4.52769	4.88924	4.71049	4.96497	4.3793	5.03828	5.00768	5.31904
TGTTGAAGGCATAGTCCACG	ADGRL1	2.62194	2.75611	2.31687	2.23392	2.97637	2.85787	0.971689	2.54293	1.8379	0.767869	0.631801	1.97826	1.05875	1.80684	2.38466	1.25663	2.30832	0.553881	1.11942
AGCCGGCAAGAACTACAACA	ADGRL1	3.54944	3.40785	3.29233	3.48807	3.69799	3.56757	3.74975	3.69143	3.46254	3.90604	3.23659	3.63359	4.23815	4.80523	5.66573	3.36291	4.52031	4.15019	3.72518
CCTTCAAGATCATGTCACAG	ADGRL1	3.90497	4.23236	4.22906	4.2423	4.15166	3.51446	4.10706	4.65712	4.11078	4.11196	4.44987	4.2294	4.36442	4.32124	3.68852	4.17665	4.46743	3.25422	4.5655
ACGGACGCGCATCAAGAGCG	ADGRL1	4.33878	4.37871	4.07395	4.22476	4.38209	4.05051	4.52753	4.14384	3.98027	3.91625	3.80785	4.52769	4.32598	3.47688	4.84875	4.08557	3.82946	4.27053	3.21459
GAGCGCTAACTATGGTCGGA	ADGRL2	2.4362	1.62504	1.7835	1.62326	2.21973	1.5676	1.24303	2.71012	2.49672	2.27298	2.12079	1.03421	2.65082	0.187539	1.19486	0.416274	0.891816	0.553881	3.21071
TCTTTAACAAAGAAAGAACG	ADGRL2	2.52586	2.35681	2.57005	2.1247	1.80661	2.07519	2.12917	2.19546	2.18285	3.0759	4.58341	2.97639	2.83318	0.321784	1.90288	2.92834	2.21056	1.43739	2.99741
AGCTGGACGGAGTTATAACA	ADGRL2	3.30361	3.37577	3.45718	3.52293	2.84369	3.76618	3.41622	3.20166	3.055	3.78645	2.03127	3.65042	2.40563	1.90636	3.6483	2.24206	3.00909	3.58199	3.35136
CTCTTCGATTTGAAGCAACG	ADGRL2	3.54944	3.7738	3.53414	3.62538	4.23434	3.84358	3.75204	3.85005	3.5186	3.36543	2.96892	3.26991	3.7538	4.32923	3.2687	3.73598	4.19043	2.26737	3.93033
CAAAGTTGTGGTCCGAAGGG	ADGRL3	3.33938	3.5275	3.74118	3.23834	3.72013	3.97061	4.16833	3.96548	2.95589	3.40368	3.92928	3.98344	4.11955	3.42561	2.82611	3.86386	3.65462	3.28572	3.58225
AGGCATCTGGCAGATAACAT	ADGRL3	3.46775	3.85049	3.86376	3.57921	3.55473	3.80355	3.93239	3.68108	3.29693	3.47725	3.91183	3.7126	4.01167	2.73635	3.1108	4.02985	4.2786	4.05184	4.18505
ACAGGTTATTGGTCAACACA	ADGRL3	3.62094	3.58099	3.79552	3.52293	4.09253	3.03803	4.1266	3.63354	4.36209	2.79524	4.67197	3.84709	4.03866	3.33722	5.43046	4.01615	3.36767	3.43053	3.04179
AGGCAAATCTGACATAGACC	ADGRL3	3.75941	3.52945	3.61764	3.72603	3.98892	4.25052	3.77473	4.03014	4.158	4.74586	4.43424	3.47267	3.7966	2.5574	3.67403	3.40907	4.03555	2.94789	4.87488
AATGTGTCAGGTGATTACAG	ADGRL4	3.42178	3.27273	3.42187	3.6227	3.82149	3.49631	3.25773	4.09787	3.81336	3.10118	3.05773	3.88738	3.1013	3.16928	3.33932	3.70215	3.89958	3.9441	3.98591
ATTTACATTAAGTCATCGAA	ADGRL4	3.67793	3.48203	3.56035	3.1813	3.6032	3.4452	3.50032	3.55632	2.38051	4.19817	3.66932	3.51002	3.31754	3.68116	2.17413	3.89912	3.7526	2.81987	3.55495
TGAATTTGTATCAAACTCTG	ADGRL4	3.71653	3.82379	3.95221	3.85473	3.76106	4.02858	3.97808	3.5478	4.5508	4.39646	3.67525	3.74429	4.67467	5.22918	3.90884	3.94322	3.98269	3.50081	4.11822
TGAAGCCTGCTATTGCAACA	ADGRL4	4.33524	4.42958	4.68123	4.74493	5.02215	5.04739	4.8854	4.70262	4.75867	4.90608	4.98134	3.85291	4.67849	5.32223	4.62582	4.71794	4.84746	5.60423	4.64533
TCCACATCATCCGATCAAGG	ADGRV1	3.13475	2.80189	3.41231	2.93183	3.03251	2.96732	2.81211	3.19439	3.37573	2.29818	2.9495	2.92201	3.29284	2.45154	1.71737	2.94772	3.01963	4.0189	2.61811
TCATACCAAATAATCCATAG	ADGRV1	3.67233	3.97702	3.76954	3.90183	4.15528	4.19534	3.69846	4.35235	3.89812	4.81952	2.65805	4.32679	3.84498	4.29699	4.51223	4.62171	3.93896	5.47128	4.81605
TCTTTACTTAAAGGGCGCTG	ADGRV1	3.94267	3.45568	3.7316	3.61195	3.10909	3.13505	2.85533	3.29628	3.49526	3.34744	3.27999	3.69973	3.56454	2.64325	3.13747	2.48684	3.11113	4.9411	4.45824
GTTTAACATTGGTAGCCCAG	ADGRV1	4.03718	3.77872	3.6093	3.65449	3.74675	3.47793	3.36031	3.38189	4.056	4.20651	4.69692	3.82651	3.87191	4.42371	4.01906	3.86131	4.02775	3.97877	3.34074
ACAGACTTTCTCTAGAGGCG	ADH1A	2.59851	2.77918	2.78166	2.47844	2.62118	1.58488	2.28271	2.78456	2.66305	1.59602	2.76188	3.15202	2.71916	3.5229	0.689192	1.53801	2.37547	3.17793	2.64137
CCAGTGTAAGCAATCCTCAG	ADH1A	2.77606	3.00284	3.17566	2.92316	3.17114	3.00632	3.41911	3.18343	2.98969	3.93445	2.36751	3.01327	1.95496	3.76014	1.50444	3.08528	2.54549	3.65617	1.74208
CCATGGTACCACTAACCACG	ADH1A	3.07659	3.05778	3.30272	3.02798	3.04426	2.42136	2.97381	3.52482	3.34015	2.42374	2.6032	2.29303	3.30772	3.64639	2.31161	2.24988	3.09628	2.42655	2.36917
CACACTGAGGAATAGCGAGT	ADH1A	4.12178	4.17636	4.21675	4.02852	4.40202	4.29581	5.04138	4.69621	3.9114	4.19314	3.44852	2.78858	4.13353	3.97915	2.6521	4.26425	4.08905	3.36323	3.94443
GTCTGCAGTTAACGTTGCCA	ADH1B	3.50603	3.45568	3.34102	3.58472	3.58722	2.65197	3.41911	3.61734	3.06692	2.9182	3.48607	3.66704	2.46874	3.84621	3.77598	3.77446	2.88207	2.99947	3.11008
CTGTCACACAGATGACCACG	ADH1B	3.53717	3.50791	3.52751	3.46436	2.84369	3.75095	3.71263	3.23035	2.76903	3.84107	1.66531	2.66158	3.53113	3.74827	4.98713	3.94804	2.14471	0.917818	3.32646
CACCTTCTCCCAGTACACGG	ADH1B	3.5616	3.06047	3.3156	3.4733	3.64238	3.75477	3.19855	3.74212	3.66959	3.65116	3.39928	3.66704	3.73925	2.41445	4.01906	3.23471	3.35524	3.4211	3.53955
TGGAGCAGCCAGAATCATTG	ADH1B	3.66671	3.96987	3.69461	3.71602	4.04653	3.72781	3.81251	4.11912	3.81336	3.32921	2.87941	4.62791	4.33569	4.23878	5.10395	3.78257	3.62043	3.53616	4.29914
GGTAGAGGTTGCACCTCCTA	ADH1C	3.42844	3.52555	2.97268	3.29658	3.19242	2.67636	3.00869	2.90957	3.047	2.08302	3.91684	3.01327	3.56866	4.18694	2.88394	3.43676	3.26072	3.88819	2.77883
CACCTTCTCCCAGTACACAG	ADH1C	3.67233	3.71178	3.54074	3.68814	3.99902	3.94742	3.67934	4.20475	3.62727	4.10662	4.32359	4.17231	3.94982	3.53677	3.59542	3.9408	3.46723	3.22924	4.26023
TGAAAACATAGGTCACCCCA	ADH1C	3.75941	4.52625	3.86201	4.09372	4.26144	4.99666	3.97808	3.57602	3.87343	3.53139	4.87085	4.50383	4.5572	4.63835	4.35525	4.61567	4.13095	4.13682	3.47951
AGCAGCCAGAATCATTGCTG	ADH1C	4.0801	4.36679	4.4045	3.94959	4.45433	4.7278	4.01857	3.73963	4.2287	3.8854	5.15773	4.96829	4.62408	3.61731	4.15578	4.36676	4.03035	2.97391	4.61775
TTCCCACACAAATTTGTGAG	ADH4	3.28172	2.93109	3.27924	3.46436	3.48459	3.77749	2.79889	3.88881	3.33029	4.05395	3.79974	3.12339	3.31754	1.90636	3.31148	3.89912	3.42427	2.59806	2.11042
TCAACCTCTTCAATGCAAAG	ADH4	3.40162	3.03879	3.57114	3.21367	3.33954	2.68439	3.27056	2.91399	3.80152	2.59623	3.86078	2.94946	3.80361	4.54877	4.17907	3.59871	2.94974	2.26737	3.25285
TACATTCTCTCAGTACACTG	ADH4	3.51856	3.68411	3.25804	3.55134	3.95405	3.06905	3.28328	3.22679	3.5128	1.94621	3.7557	3.35035	3.28785	3.38784	3.60309	2.87874	3.75891	3.84421	2.73625
AAATTTAGAATCGATAACAG	ADH4	3.61511	3.38009	3.0332	3.39079	3.11282	2.9739	2.889	3.057	2.96866	2.54451	1.50165	3.44979	3.23178	3.46241	3.13218	3.19067	3.24285	1.86567	3.31565
TCAGGGTATAGGCATCGGTG	ADH5	2.396	2.1799	2.42544	2.34846	1.97977	2.7317	2.03457	1.75668	1.33191	2.36531	0.0372649	2.34355	2.65082	0.760516	1.68881	1.16027	2.69757	0.483184	0.846682
GCTGGAATTGTGGAAAGTGT	ADH5	2.98018	2.88018	3.63007	3.30327	4.34299	3.79986	3.41333	3.57602	3.07088	4.02216	3.36305	3.30007	3.13504	4.06302	3.17914	3.87907	2.66438	3.10526	3.42358
TGGGTTTACTAAAATCCTGA	ADH5	3.30361	3.04152	3.09128	2.96178	2.74154	2.18123	2.77207	3.63354	3.7208	1.93821	2.7109	3.1801	2.79851	3.36858	3.53653	3.02271	3.49392	2.98248	2.67557
TGCTTCCCGGATCATTGGTG	ADH5	3.64972	3.83327	3.84434	4.09179	3.94363	3.50994	3.47005	3.14251	3.69286	4.59257	4.54835	3.39894	3.66804	3.07261	4.40657	2.99969	3.79921	3.41795	3.32646
TAAGCACAGTGAAACCAGGT	ADH6	4.76948	4.72433	4.5358	4.86412	4.84314	4.38728	4.74881	4.10564	4.64661	4.41962	3.69287	4.81857	3.62911	4.99051	4.67943	4.8396	4.70134	4.29309	4.57005
TGCTGCAATCAATACTGCCA	ADH6	4.79547	4.78012	4.8024	4.95944	4.37125	4.4733	4.67956	4.63583	5.0334	4.7697	4.48233	4.49081	4.71427	5.51587	3.89328	5.13831	4.92936	5.08928	4.98922
CCTTCATGGCCCAAGATGGT	ADH6	4.83108	4.72348	4.8251	4.75718	4.93436	4.49631	4.6963	4.73927	4.68451	4.87606	3.67525	4.52039	5.26564	4.81806	5.2842	4.32477	4.51846	4.78331	4.66958
AAAACCCAACTGATGTCTGA	ADH6	5.04116	4.90222	4.90909	4.93915	5.11514	4.96071	5.01589	5.0329	5.08512	4.75271	5.08729	5.15314	5.02891	4.7166	5.14921	5.06701	5.30478	4.91112	5.30727
CTTGGGACTGATACACTCAG	ADH7	2.83739	3.13645	3.07622	3.12947	3.07894	3.05052	2.97773	3.55915	1.90143	3.58358	3.83984	2.92201	3.54375	3.27651	2.65948	3.44701	3.06101	2.64199	3.61493
TACATTTACCGAGTACACAG	ADH7	2.84736	2.5983	2.53524	2.94902	2.99263	2.52346	2.93405	3.33972	3.29355	2.52862	1.40517	1.94593	1.6933	2.86837	2.87129	2.86861	3.3594	2.23904	4.19687
CCTACTCGCTCCTAATGCAA	ADH7	3.19065	3.49602	3.1121	3.27629	3.54373	2.19255	3.2019	3.87979	3.13269	4.11728	2.63393	3.25679	3.22134	3.13322	2.07829	2.5829	2.65089	1.53382	2.5336
AAGACGACGCAAGTGGAACC	ADH7	3.53099	3.75564	3.88984	3.82245	4.02693	4.34987	3.72666	3.56761	3.62727	4.16087	3.40642	3.77835	3.63698	3.79807	2.41984	3.60177	3.61349	4.70652	3.75215
TGTCGGTGGTGGCTCTACCA	ADHFE1	1.39833	1.20583	1.42304	1.64451	1.87838	2.69239	0.424102	1.77627	0.888021	1.10431	1.36176	0	1.46471	1.51611	0	0.54905	0.498767	3.10917	1.93327
TTTGGGCTATCCACGCGCTG	ADHFE1	3.68351	3.23985	3.67275	3.89962	3.69053	3.54568	2.962	2.85073	3.75068	4.10305	3.32212	2.90529	3.5269	4.82938	1.83933	3.91643	3.73353	3.86289	4.24512
AACCGGGAGTGAAACTACTG	ADHFE1	3.87603	3.90544	3.82104	3.67012	3.90549	3.38729	3.64773	3.5982	3.98656	3.78199	3.98756	3.5137	3.40312	4.25775	4.17135	3.64692	3.91659	3.47067	4.03943
AGGATCAATCAGTCCCAGTG	ADHFE1	4.99256	4.87801	5.03982	4.87877	5.44931	4.77749	5.33575	5.21439	5.15474	5.44173	5.04904	5.23236	4.9186	5.9418	4.75886	5.32952	5.1812	4.79552	3.24148
TATGGTTATGATGTCCATCC	ADI1	3.0248	2.5983	2.5264	2.59768	3.12393	3.19816	2.75392	2.59349	2.24714	3.04645	2.92485	3.14254	2.98276	1.82956	3.57995	3.08965	2.82915	4.30851	0.980392
CTAGATTAAGATGTTCTACG	ADI1	3.06809	2.6741	2.90611	2.65641	2.21973	3.42135	3.8147	3.18343	3.34015	3.75494	4.07527	0.78891	2.02862	2.9116	2.90272	3.85362	2.805	2.27436	3.95839
CAGTGGGTACTTCGATGTGA	ADI1	3.38117	3.46384	3.28449	3.11812	3.73713	3.63132	3.97024	3.59545	3.1213	4.12081	2.80033	3.16144	3.67571	3.65278	4.53648	3.34841	4.1693	3.58762	4.40996
CTGGTATATGGACGACGCCC	ADI1	3.75941	3.6559	4.0293	3.53151	3.50741	3.97389	4.17004	4.39574	4.28422	2.03884	3.99231	3.04923	3.67188	3.89549	4.44551	3.66166	4.05872	2.10421	3.87988
GGAGGCAGAACCAGAAAACC	ADIG	1.81897	1.87188	2.1939	2.2617	2.99263	2.59342	2.45557	2.58796	2.67349	0	1.76864	2.50762	2.54603	1.55752	2.6222	1.16027	1.70996	1.11774	0.484581
ATAACAACAGCAAACCCACA	ADIG	3.73813	3.85049	4.33408	3.9324	4.66813	3.33719	4.08181	4.48774	3.9092	4.06867	4.45333	3.16144	4.24846	4.54019	3.148	4.23695	3.891	5.13131	4.21443
TCGTATCTCCACAGATTCAG	ADIG	3.83151	3.80946	3.76392	3.90844	4.14258	4.09339	3.81689	3.57881	4.17829	3.31693	3.68702	4.08096	4.81485	3.98927	3.05035	3.79064	3.50521	3.88363	4.16312
AATGTGAGGTCGTTCACCAG	ADIG	4.28842	4.2943	3.97674	4.002	4.16786	3.81458	3.84718	3.7935	3.95054	3.18465	4.04586	3.89869	4.08544	5.36465	3.40663	4.18687	3.76518	2.82464	4.40657
GTTGCAGTGGAATTTACCAG	ADIPOQ	2.40952	2.55694	2.57435	2.20559	2.80277	2.402	3.42486	2.42997	2.58228	2.80406	3.35938	2.77637	2.63519	2.68121	2.88394	2.3552	1.72292	2.95226	1.89507
GAAACCACGACTCAAGGGCC	ADIPOQ	3.05953	2.62764	3.2311	3.26261	2.82565	3.36246	3.36031	3.30979	3.31371	3.46617	2.18861	3.23019	3.68333	3.96639	3.39784	3.57711	3.6342	3.00789	3.706
TACCGCTCAGCATTCAGTGT	ADIPOQ	3.14287	3.4618	3.27133	3.1482	3.57107	3.42615	3.01633	3.27922	3.051	2.89773	2.33794	4.25822	3.91139	2.84626	3.84556	2.06709	3.62388	4.63359	1.69839
TGGATTCCCGGAAAGCCTCG	ADIPOQ	3.26693	3.59777	2.80011	3.38764	3.62944	3.30106	3.24479	2.73536	3.40421	2.14685	1.84418	3.35035	3.8071	2.87385	1.95178	3.46728	3.44004	2.66879	1.24621
GTATATGTTCTAGGTCTGGG	ADIPOR1	2.65638	2.42107	2.78537	2.54213	2.2806	2.61039	2.8382	2.4484	2.46703	2.54976	2.55904	2.23176	2.29057	2.27245	2.48774	2.88378	1.70996	2.63113	0.742969
TTTCTCTGAATGACAATAGA	ADIPOR1	2.9153	2.98594	2.45833	2.86549	2.80738	3.18122	3.17144	2.74534	2.21892	1.51233	2.20508	3.28723	3.20025	2.87385	3.47514	2.80098	3.12583	2.00676	2.36917
CCAGGACACAGACGATGGAG	ADIPOR1	3.32518	2.84937	2.82555	3.49394	3.14955	3.53238	3.31149	2.99146	3.40421	3.0976	3.00228	2.89967	3.52266	3.58764	4.27105	4.34318	3.23834	3.52154	2.30507
GACAACGACTATCTGCTACA	ADIPOR1	4.08853	4.09202	3.73544	3.84098	4.30605	4.08735	4.35306	4.25623	4.23751	3.68977	3.83191	4.66976	4.50439	3.59428	3.9181	4.60503	4.48464	3.01625	4.73862
CTCATGATGTACTACCAGAC	ADIPOR2	4.03718	4.00803	4.16502	3.94317	3.48746	4.4733	3.04274	3.75452	4.20191	3.99351	5.43493	3.25239	3.85176	4.14228	3.70288	4.44893	3.658	4.24583	3.17926
ACAGGAAGAATACACAACCT	ADIPOR2	4.07586	4.57697	4.29948	4.56571	3.80546	4.51896	4.16318	4.56439	4.68321	5.55389	4.54835	4.29719	4.41794	4.86004	5.22824	4.68513	4.49977	3.68007	4.71002
ATGATGGGCTTGTAAGAGAG	ADIPOR2	4.17025	4.33156	4.60459	4.36903	4.31092	4.51896	4.1213	4.52585	4.67545	5.06596	4.55479	4.75155	5.13833	5.00804	4.8128	4.11586	4.90542	4.05996	4.10782
AGTCTACTGCCACTCAGAGG	ADIPOR2	4.40442	4.77521	4.65917	4.69614	4.26814	5.00951	4.71987	4.87265	4.42211	5.06779	4.52066	4.66646	4.55928	4.67644	4.8901	4.66479	5.19172	5.74622	4.78244
GCCACAGAGGCGGGGCAGAA	ADIRF	2.44935	2.75611	2.60405	1.83222	2.86594	2.65197	2.36277	2.41755	2.83094	2.22121	3.38128	1.83258	3.15162	0.35348	3.05035	2.40511	1.77359	2.7811	1.41769
AGTGGTGGACCAGGCCACAG	ADIRF	2.98922	3.13645	3.32582	2.73283	2.47256	3.43571	2.79889	2.599	2.50843	2.26021	2.29243	2.52961	2.93885	2.36865	2.16379	2.63163	1.51527	3.22563	3.72518
CCAGCTGGCCAAGACCACCC	ADIRF	3.16696	3.0924	3.07319	3.44934	2.61594	3.09943	3.45045	3.46572	2.30197	2.40065	3.26828	3.29152	3.22657	3.54366	5.02046	3.76083	3.3469	3.46762	4.39293
AGCGGCAGCTCAGCAAGTGG	ADIRF	3.22165	2.94573	3.42187	3.29321	2.95162	2.82916	2.80331	3.24096	2.62054	3.23446	1.20685	3.37485	2.63519	2.51598	1.90288	3.03635	2.27353	2.38837	1.49634
GTAGTAATGAGCATCCACAT	ADK	3.67793	3.58474	3.25804	3.84098	3.55199	3.17553	3.53263	3.112	3.66959	3.85387	3.59004	3.42655	3.29284	2.56418	1.91526	3.33376	2.87629	3.57634	2.0852
TCTGGAGAAAAACTGGATGT	ADK	3.67793	3.98696	3.95221	4.00611	3.80776	3.72001	4.32259	3.60643	3.62995	4.0705	2.22136	3.86161	3.73559	3.1009	2.6222	4.00694	3.0038	3.80851	3.06778
AAAGTCGAATATCATGCTGG	ADK	4.33169	4.36353	4.42604	4.13186	3.8751	4.18971	4.35004	4.3376	4.56488	4.25881	3.62412	3.9701	4.20411	4.76159	3.89015	4.58507	3.84435	3.71648	4.34059
ACAGCAGAGATGTCAAGCAG	ADK	4.46396	4.75624	4.77189	4.82741	4.70808	4.18688	4.3976	4.68329	4.87626	3.71104	3.10676	4.86687	4.5737	4.46238	5.2842	4.86785	4.20204	4.10382	4.45497
TCTGGCGGTAGCGCTTGACT	ADM	2.79679	2.92815	3.10915	2.79594	3.41087	2.52346	3.03524	2.58796	1.95374	1.67511	3.7529	3.81761	2.34925	2.78946	3.95754	3.33007	3.20642	2.36235	2.65857
CGACGCGACATCCAACCGAG	ADM	2.8671	3.47599	2.72098	3.07962	3.52429	1.96074	3.15769	2.23138	3.82511	4.36251	1.95543	3.50262	2.84682	3.88739	3.46675	3.44701	2.92753	3.76199	2.52112
CTAGGAAGGCGAGCGAACCC	ADM	3.42844	3.39936	2.75543	3.20654	1.63073	3.264	3.42198	3.36258	3.40107	3.31693	2.75631	3.32543	2.92606	1.69994	3.96649	3.09834	2.67108	3.00789	3.10172
GCACCGTGCACGTCCCGAAG	ADM	3.53099	3.39723	3.61972	3.67012	3.59257	2.9739	3.22515	3.30305	3.42906	4.19482	3.46571	3.14254	3.12388	2.84626	4.24676	3.41604	3.87658	3.17045	2.52737
GAGGAGGCTGATGCAACCCA	ADM2	2.8671	2.81151	2.7592	2.86549	3.58722	2.69239	2.79001	3.33312	2.10017	3.23119	3.1794	3.10398	2.6034	4.39163	1.43734	2.68455	1.78598	2.42655	1.88537
AGCTTCCAGACCACAGGTCG	ADM2	3.38117	2.89534	3.66471	4.07623	3.91405	4.10542	3.3782	2.55998	3.72582	2.91413	2.38929	4.03815	3.51414	3.72725	3.56824	3.99069	3.47107	4.2369	3.40671
GAGAGGCTGACCCATAACAG	ADM2	3.99294	3.96987	4.2195	4.01634	3.57377	4.20096	3.55377	4.25623	4.21089	5.14363	4.28345	3.36673	4.39724	4.10552	5.14921	4.61869	3.80226	3.68007	3.9256
ACCCGCGACCCGTCAAACCC	ADM2	4.95385	4.65208	4.80971	4.87989	4.90244	5.23007	4.62191	4.77865	5.06346	4.69339	5.04904	5.00929	5.1244	3.91421	5.04743	4.83311	5.10904	5.04088	5.16705
GGTGGGTCCGGCATACGCCC	ADM5	3.12658	2.28033	2.4905	2.97443	2.8347	1.82191	3.32692	2.52567	2.36771	2.26661	1.48825	2.70087	2.84682	1.03916	2.37573	3.0721	2.04511	3.43989	1.05158
TCCAGTATATGATCTCCGCC	ADM5	4.20169	4.23236	4.13482	4.02447	3.84407	3.4117	4.15973	3.67326	3.5892	3.978	3.77789	3.05934	3.68333	2.42194	2.51239	4.52668	3.69462	3.62914	3.48916
GGCGGCGCCCATAGCTGTAG	ADM5	4.4345	4.44615	4.49221	4.41768	4.319	4.11734	3.64773	4.44247	4.48123	3.732	4.22409	2.94946	4.50869	3.63998	3.71355	4.22509	4.17873	3.91754	3.79167
TGGAGACTGATTAAGCCGAG	ADNP	3.04227	2.8147	3.38324	2.94902	1.95508	3.51446	2.51608	3.08083	2.85864	2.81284	3.50946	3.1801	2.20843	3.22603	2.83265	3.66459	3.22019	2.15815	1.39049
TCAGATTGTATGTAGTTACC	ADNP	3.62674	3.4679	3.34102	3.35255	3.12762	2.62717	2.69803	2.87364	2.87682	4.12258	3.73883	3.49891	2.76298	2.86287	2.58394	3.61092	3.09628	2.64739	3.41348
GTTGGTCAGTCAATGAGACT	ADNP	3.68351	3.51185	3.3156	3.30994	3.45555	3.56757	3.33915	2.53144	3.16263	3.80855	2.29243	3.05429	2.79147	2.36865	2.84564	3.64692	3.29147	3.01208	3.3999
TTGCACATCACTTACGAGAG	ADNP	4.26629	4.55422	4.44844	4.17267	3.70787	3.41653	3.91616	4.07235	4.18012	4.17625	5.32809	3.94578	3.63698	3.90354	4.01906	4.23891	3.90811	4.33885	3.57924
GGCGAACAGTCTGATTTATG	ADNP2	2.5747	3.1107	2.64953	2.44854	2.87912	2.74713	3.17827	1.98429	2.53156	2.3168	1.76864	1.54661	2.74852	1.69994	2.95762	3.43676	3.70118	3.50379	1.40415
TGCAGAGATAACCCTCAATG	ADNP2	3.05093	3.25167	3.05179	3.20296	3.5602	3.52792	2.96989	3.30643	3.31704	2.54451	3.53574	3.57489	3.47953	4.51062	4.24431	2.77951	1.82254	2.28133	1.15218
TGGGATTCCAACCTACACGC	ADNP2	3.64972	3.88887	3.64239	3.96656	3.67801	3.69636	3.86632	4.25797	3.14023	3.78199	3.57111	5.00668	3.38921	4.74675	4.88224	4.70803	4.08404	3.68007	3.61493
GCTTATGCGCTACCTCCATG	ADNP2	3.96115	3.87364	3.88811	3.70847	3.72013	4.08735	3.66241	3.69143	4.30786	4.27477	3.90932	4.55296	4.40417	3.36858	3.99302	3.97425	3.90811	3.47675	3.78123
CCCGGGAGCGAGAAGCCGTG	ADO	2.46239	2.36989	2.29102	2.79118	2.45506	3.50087	2.86805	2.33409	1.31867	3.11188	2.20508	2.79464	2.40563	1.69994	1.90288	2.89878	1.82254	1.23713	1.15218
ATGGACAAGCTAGACGCGGG	ADO	2.73368	2.68111	2.26469	2.50193	3.25105	2.26936	2.94209	2.89172	1.58503	2.66566	2.63393	2.26709	2.42395	0.637172	3.2831	2.21032	2.88783	1.93794	3.34074
CGATGTTCAAGTCCTCGGCG	ADO	2.79679	2.31231	2.45833	2.97862	1.76934	2.49632	3.01633	2.08982	2.17552	3.34441	2.18861	0	3.16801	2.01936	0.826626	2.3552	2.48596	2.38191	2.25316
CGTCGCGATCGGAAGCGCCG	ADO	3.57367	2.97742	2.66169	3.52865	3.80316	2.8219	3.86843	2.7942	2.57116	3.64872	3.8451	2.72012	2.69674	1.67507	2.3486	3.00432	3.26957	3.62641	3.42022
GGAGAGGGATCTTGACCCGG	ADORA1	3.05953	3.40149	3.05487	3.4311	3.69302	2.44047	3.67694	3.60369	3.89589	3.7481	3.06226	2.97639	3.16801	3.61405	3.08364	3.38084	3.60302	3.8395	3.31565
GAGGACCATGAGGAGAAGCG	ADORA1	3.36043	3.57158	3.52308	3.24532	3.72987	3.79244	3.19519	4.23692	3.57257	3.51536	3.92928	3.51737	3.72455	4.17147	4.12413	3.91888	2.76799	3.30634	1.13589
AGGGGTCAGTCCCACCACGA	ADORA1	3.38117	3.48203	3.43137	2.89239	2.77484	2.7317	2.73089	2.78456	3.86207	4.19817	3.91183	3.56428	4.03569	3.28886	3.56038	2.5579	3.08127	1.37368	3.17129
GGCAGCCAACGGCAGCATGG	ADORA1	3.81636	3.74731	3.55602	3.98751	3.67298	3.73556	3.91207	3.97186	3.6722	2.24733	3.96356	3.91826	3.37985	4.52113	4.38225	4.07018	4.11875	2.50001	3.14712
GCGGCGGCCGACATCGCAGT	ADORA2A	2.59851	3.09765	2.43018	1.92201	2.38902	2.08737	1.14889	2.28707	2.31536	2.08302	2.83777	2.6212	2.70425	2.81245	1.50444	2.74671	2.12533	1.29331	2.71448
TGGCTTGGTGACCGGCACGA	ADORA2A	3.1828	3.00843	3.19809	3.19937	3.81464	3.16981	2.19121	3.11968	2.54866	3.87287	4.27956	3.50262	3.52266	1.90636	2.30221	3.09834	3.17849	3.02872	4.78244
ATGCTAGGTTGGAACAACTG	ADORA2A	3.19065	3.6559	3.59034	3.52293	3.28776	3.08735	3.7657	4.04838	3.26623	3.4855	2.81649	3.20308	2.93885	2.50896	2.86492	4.0768	2.7989	3.91977	3.93269
AAGCAGTTGATGATGTGTAG	ADORA2A	3.72737	3.60332	4.04331	3.67529	4.24116	3.79986	3.74746	3.48371	3.70054	4.36401	4.66007	3.2958	4.16653	3.91421	4.40218	3.40907	2.97702	3.47371	3.01977
GGTATAAAAGTTTGGTCACG	ADORA2B	3.11011	2.83056	3.15287	2.94474	2.57872	3.89989	3.63539	2.23846	3.18833	3.69215	2.12079	3.53559	2.25008	3.64959	3.46254	2.76866	3.45951	2.95662	4.17313
TGGAGTCAATCCGATGCCAA	ADORA2B	4.20944	4.30228	4.31496	4.21591	4.2748	4.75477	4.33943	4.31768	4.34261	3.84321	4.8008	4.44141	4.89746	4.68736	5.07803	4.67645	5.08793	4.78331	5.42001
CACCAGCATTATAAGCAGTG	ADORA2B	4.25135	4.34377	4.55981	4.54749	4.41565	4.18121	4.5168	4.46075	4.31954	3.75038	4.0135	4.4739	4.51938	5.18802	4.84552	4.68657	4.0459	4.89305	4.19883
GACATTTCTGTGGTACTCTG	ADORA3	2.94346	3.07119	3.18411	3.25917	3.60055	3.3971	2.88483	3.057	3.14023	2.88947	2.76188	2.63478	2.57089	3.45877	2.08926	3.21086	2.77422	3.67479	3.40671
ATTGGACTCTGCGCCATAGT	ADORA3	3.29635	3.33187	3.16146	3.17401	2.93489	3.18689	3.66241	3.76681	3.41668	2.7819	2.3528	3.14254	3.70221	3.35299	2.66682	3.61092	3.50895	3.41479	3.88233
GATGCCCAGGCTGACAACAA	ADORA3	4.17422	4.54175	4.22087	4.42538	4.38671	4.14672	4.33027	4.64917	4.51498	3.92234	4.31224	4.10557	4.01771	3.74827	4.24185	4.28724	4.2698	3.96371	3.21846
ATGGCGCACATGACAACCAG	ADORA3	4.74302	4.90522	4.85541	4.82042	4.6694	4.14381	4.17175	4.55165	4.39715	4.09228	5.00504	4.84072	4.15562	3.93531	3.85201	4.53791	4.35546	4.69353	3.87498
GCTGGCCAGTATGACTAACA	ADPGK	2.42292	2.38715	3.06711	1.9983	1.11095	0.652032	2.079	1.53312	2.46703	2.76392	1.22311	2.4473	1.90368	0.736677	1.68881	2.19419	2.56719	1.48641	1.39049
AAGATGAATCGGTTGGCATG	ADPGK	3.75941	4.17139	3.77701	3.81544	3.90977	3.50994	3.06132	4.07235	3.5157	3.10832	3.97561	3.92104	3.30772	3.27237	3.1108	3.77174	3.79921	3.80368	3.9491
ACTCTCTTACAGCACTATGT	ADPGK	3.79591	4.08411	4.04331	3.91501	4.05624	3.92724	3.76796	4.21555	4.12226	4.21977	3.41352	3.56072	4.37388	3.38017	1.99908	3.80665	4.1212	3.38601	2.82019
CCATCATGTGCAATCCAGAG	ADPGK	3.93333	3.99261	4.22906	4.08985	4.46019	4.29319	4.21553	4.22449	3.94625	3.58614	4.07303	4.59353	4.37858	4.11248	3.95154	3.9016	4.30252	3.77438	3.33718
GGAGAAGATACACCGGCAGT	ADPRH	3.49338	3.61436	3.73927	3.35255	3.1313	3.4452	3.73594	3.21607	3.66959	3.48275	3.7501	2.79464	3.53535	4.54363	3.31616	3.23076	3.12583	3.84656	2.80482
ATAGCAGACCACCCTTGCAG	ADPRH	3.5975	3.79982	3.52308	3.24184	3.36787	3.28529	3.26416	2.97884	3.27996	3.26993	3.93423	3.13778	3.18422	3.57088	3.30679	3.37727	3.3343	3.81812	3.21459
AGTCTTGGTAATGCTTAGCA	ADPRH	3.76993	3.28659	3.82645	3.82012	4.12609	3.99343	4.44222	3.57881	3.61379	4.55255	3.87371	3.76297	4.52998	4.90753	3.80288	3.68205	3.73992	4.64308	3.81998
AAGTGAGCATCGAGAGTGGT	ADPRH	4.15025	4.05064	4.22497	3.9581	4.39592	4.2287	4.48413	4.51569	3.98237	4.23126	4.58656	3.95393	3.97798	5.29901	3.95154	4.15805	4.5424	3.6508	3.54573
CATGCACATCGCAACCGCCG	ADPRHL1	2.82735	2.75611	2.86113	2.68234	3.00871	2.43095	3.14382	2.65827	2.8723	0.655333	2.74509	2.0811	2.49497	4.16031	2.8521	3.2504	2.77422	3.04108	2.48299
TGCGGCGAACGACACAAACA	ADPRHL1	3.68906	3.49204	3.59246	3.46137	3.67045	2.96732	3.91616	3.57602	3.42288	4.45226	4.23616	3.09418	3.30772	4.02907	3.35303	3.57087	3.50895	4.64713	2.67557
CTCCTGGCGAGAGTACGAGG	ADPRHL1	3.71108	3.56021	3.39542	3.62805	3.26786	3.37244	3.89353	3.00398	3.70817	3.76175	3.23258	2.96029	2.5036	2.10564	2.95162	3.52968	3.68803	3.40526	2.88983
GGAGATGGTGAGATGCTATG	ADPRHL1	4.03718	4.50763	4.16502	4.14683	4.79178	4.46399	4.81161	4.77743	4.8292	4.1643	3.57111	4.17928	4.63591	4.20877	5.24918	5.05813	4.58381	5.03368	4.52855
TACAAGAAAGACCCTGACAG	ADPRHL2	3.05953	3.48604	3.25804	2.73283	2.6054	2.58486	2.3325	3.59545	3.19558	3.42099	2.01268	1.41105	3.07256	3.0821	2.11095	2.03121	3.57472	3.52154	3.09331
GATGGCGCCATTGTAACCCA	ADPRHL2	3.252	3.25167	3.43846	3.34931	3.18182	3.464	2.54276	3.71953	3.58367	2.23433	3.57428	3.33795	3.47515	2.80674	3.73117	3.2504	3.05591	3.36977	3.09331
CAGGACTGACGTCAGGTCGA	ADPRHL2	3.53717	3.25403	3.08226	3.33957	3.53265	3.55448	3.60025	3.83845	4.0217	4.0705	2.97373	3.04923	3.65259	4.21093	2.87129	3.75259	3.86495	2.991	3.53024
ATGGCAATGGAGGTGCCATG	ADPRHL2	3.74348	3.47599	3.35606	3.57644	3.79159	3.63132	3.56683	3.3165	3.60836	3.11543	4.34232	3.38293	2.84002	3.36858	3.87755	3.38795	3.86786	4.21707	4.38606
TTGTTATGGACATGTTCAAG	ADPRM	3.16696	3.25638	3.10619	3.42497	3.97466	3.34228	2.47787	3.08083	3.53872	3.24098	3.6782	2.94946	3.26771	4.07969	2.87129	2.55158	3.5854	3.93088	2.56435
TAAGCATAATAATCTTCTGA	ADPRM	3.28172	2.98311	2.98563	3.60384	3.49319	2.76997	3.35128	3.20888	2.56557	3.71338	1.5411	3.30858	2.81941	2.96387	2.87129	2.84813	3.56397	3.65349	3.0064
AACATCTGCGATGACGCCAA	ADPRM	3.6554	3.97702	3.85673	4.04059	4.17679	4.24238	3.74746	4.15136	3.67739	3.85812	4.36449	3.95393	4.40417	3.74529	3.25416	3.47732	3.20181	3.91977	4.33882
CCATTAAACTGGACAAACTG	ADPRM	4.0019	4.49872	4.54129	4.20522	4.80105	4.42375	4.35155	4.76646	4.02781	4.07415	3.99468	4.74687	4.89582	5.25564	4.09993	4.68657	3.86495	3.27878	4.28444
GGGTCCAATGGATATGACCA	ADRA1A	3.03357	2.53775	3.16431	3.29993	3.18536	3.264	2.92596	3.21966	1.68125	2.69442	1.86506	3.05429	4.02673	3.00935	3.75547	3.42298	2.98242	2.58123	3.04179
ATCTCCATCGACCGCTACAT	ADRA1A	3.46127	3.7305	3.32837	3.62538	3.8283	3.56757	4.09629	4.01166	3.7107	4.72161	3.20419	3.67693	3.53956	4.29699	2.62973	4.11586	3.85616	4.91448	3.53024
TGGCCTCAAGACCGACAAGT	ADRA1A	4.57615	4.49971	4.90654	4.94238	5.08702	5.32052	4.99864	4.63851	4.87513	5.00316	4.40603	5.23236	5.3614	4.86004	4.85197	4.51536	5.10039	4.42153	5.65602
CCAAGACGCACTTCTCAGTG	ADRA1A	4.81339	5.02034	4.88164	4.81575	5.22763	5.24509	5.00441	4.92514	5.06148	4.96038	4.89516	4.87976	5.10466	4.91551	4.47299	4.82789	5.17296	5.55768	5.45408
TCTTGGCCACTATATAGACA	ADRA1B	2.83739	3.17672	2.7171	2.85184	2.76066	2.44993	3.73825	3.28948	3.58367	2.11883	3.06677	3.84124	2.0166	4.17591	2.22475	3.33376	2.71063	2.88986	2.6812
CATCCTAGTCATCTTGTCTG	ADRA1B	2.97109	3.27736	2.9824	3.44632	3.2272	3.01908	3.34523	3.28265	3.21357	3.83247	3.99231	4.06097	3.60924	2.89015	3.38008	4.01155	3.1307	2.77124	3.0064
CCATTCCAAGAACTTTCACG	ADRA1B	3.22165	3.00004	3.1268	2.81482	2.47256	3.93736	3.22185	3.34301	3.1251	2.91413	2.64	3.5137	3.98416	4.61402	2.12167	2.81159	3.33851	2.31564	2.20713
CTCCATCGATCGCTACATCG	ADRA1B	3.94267	4.0384	3.96371	3.86382	4.08117	4.12622	4.45913	4.46679	4.50917	4.27952	3.21236	4.28432	3.49694	4.26818	5.12676	4.2051	4.7095	4.64982	3.28644
TGCGCGCGACCACGTACACG	ADRA1D	2.5008	2.10884	2.00325	2.38681	2.45506	2.98044	2.8425	2.09763	1.64988	1.14656	1.30178	2.21376	2.52072	1.45897	2.96359	1.47264	2.54549	2.50597	2.11874
ATCTCCGTGGACCGGTACGT	ADRA1D	2.79679	2.79866	3.23653	3.32648	2.71238	2.74713	2.27636	2.91841	3.24889	2.34731	2.23746	3.2958	2.99506	2.82381	3.75547	2.98101	2.9163	1.05413	2.06813
TACCGCAGAAGCGCTCGTCA	ADRA1D	3.15897	3.1339	2.90611	2.96178	3.73954	3.04428	1.73469	3.42906	3.18468	1.71309	3.13712	3.03393	2.87372	1.78376	3.77598	3.36652	2.16383	2.09633	4.0525
CGGCGACGTGAATGGCACGG	ADRA1D	3.28905	3.45158	3.42425	3.73101	2.47256	3.53238	4.01857	3.20166	3.4982	2.81284	2.6094	4.30571	3.44856	5.48132	4.35297	3.71068	3.51269	2.88072	2.10206
TCCAGCGCGTCGGTGTCGCG	ADRA2A	2.76558	2.94573	2.91967	2.57017	3.32034	3.23145	3.18167	3.49853	3.50698	2.78636	2.02201	2.90529	2.98892	3.00437	1.83933	3.19473	2.1733	2.1732	2.9929
TGGTCGTTGATCTCGCAGCG	ADRA2A	3.72737	3.96125	3.6867	3.64924	3.83056	4.36995	3.81689	4.33595	2.99802	3.31075	3.77789	3.3421	3.86187	3.64639	4.62205	4.28343	4.31326	3.98732	2.89468
ATGATGGCCTTGATGCGGCG	ADRA2A	3.96115	3.89189	4.02773	4.06642	3.50458	4.14963	4.09629	3.58715	3.7208	3.26034	3.82925	4.64144	4.01771	3.51941	4.37106	4.2231	3.96372	3.42739	3.65263
GACGAGCACGTTGCCGAACA	ADRA2A	4.24382	3.85049	4.36291	4.13749	3.90549	4.01271	4.53686	4.45772	3.95054	4.16259	4.31224	4.24499	4.27897	3.86832	3.83256	4.675	3.87368	4.54091	4.54406
TGGAGTTGTACTCCAGCGCG	ADRA2B	4.52736	4.47873	4.03865	4.72511	4.38055	4.30105	4.42224	4.66896	4.32782	4.7584	5.16931	4.36194	4.3113	4.35491	2.44568	4.56011	4.33662	5.07833	4.10991
CAGCCCCGACCCGACCATGG	ADRA2B	4.53664	4.64851	4.22497	4.50744	4.43512	4.24781	3.722	4.27528	4.79257	3.1608	2.59072	3.9485	4.62606	3.5229	2.16379	3.05433	4.00936	3.30975	3.45017
CGGACACTCGAAGTCCACTG	ADRA2B	4.69136	4.39587	4.22087	4.42998	3.83958	4.05981	3.54852	4.20655	4.02578	4.05764	3.04864	3.80564	3.73192	4.22385	4.99298	3.61092	3.82646	2.89441	4.99035
TGGTCGCCCTTGTAGATGAG	ADRA2B	4.90933	4.89545	4.89113	5.16466	5.16353	5.0333	4.77719	4.59642	5.21045	4.9465	4.81294	4.98562	4.22515	4.69357	4.53848	4.46583	4.48844	4.03134	3.3999
ATGGTGGCCTTGACGCGGCG	ADRA2C	1.85896	1.59564	2.38201	2.44854	1.51164	1.61883	2.48889	2.54863	0.696647	1.51233	0.530901	1.73503	2.32021	1.624	2.15337	2.22628	1.85819	1.38665	1.78449
CTACGCGCGCATCTACCGAG	ADRA2C	2.75503	2.54546	2.80377	2.85184	2.94328	2.73943	3.3782	2.62084	2.97711	1.06079	3.03948	2.42401	3.01935	0.807045	3.63713	2.70177	2.42386	3.35004	1.90472
ACACAGATGCACGATCGACG	ADRA2C	3.63827	3.66655	3.92557	3.52005	4.14985	3.49174	3.95641	3.46874	3.38529	3.78199	2.50686	3.07437	3.56454	3.47688	5.65285	3.58641	3.90527	2.28133	3.59124
TGTACCAGGTCTCGTCGTTG	ADRA2C	4.20557	4.13736	4.22497	4.33674	4.95111	4.72586	3.78595	4.4317	3.42906	3.75494	4.16428	4.50012	4.0056	4.32724	4.51427	3.97425	4.57491	4.21343	4.27332
GTAGAAGGAGACTACGGACG	ADRB1	2.20756	2.49857	1.66771	1.75614	2.7559	2.3321	2.50526	2.85534	3.04298	0.888945	1.03327	2.23176	2.23978	2.20455	1.83933	2.5829	2.21972	0.330462	1.48352
TGGCCCACACGGTGCACACG	ADRB1	2.5008	2.25234	2.4768	2.32889	2.24031	2.69239	1.7892	1.9502	2.27481	1.60615	1.28638	1.89037	3.23178	2.00944	1.68881	2.20228	2.33387	1.3206	2.9747
CGCACGCCCGTTGGCCAGCG	ADRB1	2.55048	2.16996	1.99686	2.039	2.54603	3.03803	2.63989	2.4666	2.30197	2.06844	2.36017	3.14254	2.91962	2.67496	3.68491	2.07592	2.93868	0.806404	3.20291
TGGCCATCGCCAAGACGCCG	ADRB1	3.11837	3.67886	3.77328	3.27969	3.28116	4.25862	3.11565	3.08868	3.45651	2.90596	3.63934	3.25239	4.41337	2.80674	1.33046	3.55517	3.88237	1.25138	3.51142
CAGACGCTCGAACTTGGCAA	ADRB2	3.0248	3.26341	2.1714	3.20654	3.80546	3.64374	3.10136	3.46874	3.64063	3.17447	3.10676	3.21217	2.57089	4.33123	3.51636	3.84073	3.59247	1.00451	2.43055
CCCTTTCCTGCGTGACGTCG	ADRB2	3.48062	3.17672	3.05794	2.77199	3.16038	2.96072	3.4448	3.35934	3.18468	3.25392	3.27219	3.14254	2.95783	3.32528	3.53252	3.05433	2.96617	2.84828	4.13266
ATCCACTGCGATCACGCACA	ADRB2	4.50234	4.2943	4.06788	4.41459	4.574	4.09942	4.40635	3.85005	4.48123	4.13837	4.8089	4.071	4.56754	4.02907	4.85679	4.02302	4.67493	4.75858	3.26038
GGGAACGTAGAAGGACACGA	ADRB2	4.58512	4.51746	4.69806	4.3465	4.52731	4.44282	4.71284	4.51569	4.30115	4.41962	4.43599	4.31629	4.84235	4.89142	4.48342	4.69949	3.88813	5.32903	4.78113
CAGCGAAGTCACGAACACGT	ADRB3	3.16696	3.18907	2.73256	2.92316	2.16338	2.47795	2.7075	2.58796	2.56557	3.44658	3.76128	3.1282	2.73391	2.09631	3.18426	2.3035	3.18318	2.04817	1.69839
GATGGGCGCAAACGACACCG	ADRB3	3.3323	3.05508	3.04871	3.13699	3.10161	2.67636	2.86382	3.30643	2.95589	2.91005	2.49351	3.38293	3.5604	2.4442	2.89023	2.84297	2.50107	1.54544	2.24559
CCAATACCGCCAACACCAGT	ADRB3	3.5975	3.69108	3.74118	3.67787	3.55473	3.05052	3.3988	3.83378	4.3637	3.35646	4.13665	3.72853	3.12388	3.9943	0.999385	3.1702	3.54586	2.52369	3.39307
ACCAGTGCGCCGTAACGCAG	ADRB3	4.18998	4.07215	4.24261	3.91938	3.8283	4.00631	4.13539	3.52771	4.02781	4.21977	3.39928	4.36805	4.11674	4.5624	3.28787	3.28889	4.1693	3.87675	4.08255
CACGAACTCTCTGCGCTAGG	ADRM1	2.85726	2.93403	2.64545	2.80068	2.57332	2.8999	3.07601	2.17346	2.74944	3.52607	1.5795	2.96568	2.86034	0.852121	2.44568	3.01355	1.94917	1.13322	2.36219
GTGACTCCGGATAAGCGGAA	ADRM1	4.02844	3.60332	3.54293	3.40954	3.78926	3.29057	3.09416	2.80377	2.95589	2.38897	3.66338	2.41616	3.73192	2.92748	1.61483	2.80629	1.81046	2.33584	1.39049
GCTTGAACTCACAGTCGTCA	ADRM1	4.55501	4.17885	4.08151	4.2579	3.79391	4.07822	3.98977	4.32102	3.42906	3.0759	3.76406	3.00806	3.37516	3.43305	3.38008	3.66459	3.42427	3.70099	3.87253
ACGTGCTGAAGTTCAAGGCA	ADRM1	4.84608	4.88486	4.93353	4.76084	4.04458	3.85787	4.15628	4.59642	4.52222	4.71928	4.18933	4.61939	3.84157	3.91951	3.89328	3.82771	3.68141	4.00845	3.67816
AAATGTGTGAAACCTAATGT	ADSL	2.98922	2.76274	2.79644	2.71285	1.39412	2.38237	0.840175	1.32276	2.06096	0.303636	2.18861	1.15228	1.08201	0	0	1.41813	0.959037	1.11774	0
GGTATAAATTCCGGACATGG	ADSL	3.06809	2.97171	3.11505	2.67202	0.236881	0.0506218	1.13493	1.57846	1.44587	0.226958	0	0	1.7379	0	0	1.07474	0.122343	0.767269	0.559762
TATTGAAGTACTGTCTGTGC	ADSL	3.15094	2.74276	3.43846	2.73779	0.832432	1.16986	1.5151	1.93285	1.8003	2.46327	0.726102	0.196045	1.17144	0	0	0.0366496	1.57363	0.330462	0.583976
CAGCAACGTTCTGAACGCAT	ADSL	3.22165	3.15421	3.25804	3.14074	0.953691	2.56758	1.09221	1.88853	3.25932	0.252973	2.84304	1.47288	0.345717	1.42953	1.47128	1.36147	2.15431	0	0.980392
TTTGGATTAATTATTCCACT	ADSS	2.2976	2.37423	1.84876	2.54778	0.832432	1.28003	2.02702	0.83622	2.38686	3.00496	1.0516	1.29604	1.42889	1.41459	1.68881	1.55074	2.27353	3.08152	0.559762
CAGCTTTGGACGAATAAACT	ADSS	2.65638	2.58714	2.23245	2.70275	1.65136	1.86498	1.5576	2.01759	2.37412	2.32908	1.74631	1.09445	2.57089	2.01936	1.64488	2.71314	1.85819	1.27947	2.30507
AATTTGAAGAGGTTACAAAA	ADSS	3.09345	3.16425	3.03631	3.27969	2.49557	0.836447	1.5151	2.15861	1.54012	1.65574	1.8015	2.25834	2.46874	0.530292	0.367455	1.86793	2.18271	2.07245	1.96127
TGACAGAGCTCATATTGGTA	ADSS	3.42844	3.25403	3.839	3.60925	1.90441	2.61039	1.56803	3.10427	2.96866	3.47172	3.26436	1.13326	1.44691	0.384495	0.504872	2.42598	1.30744	2.80545	0.349859
CCTCAAACAAGCCTGGCAAG	ADSSL1	3.53717	3.47599	3.57328	3.6571	3.50174	4.34227	4.25802	3.58992	2.52581	2.85166	3.96114	3.07437	3.53535	1.93807	1.31186	3.36652	4.2982	2.72092	3.3999
ACTCATCAAAATCTGACAGG	ADSSL1	4.36678	4.17139	4.58982	4.48109	4.48483	4.64991	4.44364	4.35072	4.17646	4.71928	3.37401	4.32679	4.77973	4.54363	3.97243	4.28153	4.78554	4.63631	4.90162
ACGTCACCTATGTTCTGCGG	ADSSL1	4.43118	4.46253	4.62128	4.12052	4.54534	3.81458	4.45352	4.36373	4.51208	3.86657	4.6299	4.14883	4.99715	3.77192	4.67033	4.66625	4.11384	4.72195	4.33704
TACCGAAGTCAATGTCGAGG	ADSSL1	4.50549	4.43996	4.22224	4.47517	4.29625	4.46632	4.58387	4.30593	4.12416	4.22963	4.3516	4.76397	4.61414	4.58761	4.63521	4.98851	4.07901	3.96587	4.95482
GTGCTGAAAAGAACCAAAGG	ADTRP	2.8671	2.7225	3.118	2.70275	2.14894	3.31665	3.03524	3.83612	2.5988	2.97401	3.44852	2.73911	3.44408	2.78946	2.46265	2.9429	1.5003	2.81508	2.76301
AATTATTACATCTCACAGGA	ADTRP	3.14287	3.22312	3.20918	2.8564	2.99263	3.23145	2.59979	2.57124	2.67349	3.07954	3.32588	3.31281	3.4839	3.3608	4.09177	4.13288	3.5854	3.33339	2.45044
TTGCATGATTCAGCCACACG	ADTRP	3.27434	3.20376	3.15	3.32976	2.91796	2.03804	2.58446	3.55632	3.79914	2.45769	2.89978	2.71373	3.37044	3.16035	3.46254	3.796	3.57472	4.10185	3.85024
TCTTGGCAAATGGTGCAAGG	ADTRP	3.97941	4.26541	3.96861	3.99787	4.03872	3.86141	4.16318	3.80308	4.16726	4.54599	4.91782	4.29719	4.46514	3.60749	4.12146	4.77328	4.15981	4.17657	4.80321
CCAGACCTTTCATGGGAACG	AEBP1	2.79679	3.16676	2.99847	3.39393	2.8392	2.7161	2.73089	3.37548	3.32368	3.94446	3.66932	3.6965	3.71714	2.89015	2.92738	3.43333	3.9445	2.80545	3.0806
GCGCCGAATGTACTCAACTG	AEBP1	3.00712	2.91034	2.70149	3.19937	3.63722	2.65197	2.38063	3.25499	3.14023	3.06859	3.18356	2.52232	3.18958	3.95093	2.02216	2.89878	3.57472	3.23642	3.35488
GCACCAGGCTGCGCACACGT	AEBP1	3.2293	3.32964	3.21469	3.48513	3.07894	3.64786	3.43344	3.36582	3.10982	3.68739	2.33794	3.15674	3.77179	3.20012	3.4327	2.86352	2.96617	3.3434	0.806087
GTGTGACTCCATCCCAATGG	AEBP1	4.37024	4.12841	4.18482	4.2318	4.07163	3.77749	3.89145	4.24573	4.21982	3.94646	3.73033	4.41802	4.6221	4.15807	4.64081	4.18075	4.2698	4.51604	3.43694
GCGGCGCTGCTGCTGAACGG	AEBP2	2.46239	2.28494	2.65764	2.66163	2.23348	2.08737	3.09777	3.17976	2.9169	2.84312	1.77968	2.55842	2.70425	4.84479	0.745746	3.61698	3.05591	2.29515	3.88963
CTCCATCTACCAGTCAAAGT	AEBP2	2.58665	2.9163	2.90611	2.50193	2.88784	2.98695	2.49982	2.1208	2.26794	3.10476	2.53969	2.88269	3.24214	2.79524	1.55279	2.60137	2.50857	3.84421	2.98837
GAGGAGCCCAAGGGACCGCG	AEBP2	2.80705	2.33917	2.55275	2.27539	2.42541	2.35242	3.32385	2.35378	1.50549	2.86858	0.95754	1.47288	2.39638	2.28071	0.660062	2.47354	2.82315	2.11204	2.11042
GTAGACAGCACAATTTCCAG	AEBP2	3.32518	3.45772	3.26603	3.37179	3.86851	3.83999	3.21855	3.1871	2.84486	2.19461	2.41783	4.1653	3.93073	3.76014	3.94853	3.68205	2.31688	3.5274	4.21055
TGTGGCTATCGACTGTGAGA	AEN	3.54944	3.54875	2.99847	3.38132	3.13862	3.3524	2.70277	3.75945	3.33687	4.18809	3.20419	4.13216	2.30052	3.13777	3.6483	2.92834	2.14471	1.98986	1.8155
ATTGCCATGGTAGCTCACAA	AEN	3.7056	4.14753	4.09652	3.87286	4.64774	3.82915	4.49784	4.28386	3.85522	3.35646	4.61148	3.36673	4.36916	3.78651	4.03333	3.75809	4.20666	4.19143	3.16729
CGGGTACGGTAGTCAGCGAT	AEN	4.27371	4.2407	4.20018	4.1836	4.37436	4.16694	4.97336	3.98244	4.33769	3.46339	5.27838	4.82599	3.97798	4.10086	3.652	4.00925	4.66154	4.49223	4.15909
TGAGCATGCCTCCAGAACCA	AEN	4.42454	4.42854	4.75968	4.49579	5.06508	5.19393	4.73962	4.86123	4.13553	5.09591	4.79944	4.93435	4.67849	4.87786	5.18544	4.6952	5.02396	4.09989	5.41327
CAAGCTCGAATGTGACAAGT	AES	2.66768	2.68809	2.51304	2.44854	1.59921	2.62717	1.57838	1.76651	2.36771	0.575116	0	3.08926	2.56265	3.81809	2.9456	2.75773	1.43884	2.45146	1.24621
CCTGCCCTACCTCTCCCAAG	AES	2.73368	2.5983	2.08376	2.52503	1.94676	2.402	1.48239	2.637	1.7617	1.38872	1.1904	2.49278	2.47754	0.35348	4.35752	2.81159	1.25491	1.36059	0.201248
CGGATGATAGAGTTCAGCTC	AES	3.13475	2.88018	3.47106	3.04806	2.2471	3.58914	2.50526	2.08982	2.60971	2.18788	2.34539	3.58892	2.70425	3.34512	0.800167	2.04026	2.9163	1.26549	2.06813
GTGGTGAATTTGAGTTGCTG	AES	4.67185	4.46151	4.77375	4.5974	4.57939	4.57623	4.60934	4.55591	4.24803	4.68863	4.73994	4.19542	4.35967	4.41247	4.22703	4.21112	4.2764	4.34052	4.16913
GAGGACACTCTGAATCCACG	AFAP1	2.28298	2.60569	2.59563	1.80416	2.73672	2.02544	2.52145	2.20994	2.24013	2.71796	0.918129	1.98888	2.79851	3.55393	1.06753	2.64356	2.69099	3.57351	1.83581
GATGTTTAGAATCCAAACCC	AFAP1	2.5008	2.02309	2.36228	2.39937	0.123297	1.9068	2.06434	2.15113	1.91908	1.4235	2.72239	1.91285	1.89057	3.21745	0.215558	3.14943	2.08578	1.53382	0
AATTACCACATGTAATGGAA	AFAP1	3.42178	2.96598	3.22018	2.86549	3.69302	3.31147	3.09416	3.00813	3.65387	2.69442	3.80785	3.10886	2.38708	2.38408	3.70288	2.03121	3.41632	2.70029	2.88496
GTAATGTTACAGCCTTGGAG	AFAP1	3.68906	3.79336	3.69461	3.77745	3.85967	3.99988	3.73363	4.01579	3.86207	4.70168	3.65141	4.2472	3.97177	4.60746	3.71355	3.9408	4.09902	3.25068	4.18109
CATCCACAATCGAGTGTGAG	AFAP1L1	2.90579	2.47858	2.54402	2.79594	2.55153	2.80725	3.065	2.62625	3.047	2.418	2.11208	2.47022	2.86704	0.502288	2.56834	2.85841	2.77422	2.97391	2.22264
CGAGCTGCGTTTCACCCAGG	AFAP1L1	3.12658	3.41838	3.07925	3.38764	3.6755	4.20934	3.87054	3.28265	2.99802	2.95828	3.99705	3.88738	3.28284	4.10319	3.69572	3.86386	3.33851	3.02872	3.22232
GCAAGCTGTTCAGAGGACAT	AFAP1L1	3.15897	3.82221	3.62801	3.99167	3.82376	4.09641	3.67934	3.76926	3.74327	3.85387	3.97321	3.49147	3.61722	2.26413	3.98716	3.84848	3.99609	3.36977	3.44025
GTATTTCCACAAGGATCACA	AFAP1L1	4.08853	4.22398	4.06788	4.13186	4.25303	4.58484	3.95641	4.60466	4.21982	4.64632	5.09505	4.41606	4.47395	3.62057	3.75891	3.9115	3.92221	3.04926	2.20713
GCAGGGCCTGCTACCCAATG	AFAP1L2	2.83739	3.1081	3.0332	3.68558	2.73672	3.17553	2.78554	3.48371	3.10211	3.00112	3.51607	2.51499	3.78602	3.07737	3.20458	2.69032	3.11113	2.67937	3.41685
GGAGGAGCTGTATGACGACG	AFAP1L2	3.51231	3.65768	3.1953	3.53151	3.62423	3.53683	3.90386	2.97884	3.42288	3.82815	3.67525	3.85	4.14185	3.93531	4.19185	3.86131	3.3469	3.82051	3.53024
TGAAGGAAACCAGTACACCC	AFAP1L2	3.82648	3.96987	3.62387	4.02447	4.09064	4.13504	4.1266	3.21248	3.78717	3.60646	4.02282	3.80564	4.1111	3.12864	4.69388	3.68782	3.35524	2.81508	3.83014
AATTCTTACTGGATGTCTCG	AFAP1L2	4.11354	3.85359	3.64852	3.69835	3.8751	3.73556	4.17857	3.85467	3.82511	3.39494	4.50744	4.17231	4.29398	3.17816	4.39336	4.1244	4.28734	3.45228	4.25458
GACAGCATTACCGACAAGCA	AFDN	3.07659	2.84625	3.10619	2.76716	3.44081	3.23145	3.3988	2.7942	3.40421	2.76844	1.68892	5.07555	2.79147	3.48405	4.26138	2.63761	3.26072	1.47431	2.36219
AGGTGGTTATGAAACGACGG	AFDN	3.1828	3.05508	3.93728	3.04806	2.67759	3.32182	3.83211	3.8126	2.46703	3.72039	2.40363	3.7094	3.50556	3.48763	3.47931	3.01355	2.67108	3.34007	3.47628
TACAACTATCACACTTACGA	AFDN	3.46127	3.35618	3.33091	3.20296	3.47594	3.01272	2.86805	3.73463	3.75314	2.90596	3.03489	3.91548	3.5521	3.3608	2.36674	3.35205	3.54586	3.19647	4.13676
TGGTGACCGACCCAGATTCG	AFDN	3.72196	3.55258	3.32327	3.42804	3.08654	3.68839	4.34247	4.0524	3.2454	2.47437	2.66997	3.83537	3.70596	3.25569	4.66301	3.53289	3.87658	4.07005	3.70324
GGAGCACAGAGCCCCCACGG	AFF1	3.19846	3.44335	3.36104	3.12192	2.96817	3.14673	3.39001	3.26543	3.59195	4.10483	3.78885	3.2167	3.13504	3.54709	4.55242	3.68494	4.38631	2.49403	1.50904
ATGGGCCGGACATAAGCCGT	AFF1	3.44166	3.54683	3.37588	3.46734	3.52429	4.08431	3.69608	3.88881	3.7605	4.1965	4.37726	2.96568	3.27782	3.78651	2.759	4.03665	4.18576	4.72706	4.45497
GCCTGAGAGAGCCTTAGAGG	AFF1	3.71653	3.90244	3.7507	3.52579	3.70541	3.78499	3.42772	3.27922	3.81572	3.58614	2.72239	2.71373	3.75742	3.7923	4.55638	3.04986	4.28298	4.41521	3.93975
AATCTGTCACCGAAGCACAG	AFF1	4.4212	4.11422	4.47853	4.36102	4.32061	4.08431	4.48551	4.76278	4.37334	3.67782	3.62412	4.67635	4.24846	4.82232	4.68487	4.10079	4.24308	3.80126	4.13061
GTACTCTAGAGAGTAAGTCA	AFF2	3.41509	3.04152	3.46645	2.91444	2.50126	3.55885	2.98164	3.11968	2.02066	2.37126	3.32212	3.30007	2.48628	3.50184	3.25416	2.4121	2.35065	4.02927	3.37236
TTTACTGCAAAACAAGCATG	AFF2	3.6554	4.01777	3.73352	3.84328	4.04458	4.02542	3.86843	3.93312	4.51788	3.58101	3.51277	3.62	4.13908	1.68756	3.79955	3.73319	3.51641	3.69057	3.52712
GAGCTTCATGACCCACCAAG	AFF2	3.97486	3.68586	3.61764	3.70342	3.89471	3.82552	3.87894	3.45361	3.81336	4.52212	3.05319	4.16764	3.94665	3.73027	1.62993	4.00232	3.31304	3.56782	3.95143
CCTCCAGAAATAATGCACGG	AFF2	4.34583	4.33712	4.25604	4.47072	4.19623	4.60192	4.39027	4.39574	3.77269	4.81843	4.47216	3.95934	4.44061	4.7059	4.09449	4.58352	3.65462	4.43564	4.74534
GAGCAATCAGTACTACAACC	AFF3	3.11011	2.81789	2.31687	2.97862	2.02791	2.61039	2.12917	2.31413	2.44284	1.00064	0.835922	1.50283	2.84002	1.71222	3.22461	2.3035	1.42305	1.97276	1.19996
CAGCCTCTGATCATTCCCGG	AFF3	3.1828	3.09765	2.86113	2.3157	3.13862	2.83639	2.9219	2.87364	2.69413	1.4235	5.10824	1.92396	2.65858	1.16952	3.50821	2.0221	2.57436	1.38665	1.54649
TCTTTCTCCAGACTAACAAG	AFF3	3.32518	3.28199	2.99527	2.82881	3.15317	2.75478	2.45557	3.50441	2.65254	3.65848	2.02201	2.75786	2.0987	1.03916	2.73824	2.93806	2.61661	2.93912	3.01087
CAGCTTAGGAGACTCATCAG	AFF3	3.35345	3.05508	2.84345	3.60112	2.96405	1.92047	1.89241	3.50735	3.1213	3.039	2.43189	1.95679	2.1436	1.95882	3.07263	3.38084	2.96071	2.15815	1.8155
TGTATGAATAGCCGTTAGAG	AFF4	2.48811	2.16496	2.62903	1.99002	2.99263	2.64375	3.29588	1.02818	2.62592	2.45209	1.67717	1.86753	2.1436	2.84626	2.83265	0.693762	2.14471	0.643058	3.29012
AGGCGGGTGACACTTTATGT	AFF4	2.98922	3.03332	3.10915	3.01987	3.32356	2.88602	2.63494	2.64768	2.83094	3.26674	2.33046	3.38695	3.20025	2.51598	2.89649	3.18252	2.7364	3.31655	2.09366
ACAATGCCGAGGAGTACACC	AFF4	4.12997	4.18503	4.01041	4.26821	4.3728	4.41653	4.48413	4.45012	4.26019	4.41962	4.36265	4.37414	4.22515	3.10556	3.59157	4.37035	4.22726	3.6508	3.23002
TGGGAATGATCACCATAGCA	AFF4	4.13812	4.17388	3.87773	4.07623	4.64902	4.29581	4.41215	4.13438	4.09728	4.42963	4.99324	3.61315	4.33085	4.47864	5.19435	3.72759	4.69971	4.15778	4.51916
GTGTTTGCAGAAATTACACG	AFG1L	3.51856	3.43922	3.35107	3.19217	3.92468	3.11735	3.68654	3.29628	3.45651	2.78636	3.7016	3.48022	3.35621	2.93797	2.92125	3.31523	4.0199	3.76199	4.14288
CTTTGATCAGAAAATCATAG	AFG1L	3.58563	3.68586	3.99448	3.30327	3.74435	3.40685	4.21884	3.72206	4.13364	2.87697	3.82393	2.54408	3.44408	2.9741	4.36881	3.80133	4.02513	5.28642	3.97451
TTTCCAAAAGGGCTTCCCAG	AFG1L	3.91449	4.02605	3.92557	3.52293	4.02495	4.0159	3.80591	4.01785	4.45424	3.50728	4.00412	3.99402	4.26887	5.16699	4.47926	3.95763	4.21356	3.7891	4.1791
TAAACATACAGGCCCCTTGG	AFG1L	4.24759	4.41493	4.45544	4.57543	4.58477	4.81823	4.0337	4.58536	4.17278	4.62904	4.77207	5.08177	5.13971	4.75419	4.12945	4.53471	4.57133	4.53655	5.392
GAATGAGACTCACTCTAGCA	AFG3L2	3.34643	3.32741	2.91629	3.55976	1.40631	1.98697	0.874194	2.05014	1.89252	2.60636	1.65336	0.78891	1.37342	0	0	1.39008	1.70996	0.189551	3.37584
AGGAAAAACTCCTGTTGATG	AFG3L2	4.50863	4.44203	4.34543	4.43304	3.93314	4.09037	4.11597	4.50838	3.94409	3.91829	4.20169	4.00975	3.74654	4.00931	3.08364	3.72198	3.44004	4.30851	3.60904
TTCCACTCACCTGAAAACCC	AFG3L2	4.57615	3.74564	4.23042	4.07623	1.48889	1.45935	1.22995	2.75524	2.82627	1.47966	0.877611	1.11399	0.936508	0	0.215558	2.25766	2.31688	0	1.13589
TGTCGGAGAAACCACTGCCA	AFG3L2	4.62334	4.68212	4.62749	4.26306	3.33954	4.48255	4.39467	4.66371	4.54371	4.7697	3.46229	3.99138	4.15562	3.22175	4.33004	3.72479	3.63763	4.07205	4.78635
AGTCAACTGCCTTCAAACAA	AFM	2.92475	3.50198	3.42187	3.64661	3.3772	3.29057	3.37524	3.44445	3.6165	1.53371	2.24544	3.60971	3.89507	2.92748	4.22206	4.05686	3.41232	2.73113	3.63535
TATAACAAGAAATCTGATGT	AFM	3.27434	3.39936	3.4051	2.61393	3.41691	3.47793	2.76756	3.6469	3.98237	4.0012	2.92485	2.54408	3.68712	2.45884	3.07814	3.49389	3.47873	2.786	3.0806
AAAAAATATGTGCTATGGAG	AFM	3.33938	3.60332	3.1813	3.32319	3.44081	2.7775	3.0502	3.44445	3.533	3.75948	3.18771	3.20308	3.35143	2.0292	1.33046	3.28509	3.88237	2.0644	2.36917
AGAGAATATTCACCGTGTCA	AFM	4.34231	4.32149	4.34794	4.60148	4.13344	4.13211	4.14587	4.05641	4.07974	4.72858	3.45542	4.25602	4.78859	4.50534	3.97243	3.91397	4.07649	3.60991	3.75215
TCTGGACAAACGCAACGCTG	AFMID	2.95273	3.03605	2.70541	2.91005	2.17054	2.59342	2.39241	1.68594	2.06096	2.97401	2.59072	2.81865	3.50986	2.23039	0.537274	2.56419	2.76173	2.54119	1.99778
ACAACCTTCAGACGACTCGT	AFMID	3.15897	3.18167	3.09128	3.22782	3.08275	3.51896	3.41044	2.82274	3.44741	2.3168	2.21324	2.97104	3.08987	2.45154	3.54452	2.58908	2.62353	1.79932	4.07617
GCCGTGGTAATAGTGGCTTA	AFMID	3.33938	3.53526	3.30013	3.28308	3.81921	3.56757	3.0502	3.55349	2.90809	4.21812	3.12851	2.61435	2.72656	4.13317	2.30221	3.99302	3.25181	3.6508	1.64184
CTCCCAGTCGGACAACCCAT	AFMID	3.76468	3.93801	3.88293	3.7678	4.34299	3.94407	4.2883	4.0199	3.74574	4.01837	4.34975	4.35169	4.31621	3.11484	2.39354	4.04791	3.86202	2.53538	4.67663
AGTGGCTTCTTGAACAAACT	AFP	2.85726	2.63489	2.74784	2.48435	2.16338	3.02543	3.68175	2.84146	3.07088	2.57576	3.16684	2.60057	3.58503	3.05344	2.496	2.0582	3.42823	3.66684	3.54264
ACATTGACCACGTTCCAGCG	AFP	3.03357	3.25403	3.1813	3.27288	3.78226	3.15254	3.18506	2.91841	3.88021	4.26681	2.88453	2.34355	3.61722	3.75422	4.01332	4.19094	2.96617	3.62641	3.1184
ATTGTAGGTGCATACAGGAA	AFP	3.24447	3.41628	3.18411	2.99112	3.61638	3.38729	3.19519	2.58796	3.77511	4.26681	2.82717	1.96756	3.44408	3.8294	3.19445	2.22628	3.43611	3.11698	3.71973
AGTTGAATGCTTCCAAACAA	AFP	3.51856	3.47801	3.45485	3.1257	3.72013	3.75858	3.16114	3.44751	4.12985	3.24098	3.31075	2.96029	3.82099	3.36858	5.10935	3.71068	3.97459	4.76481	4.60301
TGAGTACCAGTAACAAAAGG	AFTPH	2.84736	3.18414	3.07319	2.78641	3.25105	3.04428	3.93844	3.65221	3.43213	3.11188	1.94567	3.83831	3.50986	2.68121	4.07255	3.27745	3.52752	3.46762	3.77072
ACCAGATTATACTCGTCCCA	AFTPH	3.29635	3.10288	3.27133	3.44632	3.72987	3.59767	4.07451	3.52192	3.7107	3.48824	3.1414	3.05429	2.73391	3.23882	4.09177	2.68455	3.69462	4.18402	3.17926
ATAAGCATAGTGACTAACAG	AFTPH	3.64972	3.72372	3.72196	3.55415	3.48746	3.6188	3.99557	2.9661	3.25585	3.73431	4.0997	3.74742	3.69845	3.61077	3.80288	3.75259	2.99848	3.74949	3.54881
TTTGTTAGAATCTCCAGACA	AFTPH	3.99743	3.61069	3.9306	3.58472	4.00705	3.73942	3.78818	3.99085	4.06396	4.35202	1.50165	3.79962	3.88519	2.50191	3.37112	3.47398	3.35108	4.57389	4.25081
TGGAGGGCATTAGCATCTGG	AGA	3.07659	3.60147	2.9824	3.33631	2.37668	3.42615	3.29274	3.17976	3.76539	1.8642	4.12588	2.8364	2.86034	2.34519	3.48763	3.26977	2.87629	5.09719	2.88983
ATGGTTGTAATCCATAAGAC	AGA	3.29635	3.07652	3.3156	2.79118	2.39515	2.84359	3.33915	2.37963	2.04497	4.14185	2.86393	3.94578	3.65647	2.4442	2.62973	2.8888	3.44786	1.86567	3.49874
GGGCCAAGTGTTGACGACCA	AGA	4.17817	4.36461	4.36539	4.53758	4.42617	4.81458	4.19549	4.53594	4.37654	5.11732	4.03899	4.75622	4.26125	4.69357	4.83252	4.42839	4.2742	4.26351	4.10155
CCAGATCCCTCAAAATACTG	AGA	4.30299	4.61135	4.5347	4.61231	4.5412	4.44991	5.02916	4.22092	4.58713	4.91324	4.36265	4.39625	4.15013	5.16588	3.99593	4.87292	4.49411	4.41045	5.02504
ATTGTGGGTAACTTGGCCAG	AGAP1	2.74439	3.57158	3.2311	3.23484	3.51306	3.43571	3.64773	3.55349	2.80744	3.86867	3.10237	3.39495	3.59314	4.90084	3.13747	3.3737	3.44004	4.08006	4.51759
TTCGCAAGCAGTCTAAGCGC	AGAP1	3.38802	3.43092	3.12387	2.82881	3.54649	3.24238	3.88103	2.72027	3.67998	3.50998	4.1516	3.78141	3.36097	2.98426	3.64086	3.20282	3.29581	3.74446	0.676962
CACCTGCGCGGAACAGACGG	AGAP1	4.59403	4.62141	4.5663	4.66917	5.00019	5.20235	5.02538	5.24195	5.17508	6.28864	4.60994	5.39789	4.64375	5.14905	5.03613	4.86403	4.67659	5.04395	4.45824
TTACCACTACTACAGTCGAA	AGAP1	4.82857	4.39906	4.79046	4.11672	4.59811	4.3524	4.66749	5.02473	4.70245	4.51138	4.93889	5.07306	4.57984	5.78283	5.75109	4.79618	4.66992	4.33216	5.00836
GTGGCACGTTTGGCCAGTGA	AGAP11	1.97266	1.95526	2.11946	1.32716	2.48985	2.09944	1.42617	1.48631	2.05299	2.36531	0.679722	2.19554	1.91667	0.662699	2.60702	1.19311	2.47068	0	3.22232
GCGTGGGAACTCCCACTGCG	AGAP11	3.04227	2.83056	3.10024	3.10284	3.03643	3.24782	3.07966	4.0281	3.28677	2.87279	3.63327	3.38293	3.28284	2.09631	1.89039	3.2504	3.62733	3.09344	3.77072
GCTGGGAGTCAATGGAATGG	AGAP11	3.48702	3.25638	3.55602	3.83175	3.25105	3.66421	2.69327	3.62546	3.06296	2.26661	2.25338	3.21217	2.56265	1.89564	2.45419	2.68455	3.09129	3.52154	3.53024
GGAGTGACCCAGACAAAGGG	AGAP11	3.80105	3.76227	3.23382	3.44025	2.19885	2.23694	1.95732	2.94028	2.72957	0.35258	2.68178	2.41616	2.37771	1.32149	2.56834	1.55074	2.38365	1.27947	1.19996
TCAACTCACTAGGGGAAGCG	AGAP2	3.13475	2.96022	2.81106	3.22782	3.30415	3.42615	2.43292	2.6896	3.60836	2.66081	1.86506	3.07437	2.83318	3.07737	2.45419	2.72441	3.4203	2.95662	2.25316
CCGGTGACCAACATTCGGTG	AGAP2	3.46775	2.6741	3.08226	3.49101	2.74634	3.24238	3.15424	3.29967	3.27654	3.23119	2.52665	2.93854	3.15711	4.18254	3.61073	3.03635	3.01437	2.75633	4.36
GATTACATCCACAGTACCCA	AGAP2	3.75412	3.39083	3.3156	3.47626	3.16756	3.66826	3.85572	3.67326	3.49232	3.83031	3.46229	3.19851	3.96865	2.66236	3.74163	3.46056	3.87078	2.52369	3.45017
GCAGCTGAGTTCCCTTCGCG	AGAP2	3.99294	4.00664	3.72582	4.12052	3.26786	3.49631	3.6937	4.17369	3.72833	4.02216	2.96892	3.44979	3.8071	2.54372	2.62973	3.2268	4.272	2.80545	3.99497
GAGCGGAGTAACACACAGCT	AGAP3	3.12658	3.13134	3.37095	3.48218	3.74435	3.34228	3.58235	3.78627	3.65913	3.38026	2.1803	4.34963	3.27277	2.90626	3.12153	3.20684	3.42427	4.04572	2.36917
CTTTAAGCTCCGGTACGGAG	AGAP3	3.22165	2.97171	3.1268	3.46137	3.71033	1.61883	3.14033	3.37227	3.17002	2.65595	2.23746	2.37627	2.77016	3.59096	2.3486	3.56147	2.83513	3.39567	1.80524
CTGCTGTCGTCGATAACCCG	AGAP3	3.45477	3.53139	3.30013	3.37498	3.79159	3.58055	3.40172	3.02869	3.18468	3.32308	2.43189	3.79358	4.06516	1.55752	4.35752	3.45041	3.11113	3.59042	3.58525
GGGATCCTGCTAAAGCGGAG	AGAP3	3.64401	3.68411	3.53634	3.52865	3.5602	4.14381	4.32259	3.75452	3.96336	4.25076	3.77513	4.39025	3.97177	2.64965	3.19952	4.13077	4.17402	4.1349	3.78907
GCATCTCCCGGTCACGAACG	AGAP4	2.51339	2.74276	2.54402	1.85063	1.66157	0.584921	1.7892	2.67402	2.69925	2.95432	2.7109	0.836724	1.79531	1.18722	0.903212	1.78419	1.18175	0	0
GATGGGTGTGCAGGCCGATG	AGAP4	2.66768	2.2757	2.3869	2.03095	1.65136	0.618867	1.18999	1.91528	2.32863	1.27906	0.143611	2.12989	1.08201	1.47347	0	1.45921	0.695555	1.29331	1.68726
GGTGTCAGCATGATTCTCCG	AGAP4	3.1018	2.42107	2.38201	2.72786	1.36942	1.58488	0.253659	1.45018	2.09241	1.17405	0.530901	2.06111	1.82317	2.9116	1.53685	0.738944	1.60195	1.20819	1.69839
GTGGGAGGAACACTGAACTG	AGAP4	3.39483	3.00564	2.75164	2.67719	2.36423	2.45933	2.28903	2.34725	2.24013	0.749712	1.40517	1.56092	1.87734	2.73033	2.98724	2.24988	0.339711	1.67795	1.97049
GGTGACCGTTGAAGTTGGTG	AGAP5	3.53099	3.14662	3.58397	3.5056	2.8392	2.36247	2.51608	3.55349	2.95161	2.90185	3.28387	2.40827	2.77016	2.0487	3.19445	2.48684	3.53855	1.3206	2.42386
ATTACGAAGAACAGAAATGG	AGAP5	3.7056	3.45158	3.20918	3.55976	1.77874	1.71612	2.73553	2.37963	2.19738	3.04273	2.86911	1.17105	1.76689	0.473729	1.25454	2.46684	2.65765	1.02124	2.85045
TGTCTGCCACTGGCCAAACA	AGAP5	4.47687	4.6503	4.74357	4.82509	5.07083	4.34481	4.66506	4.90526	5.13789	5.3603	4.69692	4.86974	5.123	5.19897	4.90725	4.65745	4.62406	5.14949	4.91242
GATGGGTGCACAGGCCGATG	AGAP5	4.64923	4.08807	3.57114	3.84787	3.41087	3.82552	2.54804	4.21913	3.82745	1.6847	3.42059	1.41105	2.11006	2.68121	0.927863	2.91856	2.805	0.159639	2.05086
CGTGACCGGGAGATGCCTGA	AGAP6	4.12997	3.86904	3.23923	3.53151	2.08969	2.21492	2.64483	2.599	2.7445	2.87697	2.97853	2.19554	2.43302	3.17816	3.31616	2.96683	3.12095	1.96413	0.607791
GAGCATGCCATTGGAACACA	AGAP6	4.14622	3.75564	3.47106	3.45537	2.20585	2.41171	2.32637	3.68108	2.88582	3.5367	3.71028	1.26142	2.21896	0.115422	3.45831	2.10209	1.76108	1.57972	2.46355
TTATTAGCATGAGGAGAGGG	AGAP6	4.26257	4.69083	4.31368	4.21591	3.92468	3.51896	4.00712	4.30593	4.9414	4.69101	4.89769	4.41409	3.94348	4.04128	4.66117	3.95044	4.29603	4.04163	3.98591
CACCCACGCCCGTTTGCAAG	AGAP6	4.35634	4.52722	4.3863	4.72761	4.88839	5.01111	5.09915	4.6183	4.57187	4.9465	4.56917	4.77014	4.79212	5.15355	5.23813	5.05143	4.79016	4.9812	5.17902
GATGGGTGCACAGGCTGATG	AGAP9	2.36856	2.68809	2.64545	2.14721	1.56699	1.70035	2.3386	2.0258	2.51424	1.91396	3.04864	1.91285	2.15461	0.289375	0.800167	1.71804	0.61448	1.26549	2.27563
CATGGACCGCTTGCAAACGG	AGAP9	2.46239	1.95526	2.5264	2.00653	0	0.777556	1.48239	2.26644	1.52867	1.84722	1.44731	1.15228	1.01109	1.45897	0.0457652	0.825273	2.2647	0	2.09366
GGTGACTGTTGAAGTTGGTG	AGAP9	3.46775	2.91034	3.32327	2.49609	1.58855	2.26936	0.400952	2.85994	2.67349	2.24733	2.30012	1.50283	0.65573	0.222289	2.19459	1.31747	2.2647	1.00451	1.93327
TTTCTTCATAATGTGCACGG	AGAP9	3.50603	2.62036	2.78537	2.89239	0.680092	2.19255	1.39136	2.5372	2.50843	2.32908	2.50686	2.72648	1.25566	1.58448	0.660062	2.95731	1.88148	1.41224	2.34103
GCCTACGTGCAGATCCGACG	AGBL1	2.80705	2.7259	2.23787	2.42416	3.18182	3.12327	2.8425	2.62625	2.05299	2.83022	1.95543	3.01327	3.25754	3.22603	2.47106	3.03182	2.22883	3.46457	1.93327
GGATATTTGAGGATATTCGG	AGBL1	3.06809	3.31393	2.82555	2.48435	3.56564	2.41171	2.05695	3.31984	2.39949	1.62619	3.50946	2.94946	2.80551	0.959007	0.975936	3.56774	3.17378	2.7811	2.15151
GTAGGTATAGGGATAGTGGT	AGBL1	3.21396	3.1133	2.9431	2.82881	2.87474	3.22596	2.90143	2.18083	3.80863	2.03134	3.65441	3.55716	3.37985	3.42933	2.77946	3.12411	3.6979	2.09633	4.16913
AGAGGAACTGATGCAATATG	AGBL1	3.89539	3.60885	3.94559	3.93887	4.36032	3.89643	4.3455	3.68108	4.61312	3.04273	3.72463	3.18933	4.0056	4.13089	4.12413	3.9624	4.47127	4.10185	3.68657
AGATATTATTCTTACGACTG	AGBL2	3.43506	2.97457	3.01436	3.45537	2.97227	2.84359	2.4157	2.70502	3.28337	2.45209	3.10676	1.82074	1.56714	1.96909	1.93971	2.92346	2.9163	1.62421	2.35517
CAAAAAGCCTTTCATAACCC	AGBL2	3.53717	3.34959	3.70639	3.36541	3.70541	2.89298	4.01857	3.99921	3.14399	3.95639	3.7501	4.1653	2.89357	3.99932	3.6557	3.87655	3.93061	3.9572	4.09735
AGCCCTTCTACTGTCTCACG	AGBL2	3.89539	3.65768	3.50744	4.1091	3.96439	3.74712	3.20524	3.88656	3.6722	4.4282	3.27999	4.10557	2.84002	3.7923	3.69572	3.796	3.49014	2.58123	4.19491
AGGCAAACGAGGAATTGTCA	AGBL2	4.81339	4.86728	4.58024	4.89105	5.13726	5.29319	4.96056	5.20629	4.78778	4.99162	5.43143	5.14959	4.68988	4.97021	5.47191	5.67944	5.6591	4.23869	4.6962
CCTGCTAGTCTTTACAGTCG	AGBL3	3.38802	3.41838	3.52973	3.25917	2.37668	3.46866	3.00486	4.32767	2.82627	2.86858	2.42487	2.52232	3.20555	2.92748	1.19486	3.95044	3.70771	2.1732	3.74947
TTCCGGGTATACCATACAGA	AGBL3	3.79075	3.63076	3.66068	3.59294	4.06971	3.81092	4.13714	3.8126	3.57535	3.05387	3.93176	2.99231	3.63698	2.66236	3.67766	3.68205	3.89672	4.36366	3.03741
TGAGAGTGGTAATCTACAGA	AGBL3	4.41451	4.19241	4.43433	4.23356	4.79758	4.95075	4.63561	4.50398	4.18742	4.20151	4.70128	4.51489	4.43836	4.9535	4.99444	5.38298	5.10163	4.4527	5.91774
CCATGTTCCTAGCAAGCGTG	AGBL3	4.88291	4.79232	4.66018	4.7657	5.00722	4.91533	4.68436	5.01549	4.85694	4.53808	5.50975	4.87548	4.56341	5.3753	5.06836	4.78141	4.76534	5.18797	5.36431
TTGAACCAGACTCGGAAGCG	AGBL4	2.93414	2.76934	3.47336	3.34607	2.88784	3.70033	3.10495	2.90512	2.82159	3.91422	4.35714	3.01327	3.53535	2.43682	3.24927	3.73598	3.68803	3.3434	3.0806
CAGGGCTGGTTATCGTCAGG	AGBL4	4.28842	4.43582	4.20434	4.60012	4.41112	4.26934	4.41792	4.30087	3.80389	4.02593	4.02746	4.34344	4.76544	2.99937	4.18419	4.94217	4.5515	4.31361	3.88963
AATCCTGATGGAGTCTACCT	AGBL4	4.73229	4.89922	4.87643	4.85617	5.33597	4.84716	4.88018	4.48774	5.04248	4.73089	4.81159	4.9843	4.72169	4.5556	4.08082	4.38464	4.65817	4.6089	3.89206
ATGATGAGGGTGTTTCCCCT	AGBL4	4.88291	4.77439	4.90228	5.01661	5.13726	5.0047	5.02064	5.01549	4.5251	4.89889	5.08173	4.99487	5.17933	5.27439	4.44977	5.23412	4.8983	5.15519	5.2441
TTCTACTTCAGCGTCCGGGG	AGBL5	2.4362	2.36554	2.49956	2.66163	2.39515	2.79245	2.80772	3.21248	3.43826	2.53394	2.42487	1.603	2.53764	1.51611	2.46265	1.16027	2.46298	2.56421	2.03339
GGAAATAGCTGCTCTAGACG	AGBL5	2.80705	2.91034	2.96942	2.66684	3.10909	2.37245	3.23173	3.13494	2.52581	3.7909	2.48004	3.40688	3.64481	0.736677	0.903212	3.3411	3.33851	1.23713	3.10172
ACATGGCGGAATGTAATCCG	AGBL5	3.21396	2.94281	3.18411	3.33304	3.6032	2.99344	3.41911	4.09398	3.69798	3.27945	1.25509	3.95122	2.59534	3.05344	3.39342	3.83554	3.63763	2.97391	3.97222
ACACCATCGGGGTTCAACAT	AGBL5	3.33938	3.42257	3.31816	3.13324	3.92256	3.69238	3.64281	3.5306	3.70817	3.94845	3.04407	3.16144	4.03271	4.4441	2.93955	2.8888	3.16432	3.36977	3.11008
TGGAATTCTTACGGTAGACA	AGER	3.63252	3.67008	3.62801	3.72852	4.19623	4.29844	4.14064	3.03684	4.60632	3.76853	4.02746	3.7126	4.19347	3.51592	3.21463	2.96683	3.47107	3.62641	3.32286
GTCAGGGTTACGGTTCCACC	AGER	3.84153	3.78035	3.54293	3.77263	4.08686	3.4452	4.18536	3.39145	3.83444	3.35646	3.60252	4.06599	2.91315	3.39548	3.70645	3.33376	3.45175	3.08948	2.66426
CATCATAGGAGTATCTGTGA	AGER	4.10525	4.34377	4.07244	4.20522	4.67697	4.00951	4.05054	4.55165	4.57744	4.17455	4.08197	4.22267	4.19614	3.63677	3.11618	3.96952	4.09653	4.60474	3.23767
GTGCTCAAAACATCACAGCC	AGER	4.48966	4.5243	4.21401	4.26992	5.09269	4.798	4.80059	4.49957	4.50625	4.7251	5.44189	4.49454	4.25615	5.10433	4.47299	4.78275	4.19276	4.75359	3.85522
GGTTCCAAAATCAGCACTGG	AGFG1	2.79679	2.84625	2.9264	3.0874	1.81578	2.43095	3.21523	3.42597	3.10211	2.26021	3.22452	3.01327	2.29057	1.3532	1.53685	2.85328	3.53121	2.75133	1.21554
CAGTTGTAGGTCGTTCTCAA	AGFG1	3.30361	3.36056	3.56899	3.17401	3.99095	3.38236	3.02771	2.47262	3.8757	3.79975	3.51277	3.01327	3.14612	2.26413	2.53664	3.11128	3.95826	3.22563	2.87027
ACCACAGGTAAAGCTCCTGT	AGFG1	3.59157	3.67536	3.23382	3.78704	3.6398	3.22596	3.82995	3.3165	3.31704	3.70163	3.31834	4.12254	4.00256	2.00944	4.05867	3.47398	2.69757	3.87905	3.99045
GCCGACCGTCATGTTAACGT	AGFG1	4.22099	3.88583	4.09054	4.04659	3.58722	4.77937	4.15801	4.58258	4.66633	4.76858	3.79431	4.35785	3.33701	4.87377	3.83256	4.26231	3.27398	3.40844	4.18307
ACTGACCTGCTGGCTGACAT	AGFG2	3.61511	3.60701	3.42187	3.79657	3.81693	3.75095	3.65753	3.21966	4.14118	4.10483	2.48004	3.78446	3.12388	3.39166	3.25902	3.73598	3.94726	4.46345	3.34783
GATTGACTTGACACGATGAG	AGFG2	4.53664	4.88486	4.8305	4.82042	3.93944	4.72	5.08651	4.76646	4.92074	4.13312	4.96088	5.15785	4.98332	5.212	5.70726	4.7514	4.39645	4.33049	4.53011
CCGACGGCACCACACCTCCG	AGFG2	4.80573	4.69517	5.03125	5.08429	5.64849	5.44873	5.17532	5.32411	5.16864	4.81516	5.47707	5.06179	5.28956	5.1113	5.00026	5.64425	5.48093	5.35896	5.03495
CCGAGCGTGAGACTGACTGA	AGFG2	4.90456	5.42683	5.12863	4.96156	5.44931	5.52903	5.3682	5.42684	5.08023	5.55715	5.11588	5.54727	5.33624	5.01053	5.7869	5.42246	5.56694	5.07933	5.49695
GGAGACTGATAGTGAACCAG	AGGF1	2.59851	2.79866	2.94642	2.67202	2.54603	2.98695	1.68764	2.37963	2.16076	1.10431	1.40517	2.8364	2.43302	1.74843	1.36698	2.57045	3.0038	4.31869	2.47006
TTTCTGTTCTATCGGTACCA	AGGF1	3.12658	2.87407	3.29493	3.04006	3.45262	2.49632	3.49759	3.51611	2.70435	3.54462	3.60873	3.46888	3.24729	3.04861	3.022	4.02073	2.7364	4.12332	2.67557
ACAATAGTAATAAATTCCAG	AGGF1	3.16696	2.76934	2.49956	2.90125	2.16338	2.8999	3.08693	2.74036	2.21892	1.58582	3.49948	2.52232	2.11006	3.64959	3.2831	3.46056	2.50107	2.75633	1.49634
TAAATACCTGAGATTGACCA	AGGF1	3.32518	3.24695	3.3053	2.89239	3.3074	3.58914	3.10495	3.28948	3.49232	3.64381	3.93176	4.27567	3.76462	3.07261	2.68862	3.65873	3.66473	4.78821	3.61199
CAAAGAAGGCCTTTGTACAG	AGK	2.79679	3.29348	3.80103	2.9275	3.28446	3.38236	2.97773	3.04089	3.33358	2.35933	3.1155	2.0306	3.22657	1.63694	2.93348	1.8371	2.50107	3.46762	2.34812
TGTTCTTCGACGAACAGATG	AGK	2.84736	3.04152	3.20087	2.57017	3.27119	2.55886	2.15707	2.90957	3.40421	2.64125	2.65805	3.05934	2.95783	3.17816	2.98137	2.46684	2.27353	3.16294	3.70324
GCAATGACCGGCCTTCGATG	AGK	2.87687	2.6385	2.66973	2.3931	2.37047	1.79247	2.48889	2.49052	2.30868	2.37719	1.22311	2.53687	2.58724	3.09622	1.58414	2.55158	2.95524	2.85762	2.41038
GCCAGATAAATGTAAAATCG	AGK	3.06809	2.56455	2.96942	3.28308	3.45262	2.03804	3.41911	3.37548	2.95161	3.47725	2.38206	2.21376	1.82317	3.45513	1.81311	2.53887	2.78043	3.24713	2.79448
ATGCGTAATATCCATAAACA	AGL	3.34643	3.53333	3.69066	3.13324	3.05591	1.89299	2.60992	3.16125	3.64329	2.61641	2.90483	2.96029	2.72656	2.40692	3.84232	2.68455	3.52012	3.39567	3.68377
AAACACGAAACCTTATAGGA	AGL	3.75412	3.74229	3.45718	3.48807	3.76106	3.37741	3.51117	3.73213	3.14023	3.07225	2.75071	2.91646	3.18422	3.95352	3.87121	2.63761	3.0661	4.09989	3.26788
TGAAGAGTAACACAGTCCAA	AGL	4.10525	4.38517	4.45077	4.19805	4.36032	4.44282	3.95443	3.51902	3.58644	4.30306	3.1155	4.66646	3.07836	3.82658	3.28787	4.39526	3.90243	3.69318	4.19687
ACGCTATGGGAATAAACCAG	AGL	4.20169	4.30342	4.54458	3.70595	3.93734	4.33463	4.36806	3.7959	4.21089	4.25237	4.22004	4.64312	3.47515	3.95093	3.96351	3.85362	4.17873	3.42425	4.78896
GACAGTCAATCCTAGCACGG	AGMAT	3.35345	3.02231	3.31303	3.3622	3.26116	2.99989	3.03524	2.95325	3.02271	4.36401	3.35938	1.83258	3.34664	1.15161	3.53653	3.3115	2.63042	3.3434	3.15522
TTGCAGACTGACATTACCCA	AGMAT	3.82648	3.82379	3.98644	3.73844	4.15166	4.09339	3.35731	4.17	4.02781	2.80846	3.82393	3.31281	4.44734	4.75122	2.78622	3.73039	3.77143	4.4009	3.24528
GCACACGGACACGACCGACA	AGMAT	4.17817	4.22158	4.24127	4.24404	4.19623	4.30366	3.87264	4.07828	4.4648	4.86028	4.7554	3.47267	3.91463	3.53332	4.00755	3.89163	3.76831	5.06629	4.7587
CTTATTGAAGAATCCAGGTG	AGMO	2.75503	2.45011	2.94642	3.28308	1.78809	3.43094	2.76756	3.34956	3.64329	3.60898	3.23258	3.52833	2.92606	2.94319	1.40259	3.77446	2.79277	5.17402	3.12666
GTTTGGAATGAAGTTTCACT	AGMO	2.89621	2.87713	3.08528	2.5646	2.28721	3.24238	3.27375	3.41351	3.047	2.61641	2.9495	2.38434	3.19492	3.03889	3.74857	3.44701	3.40832	2.01514	3.42022
GCTTACCATGAGCCATACGA	AGMO	3.32518	2.94281	3.03631	3.17766	3.3926	3.25862	3.36928	3.58992	3.33029	3.01259	3.1794	3.05429	3.78247	4.50358	4.78777	2.65539	2.98242	4.67515	4.16312
AGATGAACAGCATATACTGA	AGMO	3.91449	3.93948	3.97998	3.71853	4.50055	4.14672	4.4208	4.26838	4.27226	4.32622	4.45849	3.9015	4.43385	4.18474	3.64086	4.51536	4.1212	3.40526	4.38778
GATGCGGGGATGCCTATCCA	AGO1	2.47531	2.602	2.69361	2.3157	2.40125	2.20378	2.90554	2.28022	2.95589	2.555	2.63393	2.72012	2.89357	3.68428	1.48796	2.04026	2.60965	0.727042	2.42386
GAACGCGCTGAGAGTCCGTG	AGO1	3.28905	2.92815	2.81832	3.21367	3.38953	2.61039	3.16458	3.01226	3.41358	4.60399	3.15418	3.30007	3.8585	3.7923	5.11607	3.94322	3.32158	3.97234	3.17528
CAGCATTCGCCAGCTCACAA	AGO1	4.01965	4.08939	4.1806	4.01837	3.83282	3.85074	3.70083	4.3718	4.21447	4.64754	3.66039	3.32543	3.56454	3.3011	4.08082	3.97897	4.22271	4.78943	3.87007
AAGAGAACTGTACCATACAC	AGO1	4.10109	4.04521	3.73544	3.63338	3.21339	3.01908	3.6329	3.5648	3.83908	2.1329	3.84247	3.55359	3.7429	3.58764	2.82611	3.77446	3.3343	3.47675	3.32646
TAACGCCTGCAAGCTCACGC	AGO2	3.70011	4.10121	3.98322	3.67787	3.50458	3.89989	3.62043	4.15698	3.74821	4.36401	3.87628	3.52833	3.78602	2.77197	3.71709	3.10698	3.95277	3.96154	2.56435
AAGGTGGAGATAACGCACTG	AGO2	3.80105	3.66123	3.46645	3.88853	3.64495	3.57191	3.83859	3.50441	3.67739	2.98957	3.15418	3.81462	2.52072	2.89554	2.14288	2.97157	3.23834	3.83004	3.34429
CCTGTCCGACTTGTAAACAT	AGO2	4.15025	4.08013	4.33408	4.50889	4.10005	4.40927	4.5342	3.98875	4.45727	4.00504	3.99468	4.02272	4.08831	4.61238	3.09457	3.97189	4.91814	4.15967	3.3862
CGGAACAAGCAGTTCCACAC	AGO2	4.34231	4.41388	4.44258	4.16717	4.97074	4.45462	4.40052	4.50545	4.21982	5.03818	4.26393	4.73588	4.78859	4.33718	6.01254	4.92883	5.19521	4.98334	4.76533
TGTGAAGGCATTACTTCTAG	AGO3	2.67889	3.06584	2.73639	2.55341	3.01669	2.30107	2.80331	2.4666	3.52149	2.69916	1.68892	3.08926	3.33701	1.92757	1.08955	3.36652	2.56719	1.70927	0.980392
GGATGACGATAATAAGCTGT	AGO3	2.92475	2.93696	2.86814	2.98279	3.30415	2.09944	2.65953	2.7152	2.3483	1.49063	3.73033	2.76406	2.38708	4.01922	3.7895	2.86861	2.67775	2.9214	3.35839
ATGTCGTAGCACCACATCAA	AGO3	3.41509	3.55258	3.51193	3.47626	3.84407	3.6188	2.82086	3.41038	2.37412	4.3818	4.57552	3.32962	3.98416	3.86283	3.9273	3.77446	3.73992	2.89894	4.20665
GTGTTTGTAATGTAACAAGG	AGO3	3.50603	3.70319	3.36353	3.5027	3.38338	3.71217	3.32692	3.47174	3.69798	3.92437	3.26436	3.24798	3.04916	3.03401	2.30221	2.81159	3.80531	3.76695	3.08909
GGATAACCACTATTAGCTGT	AGO4	3.22165	3.1133	3.14423	2.60854	3.03643	2.58486	3.16458	2.34068	2.85406	3.22135	3.46229	2.63478	2.79851	3.10556	2.42851	3.37727	3.15479	2.11204	4.10364
GAAAAAGGAACGGCCCACTG	AGO4	3.44823	3.36492	3.12094	3.25572	3.22031	3.67635	3.25451	2.4666	3.67739	3.50186	1.27082	2.96029	3.47075	2.85736	3.33471	3.63502	2.27353	3.02042	3.18323
AAAGTTGAGGTGACCCACTG	AGO4	3.86135	3.75398	3.91206	4.07623	3.86631	3.6146	4.01095	3.52771	3.03491	3.87497	4.2261	4.12013	4.1111	2.84626	3.77258	3.58949	3.82045	3.98305	3.3619
CCTTACCTGTTGACTCTACG	AGO4	4.18212	4.61959	4.27463	4.15241	4.27314	4.55447	4.39906	3.64424	4.45273	4.42963	3.7045	5.12934	4.76004	4.21525	4.79783	4.17048	4.0689	4.08802	3.0242
GTCCTCGCACGGCACACACA	AGPAT1	2.81723	3.21105	3.07319	2.73283	3.39566	2.84359	3.18506	1.98429	1.87454	3.19139	2.83248	1.94593	2.21896	3.14232	1.90288	2.14468	3.18318	2.96096	2.75237
GAGGGAACGAGAAACCACAA	AGPAT1	3.54944	3.36056	3.37588	3.24879	3.68303	2.86496	3.40754	3.68626	3.53586	2.53394	3.66338	3.25679	3.66034	3.20447	2.81953	3.30775	2.84701	4.36694	2.5336
TGGTTGGAGACAACAACATA	AGPAT1	3.63252	3.78198	3.5164	3.25572	3.89038	3.40199	3.40172	2.77485	3.69542	4.2247	3.51607	4.21137	3.26771	5.0043	3.57995	3.73319	3.7526	2.30884	4.13061
CCTGTACGGGATCCGAGTGG	AGPAT1	3.7056	3.5922	3.47106	3.74829	4.02099	3.17553	3.84289	3.52192	3.66437	2.51793	2.70513	3.38695	3.58503	4.83079	3.51636	2.47354	3.21103	4.15588	3.99497
GCTGCGTGCAGATCGCCAAG	AGPAT2	2.28298	2.26173	2.38201	2.18398	2.64195	3.3524	2.49982	2.7503	3.29016	2.03134	1.90592	3.2958	2.21896	2.95873	2.25428	1.47264	2.24688	2.89441	2.49581
TGGCGTAGAACTCGGCCGCG	AGPAT2	2.5008	2.26641	2.24328	2.3157	2.59479	2.44047	2.83388	2.28707	2.78356	1.07544	2.64604	3.24355	3.23697	2.95873	3.3301	2.57669	2.99315	2.46375	2.67557
CAAAGTGTGGATCTATCCCG	AGPAT2	2.90579	2.91333	2.69361	2.94474	2.09723	0.584921	1.68764	2.36029	2.88582	1.75009	2.4596	0.860049	1.41064	2.46611	2.14288	2.7741	2.43177	2.71065	1.30566
ATGACAGTGATGGCCGACCT	AGPAT2	3.51856	3.31619	3.66673	3.10668	3.26786	3.20376	3.235	3.29289	3.99698	3.29205	4.0842	3.3789	3.37516	1.98941	2.87129	4	3.59247	2.95662	2.73084
CTTCCCAAAGCGCTCTACCG	AGPAT3	3.44166	3.60701	3.53854	3.1257	3.01669	2.47795	3.05392	2.60449	3.49526	2.75029	3.77237	3.32543	3.84837	2.63682	1.81311	3.56461	2.53818	4.00424	3.61787
CACTCACCCACATGTACTCG	AGPAT3	3.99294	3.9129	3.9816	4.08014	3.92468	3.77749	4.13188	3.6654	4.01145	2.76844	3.33713	3.47267	3.43055	4.17812	3.01051	3.17842	3.75891	3.9353	2.54598
CAAGCACCGCGTTAGCATGG	AGPAT3	4.06736	4.20707	4.03398	3.92808	3.49889	3.96402	4.40925	3.68626	3.82745	3.21805	2.11208	3.51737	3.35143	3.71205	2.39354	2.99038	4.16219	4.07406	3.7279
TACCACGTCCAGCCGATGAG	AGPAT3	4.34934	4.34818	4.62956	4.40061	4.35404	4.58269	3.93844	4.50692	5.05051	4.82386	4.67788	4.21816	4.75643	4.31924	5.78522	4.308	4.91109	4.09594	4.29914
CCATACTTGAGGTAGGCGCG	AGPAT4	3.92864	4.02743	4.21263	3.72852	3.89254	4.77184	4.48688	4.25448	3.69798	4.8053	2.72239	4.2159	3.64871	3.87106	3.44557	4.50722	4.18108	4.2369	4.20275
TACATACAAAATACTTCTCG	AGPAT4	4.0019	3.42257	3.44551	3.10668	3.44377	4.02225	3.86843	4.24221	3.70054	4.5913	3.06226	3.85871	3.73925	3.3608	3.64086	3.19473	3.71096	1.38665	4.90763
GATGTGGTACTTCACCGAGA	AGPAT4	4.10109	4.09859	4.36663	4.06642	4.45726	4.94574	4.46612	4.34089	4.11078	4.08506	4.49242	4.4587	4.38092	3.36858	3.96053	4.17459	4.55513	3.7545	3.65549
ACAGCCCAAAGCGTTCGGAC	AGPAT4	4.27001	4.14499	4.2799	3.74829	4.52871	4.25592	4.34095	4.0199	4.405	4.11373	4.48738	4.6211	5.25545	4.63351	4.79281	4.56639	4.09404	4.32038	4.66249
CTTCTTCGAGAATTACACCG	AGPAT5	3.63252	3.82062	3.64648	4.0605	3.92256	3.96732	3.9018	3.84774	3.85062	3.73662	3.19185	3.68348	3.43055	3.95868	2.81953	3.41952	3.85027	3.92866	3.87007
AAAATCACAAGATACATCTG	AGPAT5	4.10109	4.47267	4.24934	4.22476	4.78829	4.5122	3.74975	4.59642	4.55786	4.09588	4.48233	3.85	4.56548	4.28472	4.31376	4.5315	4.82812	4.00845	4.75737
GACCCCCCAGGCCAACACGT	AGPAT5	4.15828	4.31924	4.00724	4.16717	3.97262	4.28528	3.9243	4.1037	4.30619	4.18133	4.10629	4.46061	4.51083	2.74235	4.02764	4.28343	3.90527	5.28468	4.80707
GCAAAGTAACACCCATACAA	AGPAT5	4.16228	3.90094	4.29559	4.37699	4.02693	4.48255	4.17687	5.03086	4.29946	4.18303	4.01116	3.94305	4.46071	3.87106	4.27105	4.59585	3.36354	3.7595	4.51444
TGCCACTAAGAGGGTACCTA	AGPS	2.77606	3.15421	2.54402	3.19217	3.04815	3.4117	2.6644	2.42997	2.5988	3.33835	1.20685	2.43958	3.41232	2.4294	1.81311	2.68455	2.70411	2.65277	2.86039
GAATATCTATGGCAATATCG	AGPS	2.96194	2.99442	2.50407	2.86095	1.60979	1.82191	2.48339	2.76997	2.36771	2.42374	3.43811	2.6682	1.17144	0.557764	1.89039	2.42598	2.44746	2.70029	3.30112
CAATTTGACAGCTCATGTAG	AGPS	3.16696	2.7054	2.51751	2.96601	3.03251	2.67636	3.25773	2.46056	3.09048	2.0611	3.59941	3.1282	2.48628	3.43675	1.93971	3.62302	2.2997	3.3434	1.49634
GTACCAATGAGTGCAAAGCG	AGPS	3.21396	2.75279	2.68172	2.99939	3.05978	2.87904	3.17486	2.98306	2.65781	2.61139	4.16007	2.45498	2.52921	2.17824	2.39354	2.57045	2.96617	0.899837	2.65286
AGAGATACCACAGTCAAACC	AGR2	3.01599	2.7225	3.01436	2.65117	2.95992	3.09943	3.29274	2.00104	2.74944	3.14352	3.41706	3.28723	3.57277	3.41813	3.45831	3.15361	3.09628	4.05793	4.60005
AAGTGATGAATAATCATCAA	AGR2	4.16228	3.83641	4.06483	3.96445	3.65776	3.93736	4.35155	3.84078	4.21982	3.38909	3.99231	4.0735	4.54888	3.47327	5.06142	3.70784	4.50727	4.37672	3.90653
GGAAACTTACAACCAGATTG	AGR2	4.16228	4.32933	4.28777	4.15796	4.25471	4.58699	4.02805	4.75416	4.12606	4.50869	4.18103	3.98344	4.48925	5.3695	4.19692	4.60503	4.70624	4.79431	4.27332
ATAAATTACCTTGACTGTGT	AGR2	4.4672	4.16765	4.57168	4.56571	4.34931	4.71609	4.53154	4.43325	4.4663	4.66581	5.53765	4.41999	4.54679	5.51061	4.75715	4.4023	4.52217	5.40111	4.64964
GCACCTCTTGAGAGTGTCTG	AGR3	3.44823	3.06584	3.35107	2.90566	3.24088	3.53238	3.54852	2.95755	3.14399	3.22792	3.20828	2.0811	2.61938	2.21321	2.60702	2.50002	2.12533	3.90857	3.59124
GAGGATTGTCAATACTCTCA	AGR3	3.64401	3.9713	3.75449	3.72354	4.49057	3.99019	3.9243	3.96548	4.23575	3.89369	3.89923	4.13694	3.68333	3.68116	3.85523	4.08775	3.23834	4.31869	4.39464
AAGAAACTGTGACGAGTAAG	AGR3	3.73276	3.66478	3.69263	3.87959	3.83282	3.76996	3.84932	4.08222	3.73582	3.24746	4.18519	3.96742	3.59314	3.79519	4.65749	3.83033	3.89672	3.73435	3.3619
AGGTGATAAATTCTTATCAG	AGR3	3.90019	4.03703	4.02617	3.89962	3.66539	3.79986	3.5926	3.53636	4.36531	4.07415	4.95237	4.48519	3.91139	4.835	2.89649	4.05686	4.25204	4.21525	3.21459
GTGGCGCGCAAAGGACCCTG	AGRN	2.85726	2.5493	2.93978	2.98696	3.11282	2.18123	3.26416	2.98306	2.06096	1.57555	2.56543	3.18472	2.88699	3.16035	2.38466	2.83779	2.49353	2.97391	3.46979
GTGGCCCCCGTGATAAACGC	AGRN	3.49972	3.16175	3.13554	3.07962	2.79816	2.8999	2.90965	3.57602	3.1213	2.86858	3.09797	2.94946	3.01935	3.40307	2.95762	2.74671	3.37998	2.21743	2.80482
ACAGCGAGGGCTCTACGTAG	AGRN	4.4411	4.30455	4.40691	4.30037	4.09253	4.47098	4.23693	4.01373	4.45576	3.88124	3.11985	4.24055	4.22515	4.17812	4.39557	4.72498	4.46743	3.84186	3.79167
AGCAGCGATGAGGAACTGAG	AGRN	4.64637	4.69604	4.734	4.7584	4.7337	5.37616	4.51546	4.80869	4.96602	4.97022	5.91079	4.93983	4.90073	4.79227	5.207	5.08024	5.06776	4.99715	4.10782
ACGCAGCGACGTGAGGAGCG	AGRP	3.0248	3.06047	3.67275	3.18856	2.05139	2.72392	3.03148	3.37548	3.2064	3.10118	3.03948	2.74539	3.49261	4.46963	2.85852	2.97157	1.92696	3.53325	4.2621
GCCACGCGAGGAGCCCAGAT	AGRP	3.62674	3.44541	3.66874	3.78465	4.12609	3.56757	3.48388	3.51902	3.25585	3.0315	3.96598	4.11287	3.66034	3.93006	3.05035	3.64396	4.15025	4.32038	3.55801
CCTGCAGGTACTAGACCTGC	AGRP	4.0108	4.0343	4.06024	3.91283	4.27646	4.68638	4.78503	4.5978	4.47079	3.22464	3.77513	4.81111	4.42478	4.62217	4.75715	4.03665	4.7353	4.73975	4.55175
AGAAGAGGATCTGTTGCAGG	AGRP	4.07162	4.30455	4.2277	4.07427	3.90549	4.3971	3.6937	4.12295	3.90034	3.59125	3.33713	4.29505	4.52998	3.61405	5.14396	4.89555	4.17166	4.19696	4.27703
AGAGCGTGGGAGGACCACAG	AGT	3.37429	3.18661	3.19809	2.99939	2.97227	2.16983	3.27375	2.85534	3.6165	3.68261	3.99231	1.56092	3.23697	4.91019	3.65938	3.1326	2.88207	2.60363	3.57623
TGTCCTTCCAAGGAACACCC	AGT	3.40837	3.24459	3.38568	3.62538	3.96439	3.99019	3.07235	3.24096	3.65387	3.63642	2.97853	4.08839	2.91315	4.92213	4.11342	3.47398	3.17378	3.36977	2.78406
CTTACCTTGGAAGTGGACGT	AGT	3.80105	3.84425	3.76767	3.34283	3.57647	3.33719	3.66484	4.64917	3.89143	1.92209	4.49912	3.7126	3.99339	1.15161	3.31616	3.26977	3.24734	3.16294	3.98136
TTGACACCGAAGACAAGTTG	AGT	4.1094	3.97273	4.24261	4.13749	4.57535	4.53238	4.79727	4.50985	4.77208	3.64381	4.97415	3.57136	4.67084	4.77336	4.17907	4.41801	4.58558	5.17775	4.5941
GACCATGGTGGATTCGTATG	AGTPBP1	3.22165	3.43715	3.17283	3.58746	3.89471	3.83999	3.3782	2.77971	3.01863	2.87279	3.29545	2.73911	3.66804	3.27651	3.7451	3.54884	3.7526	4.41363	3.85771
GAGTGATATCATAGATCGTG	AGTPBP1	3.74881	3.66123	3.84256	3.74829	3.52708	3.82552	3.6129	3.72962	3.98656	3.27311	4.54026	2.88269	3.68333	4.51413	4.60687	3.96477	3.0661	3.63458	3.53645
AGTAAAGGCTAGAATTAATG	AGTPBP1	3.85147	4.25016	3.8138	3.53436	4.2748	4.66623	4.33333	3.62005	4.55363	4.68744	4.16007	4.71204	4.40417	4.66385	4.72234	4.62773	3.48634	3.06951	4.87856
TTCATCGGTAGAACAAGCAT	AGTPBP1	4.66341	4.54752	4.37034	4.48109	5.10209	4.56974	4.95162	4.72421	4.60632	4.09408	4.53049	4.57427	4.96936	5.62134	4.01619	4.33584	4.15742	5.10996	5.85258
GCTGTGTAGACAGCCCATAG	AGTR1	2.38235	2.32581	2.30142	2.45457	2.30034	1.6355	2.10071	1.7956	1.81923	2.95036	1.73501	3.3421	2.17638	3.00437	2.27365	2.39102	1.92696	2.3689	1.55876
GTAGAAACACACTAGCGTAC	AGTR1	2.97109	2.61304	2.10172	2.75743	1.64108	2.59342	2.86805	1.86128	3.35319	1.36506	3.42059	1.65727	1.95496	2.91691	2.39354	3.02727	1.23696	3.73181	3.30477
CAAGCATTGTGCGTCGAAGG	AGTR1	3.03357	2.7054	2.39663	2.63533	2.6001	2.66015	3.03148	2.62084	2.07677	0.821008	2.95924	2.55127	3.13504	3.80382	2.38466	2.99038	2.2997	2.55275	4.12443
TCAGGCCCAGCCCTATCGGG	AGTR1	3.38802	3.82537	3.58397	3.68814	4.10941	3.82189	3.45608	3.99713	3.41668	2.32908	3.3957	4.12254	3.91463	3.78651	2.93955	3.93353	3.20642	4.54525	4.18505
ATTGGGCATATTTCTCAGGT	AGTR2	4.48328	4.39587	4.2345	4.39435	4.42317	4.77937	4.32259	4.16629	3.78236	4.04839	3.79974	4.28647	4.04459	4.37242	3.59542	4.54269	4.19509	3.80851	3.7279
GGAGTAAATCAGCCACAGCG	AGTR2	4.55501	4.60859	4.75402	4.54325	4.97586	4.8017	4.97728	4.87265	4.76356	4.7865	4.60219	5.09534	5.0063	4.58594	4.8632	4.86785	4.70298	5.38343	5.3334
ACAGGCCATACACCAAACAA	AGTR2	4.66341	4.66364	4.75307	5.00638	4.98605	4.81091	4.99768	5.02575	5.23267	4.40519	5.42266	4.98031	4.68229	5.07611	4.11342	5.21626	5.43838	5.04702	5.58582
GTACCTATCAACACTCATGC	AGTR2	4.75101	4.24188	4.45544	4.21769	4.15347	4.4357	4.35306	4.25971	4.75499	4.69576	3.45198	4.44719	4.06516	3.81809	4.53046	4.02302	4.44415	3.42425	3.49236
TGGCCATGCCCACGCCAAAG	AGTRAP	2.56264	2.9163	3.37095	3.1482	3.01271	3.85074	3.32999	2.8368	1.49376	3.18802	2.26913	3.66704	3.51414	2.2389	3.99302	3.27745	3.05078	3.98518	3.99948
GTGTCCGTGAGGCTGACCCG	AGTRAP	2.96194	2.80189	2.7171	2.97443	1.53404	2.69239	2.29532	3.00813	3.06296	2.68012	1.76864	2.52961	2.29057	2.59766	2.39354	2.68455	2.87629	2.67409	1.82569
CTCCATCGACGCCATAAGCA	AGTRAP	3.15897	3.19888	3.43137	3.39707	3.69551	3.47793	3.57202	3.26196	3.47452	3.732	4.25605	3.97812	3.91786	4.30106	4.01043	4.31734	4.61019	3.69579	5.04371
GCCTGCTGTGAACCTGAAGG	AGTRAP	3.2293	2.98877	3.3385	3.20654	3.14591	3.89643	3.58492	3.47174	2.68385	2.45769	4.03208	3.7126	3.36097	2.50896	4.8901	3.35205	3.76205	3.46762	3.5972
GCTGCTGTTCTTAACCCACG	AGXT	2.70106	2.68111	2.1939	2.68747	2.79816	3.47793	1.96524	2.7942	2.65781	3.04645	3.12851	3.49147	2.29057	2.88473	3.18426	2.74117	3.658	1.51031	1.69839
CCCCTTTACATGGACCGGCA	AGXT	3.15897	3.28889	3.10619	3.30661	3.99499	3.3524	3.00101	2.6896	3.46554	3.26674	3.20009	2.87699	3.63305	1.87394	3.12153	2.87874	3.19717	3.41795	2.19146
GTCACTGAAGGAGATGAGCG	AGXT	3.20623	3.139	3.00803	3.20654	3.19944	3.25323	2.69803	2.85994	3.0063	2.86858	3.03027	3.31281	3.35621	2.52297	3.18426	2.77951	3.23834	3.64001	1.84586
CCGATGACCAAGGACCCTGG	AGXT	3.43506	3.16425	3.26868	3.52865	3.64238	3.98694	3.93844	3.65221	4.4375	3.59125	3.34459	3.86449	4.04755	3.82376	2.759	3.68782	3.16432	3.89729	2.11874
ACACTTGGCTTGACAAACGT	AGXT2	3.15094	3.22071	2.9331	3.17035	3.26116	2.66015	3.66241	2.74534	2.53156	3.28577	3.14993	3.14254	3.24729	0.687782	3.10541	3.58021	3.23383	3.69318	3.06348
CAGGAGAAAGATGTTCCTTG	AGXT2	3.37429	3.139	2.89241	2.97443	3.21339	4.0474	3.68175	2.70502	3.26623	2.47437	3.49614	3.23019	3.20025	3.79807	3.70645	3.3593	3.75891	2.48199	4.30462
AACACTGACAGTAACAATCC	AGXT2	3.39483	3.42675	3.30013	3.20654	2.90082	3.73556	4.0598	3.4627	3.03491	3.52607	2.33794	3.1282	2.25008	3.72725	2.68139	3.73876	3.36354	2.42026	4.04598
GCACTGGAGAATCTCGACAG	AGXT2	3.46775	3.53333	3.50744	3.47032	3.0941	3.32182	3.53263	3.6575	3.85062	4.89786	4.41136	2.88838	3.03135	3.9943	2.73126	3.27745	3.32583	4.95096	3.47628
GTTAATCCTTCGTCCAACAC	AHCTF1	2.4362	2.26641	2.36228	2.34197	2.00404	1.70035	1.22995	2.39871	1.87454	2.74112	1.71215	3.03904	1.19296	2.24736	1.45441	1.12666	2.04511	1.6989	2.94228
GAATTCATGATTCTGAACGC	AHCTF1	3.98393	3.54299	3.44785	3.44632	2.50693	2.99344	2.82086	2.39238	2.9125	2.47989	0.556795	1.95679	1.92955	1.74843	2.77946	2.91364	2.20133	3.00368	1.29103
CCACCCAAAATGGATTCCTG	AHCTF1	4.49918	4.35806	4.19042	4.4115	3.98486	3.83999	3.51117	3.04493	3.72582	2.98181	3.66039	3.3708	3.66804	3.56751	2.15337	3.41604	3.82045	4.26527	3.18719
CCTACATGCAGACTAGCAGG	AHCTF1	4.62624	4.398	4.15359	4.519	3.06747	2.94073	3.40172	3.88881	4.06396	3.25069	4.48401	3.35857	3.77179	2.48053	2.264	3.40907	3.86786	1.03778	3.26038
GCGGGCTCCGAAACCCCGCA	AHCY	2.82735	3.05778	2.74784	2.83345	2.51258	3.41653	2.89315	2.69476	2.39319	3.55772	2.69932	3.08926	3.34183	2.93274	3.84879	3.59565	3.17378	3.19278	3.65549
CTCTGAGGAGACCACGACTG	AHCY	3.06809	3.48203	3.72196	3.35899	2.33264	2.29058	2.18445	2.92281	2.72456	1.53371	1.67717	0.905599	1.85051	1.2726	0.403056	1.90805	1.9044	0.664516	3.57623
GATGATGTCAATACAGCCTG	AHCY	3.39483	3.18907	3.31303	2.95329	0.236881	0.807302	0.695458	2.30066	1.61782	3.04273	0.33533	0.607856	1.19296	0	0.599974	2.01293	0.468328	0.643058	0.742969
AACATGATTCTGGACGACGG	AHCY	3.7056	3.42884	3.45485	3.0874	1.64108	1.65199	1.18999	2.67402	2.15333	2.44081	1.62916	0.971335	0	0.736677	0.330954	1.05701	3.0038	0.664516	0.99852
GATGTTTGGTGGGAAACAAG	AHCYL1	2.71201	2.53	2.50856	2.41182	2.05913	3.75477	2.88483	2.78456	2.69413	1.52306	2.96892	2.75786	2.98276	3.18698	3.25416	1.40417	2.08578	2.65813	3.33362
TGGGGGAGACTTAACCCACT	AHCYL1	3.05953	2.6741	2.88206	2.88794	1.44228	3.36746	2.53746	2.96183	3.5157	2.90185	1.28638	2.85393	2.26031	3.49475	2.47106	2.69032	2.85291	0.881628	3.71426
ACTCAGGAAACGTGCTCAGG	AHCYL1	3.86135	3.92182	3.61556	3.91283	2.74634	2.87202	3.27056	2.81329	3.33358	2.23433	2.22943	2.88838	3.53956	2.22182	3.6993	3.21885	2.3254	4.07406	1.69839
AGATGTTACAAGCAGACCAG	AHCYL1	4.41786	4.41913	4.40329	4.2987	4.22577	4.5346	4.43227	4.65315	4.1393	4.4153	3.77789	4.00714	4.10259	3.85731	4.88382	4.21112	3.9445	4.14447	4.50655
AGTACCTTCTTGACTGTGCG	AHCYL2	3.44823	3.62894	3.35606	3.47626	3.6032	3.97716	3.71966	3.73213	3.55574	3.34744	0.305094	3.86161	3.36571	5.27542	3.57606	3.24649	3.91377	3.7793	3.44687
GGAAAGCAAGTGGTAGTCTG	AHCYL2	3.8809	4.24662	4.08754	4.13561	3.96233	4.27201	4.35004	3.95047	4.41747	4.51944	4.42021	4.6448	3.19492	4.10552	4.17907	4.02073	4.65311	4.70522	5.57302
CGATAGATGTGTGAATGTGG	AHCYL2	4.16627	4.1639	4.30078	4.519	4.56179	3.90334	4.87913	4.81817	3.98027	4.87292	4.17268	3.95934	4.05638	5.93265	3.36211	4.24676	3.92221	3.81092	4.16913
TGATGATGAGACATCGCCCA	AHCYL2	4.50863	4.50861	4.30982	4.40217	4.61002	4.71805	4.75795	4.09007	4.8327	5.1235	4.59283	4.45487	4.35491	2.9741	4.29493	4.16221	4.70624	3.85358	3.65263
CAGAGGTAAAAAAACGACGG	AHDC1	2.36856	1.84089	2.25937	1.85063	2.98858	2.45933	2.74934	3.04493	0.851723	2.44081	2.42487	2.76406	1.90368	1.11509	0	0.906726	2.30832	2.30201	1.73128
TCCGCCGCCCCAGCGATACG	AHDC1	2.70106	2.67058	2.5829	3.20296	2.28721	3.45463	2.7169	2.63163	3.00216	3.02397	2.76744	2.0306	2.74852	3.22603	2.496	3.33007	2.93312	2.43906	1.3345
TTGGGGCACCCACGCAAACG	AHDC1	2.88657	3.03879	3.24194	2.70275	2.86594	3.67635	3.45327	3.21607	3.40421	3.08317	2.24544	2.6748	3.12947	2.22182	5.25892	2.51958	3.52012	3.64811	3.05051
GTCACCCCAAGTACGCCTTG	AHDC1	4.04587	3.96844	3.90185	4.18542	4.48339	4.31665	4.05239	3.36258	3.70054	3.50457	3.40997	3.86449	3.90162	3.74529	3.71355	4.40405	3.99609	4.51456	4.21443
AATTGGATATCCATCCCGGC	AHI1	2.82735	2.89534	2.60825	2.35492	2.59479	2.02544	2.35676	3.14627	1.93651	1.6162	2.81112	2.91089	2.12132	1.86297	3.07263	2.31846	1.48518	2.30884	2.07669
CCTGAAGAGCCATCATAGAG	AHI1	3.37429	3.57723	3.68272	3.37815	4.39592	3.56322	3.71263	4.05641	3.59744	4.1643	3.19597	3.72218	2.19782	3.22175	3.87438	3.72198	3.82045	4.71168	1.77401
AGGTCTTGTGTAGTCAACTG	AHI1	4.07162	4.26425	4.17778	4.42845	4.40658	4.56974	3.98394	4.43479	4.46179	4.48967	4.84875	4.60048	3.89178	4.78358	3.47095	4.4742	4.24532	4.72961	3.52086
CATGTGGTTGATGAGCATAC	AHI1	4.38058	4.30682	4.22497	4.28353	3.92892	4.71216	4.83986	4.87719	4.07974	5.43606	4.21395	4.37616	3.67571	5.26504	3.75202	4.3793	4.70787	4.65116	3.94677
GTGATGCTACCCCCAATTTG	AHNAK	3.03357	2.87407	3.46645	3.60112	2.98858	3.03803	3.52996	3.72962	3.18468	3.60141	3.33713	2.63478	3.67188	3.93006	2.57616	3.56774	4.12852	3.4828	4.08043
GGACCTTTGACATCAACTTG	AHNAK	3.09345	3.30714	3.57543	3.25572	3.52987	3.90334	4.02237	3.63354	3.16263	3.33531	3.73033	2.66158	3.64871	3.44044	3.78275	4.35047	3.85321	2.75633	3.68657
GGTCCTAAGCTTAATATCGA	AHNAK	3.252	3.5236	3.07622	2.96601	3.49033	3.20376	3.45045	3.57322	3.97606	3.32308	4.22206	3.88169	3.87856	4.24302	3.38899	3.58021	3.36767	3.95503	3.9491
TGTTAACATTGAAGGACCAG	AHNAK	3.57966	3.66478	3.86201	3.82478	3.81693	4.40442	3.94245	3.77657	3.35643	3.77752	3.43811	3.85291	4.09975	2.8793	2.65948	4.57731	4.18108	4.30509	4.11822
GGGGCCGATACCCCGAACGA	AHNAK2	2.07804	1.86573	2.05332	2.1767	1.92997	2.50543	2.86382	1.36218	1.57393	3.33226	2.16355	1.4423	2.22941	2.82945	1.8778	1.44564	2.56719	1.88408	3.23385
CAGAGACACCTCGACATCGG	AHNAK2	3.05953	3.27968	3.70443	3.56534	3.47014	2.80725	4.11952	3.47174	3.74079	3.28261	4.67049	3.95122	3.27782	3.88739	3.022	3.62	3.37589	3.18166	3.36888
GGCCCCAGGCGAGTCCATCG	AHNAK2	3.11011	3.80143	3.6627	3.43416	3.52708	3.3524	3.3782	3.28265	4.05999	4.53278	1.89582	3.51737	3.82099	2.45154	4.52441	3.81985	3.61696	3.74698	2.70899
GGCCCCGAAATAGACATCAA	AHNAK2	3.252	3.41628	3.62594	3.04407	3.58454	3.97716	3.82125	3.717	3.57257	4.14359	2.48004	3.69325	3.13504	3.3647	5.12276	2.78491	3.77143	3.85124	3.54264
TTATAACAGACTACTGTCTG	AHR	4.75101	4.45539	4.50239	4.69614	5.08512	5.05206	4.20387	4.94259	4.51062	4.55124	4.39351	4.4042	4.93625	4.60252	3.99885	4.83311	4.81608	5.45521	4.63957
TACCACATCCACTCTAAGCA	AHR	4.78513	4.96895	4.77748	4.87989	5.1698	4.77184	4.75225	4.75909	5.06644	3.82382	4.49075	4.60393	4.85084	4.30512	4.33465	5.12773	5.13471	4.6089	4.58663
CTTACTTCGGATATGGGACT	AHR	4.79804	4.6917	4.20018	4.56988	5.11514	4.77749	4.69153	4.59918	4.64925	4.24267	5.19633	4.71684	4.39492	3.6042	3.75547	4.34135	4.24308	4.09989	4.57157
ATCGCAAACAAAGCCAACTG	AHR	4.80573	4.58914	4.73304	4.67821	4.77777	4.30627	4.36955	4.68459	4.74141	3.62899	3.5806	4.59353	5.10466	3.01432	3.72415	4.65451	3.90811	4.1349	4.05033
AGGAAGGCCGAGTACTCGGT	AHRR	3.45477	3.39936	3.38568	3.00351	3.76106	2.66015	3.17486	3.55349	3.6722	2.71796	3.37401	3.69325	3.50556	3.54022	2.9151	3.16607	3.42823	2.45762	3.69771
CATTTATGACTACATCCACG	AHRR	3.5616	2.65641	3.27924	3.47626	3.96027	3.9574	3.47005	2.78938	3.38529	1.88098	2.99756	3.43045	3.30278	3.23457	2.57616	2.85841	2.96071	3.72672	4.61628
GCTGTCGCTGTTCTGCATTG	AHRR	3.5975	4.05605	3.66673	3.86382	4.09064	4.2149	3.78595	4.11912	3.84371	3.95242	3.87885	3.7966	3.54375	2.81814	3.66672	3.98835	4.37815	3.1667	4.2183
CTGTGCGAATCGGAACTGCA	AHRR	4.45421	4.18379	4.47738	4.47517	4.36502	5.15253	4.80611	4.90526	4.16726	4.81843	4.09529	3.92104	4.92021	5.13885	4.94246	4.9482	4.53691	4.44806	5.12228
TAAGAGTGATCTTACAAGTG	AHSA1	3.00712	3.1133	2.99847	2.86095	3.6032	2.94073	2.88066	3.26889	3.32036	2.94238	2.56543	3.27426	3.64481	3.15586	3.17399	2.74117	3.42427	1.29331	3.0242
TGAGCCTGACACAAATCTCG	AHSA1	4.4212	4.50169	4.55004	4.41305	4.9901	4.60615	4.23366	4.53018	4.39715	4.56038	4.74276	4.67141	4.8559	4.29087	4.78271	4.44553	3.87078	3.7545	4.25458
TTTGTCTGATGAAAACAGCG	AHSA1	4.55501	4.48976	4.59933	4.37222	4.76481	4.13504	4.14239	4.12677	4.37334	4.29525	4.30843	4.84511	4.70119	3.48047	5.62768	4.60808	4.44611	4.43875	5.11295
CCAGTGCCAGTTGTTGACGT	AHSA1	4.64351	4.54175	4.86858	4.60148	5.18934	5.46165	4.51411	4.81225	5.36491	4.87082	4.44121	5.1185	4.97558	5.03027	5.22327	4.99667	5.28527	4.39128	5.46471
GGGTGTAAGGATTCCCACTG	AHSA2	3.15094	3.39297	3.31303	3.23834	4.00304	2.50543	2.40991	3.09649	3.78717	2.56022	2.1803	3.7966	3.80361	2.56418	3.30209	2.69606	3.92502	2.00676	2.18356
TAGCATCTTCACTGTAAAGG	AHSA2	3.83151	3.93655	3.83721	3.56534	3.3522	3.77373	4.3071	4.15698	3.65913	2.74571	4.46705	4.17928	3.86857	3.21313	4.05587	4.10296	3.04047	4.67647	3.69771
AACGAAAGCTATGGCAACCC	AHSA2	4.0545	3.70835	4.04794	3.83406	4.00103	4.09942	4.40052	4.01579	4.54229	4.6922	4.06403	3.39096	3.77179	2.29711	4.88224	3.49389	3.51641	4.61717	3.84274
CACAAAATTCAGTGCAACCA	AHSA2	4.31741	4.43271	4.22634	4.49725	4.82168	4.18971	4.26445	3.95047	4.75376	3.99351	3.5869	4.60393	4.09975	3.38784	4.69926	4.18891	4.59794	4.6254	3.87007
GTTGTCTATAAATCAGCCCT	AHSG	2.82735	2.9631	2.64953	2.37414	2.66242	1.80727	2.40411	2.48458	2.21892	3.06493	4.09749	1.47288	2.49497	1.80684	2.99309	2.17788	2.59564	2.54119	1.60682
GCAACACTCAGTGAGAAGCT	AHSG	2.92475	3.49403	3.08828	2.86095	3.03643	1.83641	3.12275	2.65827	3.06296	3.91625	3.59317	2.37627	3.61323	3.47327	3.5285	2.98101	3.31732	3.72672	1.64184
AGACACTGTAAACTCCACAT	AHSG	3.31084	3.53333	3.61139	3.6958	3.80085	3.94742	3.73363	4.23692	3.54725	4.317	3.49279	4.54579	3.4839	1.96909	3.54053	2.99969	2.39987	3.05739	1.97964
AGATTGATGAAGTAAAGGTG	AHSG	3.49338	3.71007	3.49391	3.3686	3.66539	3.62716	3.48113	3.87298	2.99802	3.36245	4.26589	3.31703	3.62515	3.76014	1.79981	3.79867	2.66438	4.1747	3.706
TGAAGAAGACATGGTGACTG	AHSP	2.85726	2.75943	3.01752	2.87001	2.94746	3.13505	2.80772	3.51902	3.25932	2.71329	3.7016	2.47778	3.1013	3.04376	4.51427	3.54566	3.49014	1.52211	3.23385
GCTGAACTCCTTCAATCCTG	AHSP	2.88657	2.92519	2.89585	3.25226	1.95508	3.16981	2.30158	3.24096	3.41358	3.66334	2.7281	2.75786	3.5521	3.02911	2.25428	1.56336	3.83245	3.2995	4.00845
CATCAACTATTACAGGCAGC	AHSP	3.32518	2.5222	2.79644	3.06393	3.03251	3.4733	3.235	3.17976	3.30702	2.87697	3.9268	2.68789	4.12516	2.59102	2.56048	2.84297	3.27398	1.03778	1.73128
AGAGCCTTGTCTCGCTCTTG	AHSP	4.89738	4.81562	4.95427	5.02575	5.31752	5.57407	5.11258	5.35863	5.27441	6.30077	4.89516	5.51273	5.08609	5.45142	5.21703	5.51628	5.28418	4.83391	5.65959
CTCACAGAAGTAGAGGCGCG	AICDA	3.80105	3.39297	3.366	3.48513	4.12977	3.9574	3.59516	4.08811	3.78957	3.16423	4.1516	3.28292	3.44408	3.00437	3.85523	3.82248	3.65462	4.11555	3.63245
TGTCGGGCACAGTCGTAGCA	AICDA	3.86626	3.80946	3.88639	3.90624	4.16428	3.98043	4.34853	4.40678	3.97395	4.12081	5.03414	4.50568	4.43611	3.7836	4.41314	4.57887	4.012	4.35874	4.67804
ACCGCAAGGCTGAGCCCGAG	AICDA	4.0545	3.93361	3.88639	3.77505	4.68074	4.19534	4.21884	3.83378	4.46028	4.07415	5.43406	4.62281	4.30143	3.43675	3.51636	3.77446	4.2764	4.68699	4.31188
TTCCTGCTAGAGTTCCCGGT	AIDA	4.11354	4.0136	4.05718	4.16533	4.0601	3.61038	4.39906	4.14573	4.33112	4.48144	3.39928	4.18622	4.36205	4.43672	4.6538	3.67043	4.7353	4.33216	3.66403
GGCGCCGACTTCGACTCTTG	AIDA	4.4212	4.36243	4.5391	4.74124	4.34931	4.85074	4.37402	4.03218	4.99439	3.76175	3.64237	5.22002	4.22776	4.34902	4.07531	3.57087	4.30467	4.5894	3.19113
AGCAAGACATCTACAAAAGG	AIDA	4.4672	4.77111	4.86069	4.4914	4.72278	4.4357	4.70341	4.96196	4.66633	4.92441	3.85557	4.66811	4.67467	2.91691	4.46669	4.334	4.29603	4.37997	4.29548
GAAGTGCAGCTTTACAGGTA	AIDA	4.47043	4.61501	4.94103	4.43304	4.81254	5.47561	4.87073	4.65447	4.1393	4.84753	5.12565	4.56188	4.45404	4.34902	3.72415	4.91782	4.71275	5.38424	4.68505
AAAAGCTTTCGGACTGCTGA	AIF1	3.11011	3.26341	3.07622	3.15932	3.55746	3.38729	3.12628	2.91841	3.36611	2.58091	3.12419	2.6748	3.6642	3.84063	3.79621	3.48397	3.02487	4.0189	3.41348
CAAACTCCATGTATTTCTCT	AIF1	3.74881	3.65234	3.96043	3.97917	3.67298	3.97389	4.33333	4.27356	3.82511	3.97018	3.9804	3.78446	4.03866	2.95873	3.17399	3.86131	3.71745	3.81812	3.24907
TGCTATATTTGGGATCGTCT	AIF1	4.32813	4.11681	4.05564	4.18178	4.07163	4.04428	4.11952	4.33099	4.18195	4.4339	4.20579	4.44334	4.46735	3.76898	3.18426	3.8093	3.596	2.75633	4.29365
TTTCAGGGACATGATATCTG	AIF1	4.46072	4.47469	4.39482	4.38648	4.08117	4.6642	4.94963	4.63315	4.46028	3.78868	4.65858	4.09332	4.03866	4.07732	4.02764	4.4023	3.7526	3.88591	3.30477
GAGGCTGGCCGAGATCAACC	AIF1L	2.44935	2.51044	2.42544	2.38049	2.14894	2.94073	2.93001	2.39871	3.15147	2.1329	1.93583	2.55127	1.82317	0.611185	2.82611	1.93742	2.67775	3.82766	2.34103
CAGACCTGATGTCTTTAAAG	AIF1L	2.66768	2.89232	3.26337	2.61393	3.12024	1.45935	2.01182	3.33643	2.37412	3.79754	1.64131	3.05429	2.79147	2.90626	2.01066	2.86861	2.94974	3.1667	2.48942
GAGCTCAGCAACAGGTTCCA	AIF1L	3.252	3.19399	3.19251	3.36541	3.43784	2.59342	2.70277	3.15378	3.48048	1.67511	2.57179	2.41616	2.74852	2.0292	3.95754	3.31896	3.43217	3.09739	3.47628
ATGATCTCAGAGGTGACAGG	AIF1L	3.78038	3.10027	3.40027	3.19937	3.48746	3.8895	3.22515	3.16868	3.64594	4.44805	4.5435	3.92381	3.27277	3.33325	4.46248	4.29483	3.39624	3.80851	3.48273
ATTGTGGGCTTATCAACAGT	AIFM1	3.20623	3.55258	3.4051	2.97862	2.51821	2.402	3.6329	3.23389	3.78717	3.46617	2.52665	3.46888	2.00448	2.23039	1.74538	2.93806	3.11605	1.85637	3.30112
TCAATTACGATTATCGGTGG	AIFM1	3.48062	3.37794	3.42425	3.52005	1.40631	2.42136	2.20464	2.66354	2.47898	1.49063	0.918129	1.47288	1.94231	2.16936	1.73144	1.79493	1.72292	3.00789	0.980392
AGACACTGCGATTCAAACAG	AIFM1	3.48702	3.75231	3.8812	3.65972	2.88349	2.55009	2.87647	2.97884	2.90809	2.76392	1.66531	2.14896	2.52921	3.44413	3.10541	2.80629	2.99315	2.71579	2.74701
GGAATACTCACCAGATAACG	AIFM1	3.93333	3.84112	3.6072	4.00816	3.31389	2.43095	3.57461	3.04897	4.1393	4.38915	3.72463	3.64035	2.75577	3.3011	2.48774	3.37727	3.37589	4.42781	2.41713
TCCGGCAGGGGCTAGTAGTG	AIFM2	2.71201	2.63127	2.49956	2.53075	2.30034	2.44047	3.60785	2.72027	1.8379	2.97009	3.1414	2.22279	2.65082	1.64976	3.06709	3.06768	2.29103	2.44527	3.33362
TGAGCGGGTGAGCAATCTGG	AIFM2	2.71201	2.5983	2.23245	2.51353	0.739121	2.79987	2.86805	1.93285	2.51424	2.29818	0.97685	2.10081	2.26031	1.66247	1.31186	2.41905	2.70411	0.0333722	2.15151
CACTCTCATTCACTCCCAAG	AIFM2	2.98018	3.10027	3.21469	3.20296	2.95162	2.65197	1.8157	3.44445	2.96866	1.412	2.73945	2.52961	1.90368	2.08691	3.97834	3.04087	2.71063	1.83761	2.89468
CCAGCGCTCACGGTTCATCG	AIFM2	3.66107	3.61985	3.87076	3.71602	3.84631	3.79986	3.39001	4.03218	3.61379	3.84962	2.42487	4.16296	3.98725	3.52638	3.24927	4.46247	3.09628	4.48622	4.25458
GCTGGCCCGAGGCCGCAACG	AIFM3	3.3323	2.98594	3.39542	3.44934	3.52149	3.23693	2.97773	3.02869	3.07482	3.05017	3.01167	2.64153	3.12947	2.68745	3.3439	3.79332	3.66473	3.34673	3.31565
TTTCCGAGCCTATGGCATCG	AIFM3	4.18998	4.24188	4.12899	4.24925	4.55496	4.04115	3.95641	4.87378	3.93328	4.64754	4.46534	4.3455	4.13353	5.39828	3.12686	4.62623	4.23406	4.65385	3.91848
CAGCCCTCAGGATTGCGTGG	AIFM3	4.26629	4.1488	4.08453	4.10718	4.49486	3.83277	4.48276	3.73713	4.29778	4.68027	4.49577	4.6829	4.4936	4.13773	3.62963	4.8305	4.35753	4.94	4.06546
AGCACTTGGAGAGATACACT	AIFM3	4.62044	4.63863	4.76814	4.42692	4.724	5.05051	4.91021	5.17987	4.94032	4.4282	4.51736	5.23348	4.86095	4.22171	4.80117	4.8918	4.81305	4.2476	4.37222
CCTTTATATTAATCGAGATG	AIG1	3.11011	2.86177	2.83273	3.17401	2.85263	2.69239	3.2019	2.49052	3.21714	1.53371	2.21324	3.12339	2.97657	3.20447	1.89039	2.76866	2.18271	2.95662	3.3084
TTCCGTGATTCAGCCACCCT	AIG1	3.1749	3.17174	3.29493	3.13324	3.64752	3.25323	3.55901	3.95692	3.62995	4.66823	3.07576	4.0735	3.26771	3.90354	3.58771	2.81159	3.47491	4.89872	3.44357
CCTCACACCAGACCTACGGA	AIG1	3.39483	3.14409	3.18692	2.95754	3.70541	3.96402	3.14382	3.83145	3.83444	3.41236	2.96409	4.13455	3.23697	3.23457	2.19459	2.85328	3.46338	0.664516	2.44384
CGATGGCCTTGTAGTTACAC	AIG1	3.92394	3.67536	3.76579	4.12809	4.18566	4.10242	3.64034	4.03421	4.04198	4.28898	3.13282	3.46888	4.4451	4.71964	5.1816	4.2777	3.3594	4.74606	2.05086
GCAAGATATTATCGGCACAG	AIM2	3.09345	2.80831	3.12094	2.90125	3.16398	3.26935	3.77248	3.32317	3.64063	2.17433	3.77237	2.61435	3.16257	2.06793	4.38671	3.3411	3.30014	2.03175	2.06813
CCTTATCCTACCTTAACATG	AIM2	3.94731	4.0574	4.13045	3.96022	3.73229	4.46632	4.30243	3.61462	3.65123	4.30772	3.03027	3.94032	4.57165	2.88473	2.3577	3.78257	3.18786	3.1667	3.99045
CTTGATGATTCAAAATGCTG	AIM2	4.16627	4.34377	3.84434	4.21946	4.49628	3.87903	4.45633	3.92437	4.57883	3.20144	3.61182	3.96742	3.86857	4.3352	4.28781	4.35047	4.1212	5.27948	4.63523
CCTGGATAACATCACTGATG	AIM2	4.50863	4.59565	5.07206	4.88548	4.54258	5.16407	4.89372	4.76032	4.56908	4.76067	5.12673	5.1602	4.61613	5.2847	4.14267	5.01859	4.92095	4.97799	3.97908
GCCCCAAGGACAGTTGTCAG	AIMP1	2.62194	2.49459	2.57863	2.93615	3.32034	3.43094	2.94609	3.02869	2.93869	3.11543	2.3748	3.44979	1.82317	3.66861	3.30209	3.67625	2.00326	4.3751	3.33362
GCAGTAACAACCGTATCTTC	AIMP1	2.92475	3.16925	2.72098	2.36776	3.07894	2.94742	2.62498	2.14361	1.96227	2.16751	2.66997	2.20468	2.77016	2.68745	3.16883	3.14524	3.09628	0.383186	2.06813
AACCAATTCGAAGATCCAGA	AIMP1	3.41509	3.139	3.4361	3.14447	3.16398	3.54568	3.23173	3.57042	2.28165	4.50057	3.30312	2.43182	3.65259	1.32149	3.11618	3.77446	3.40028	2.41394	3.67816
ACCATAGAATTAGCGTGCAG	AIMP1	5.01042	5.0148	4.90994	4.80399	4.78129	4.79986	4.73036	4.58119	5.08805	5.12965	4.59752	4.76088	4.49143	3.81525	5.52135	4.97323	4.31754	5.01082	5.12847
TGTAACCAACATAATCCAAG	AIMP2	2.72289	2.80831	2.77047	2.63533	2.77953	2.25864	2.48339	2.56562	2.11556	2.68967	3.01167	2.42401	2.32995	2.75427	0.293505	2.75223	2.81713	3.25068	2.23033
CCCCGCCAAGACTATCAGCT	AIMP2	2.98018	3.05238	3.00485	3.01171	3.74675	2.16983	2.78107	3.62276	3.78717	3.08317	3.66338	2.99231	3.82788	1.98941	3.08911	3.61698	3.1452	2.20283	2.95162
TTCAGCGCCCCGTAATCCTG	AIMP2	3.31084	3.10549	3.48253	3.13699	1.97159	3.87552	3.56683	2.51405	3.35643	2.52329	2.08565	4.38423	3.58095	3.46241	2.12167	2.81687	3.70771	3.01208	3.11008
GTTGGGGAGCCGGTACATGC	AIMP2	3.37429	2.68111	2.79644	2.39937	1.7017	1.82191	2.40411	3.50441	2.10017	2.80846	1.17376	2.15839	2.07572	2.0487	0	1.70671	2.39178	1.19351	3.4101
CAAAAACGTGTGATACAGGA	AIP	3.61511	3.8721	3.36848	3.48218	3.81921	3.50087	3.94245	3.56761	3.85062	3.77078	3.78885	4.09823	4.07389	3.87653	3.85844	4.33032	3.4203	3.47675	3.51142
CGTGTGCACCATGCGAGAAG	AIP	4.32457	4.54848	4.31111	4.4452	4.05624	4.36995	4.48276	4.28386	4.59402	4.11196	3.97321	4.61597	3.93393	3.33722	3.18937	4.29672	4.4025	4.35214	3.82252
ACGCTGCACAGTGACGACGA	AIP	4.52426	4.42541	4.38752	4.53331	4.56723	3.97716	3.9663	4.8311	4.75989	3.71806	4.3479	4.59179	4.68609	4.29291	4.18675	4.73198	4.4422	4.20796	4.54252
CAAGAGTCTCCGCAACATCG	AIP	4.65775	4.73953	4.55113	4.6509	5.13359	4.62089	3.77022	4.16257	4.80449	5.00508	4.52722	4.8006	4.61613	3.34118	5.57793	4.89055	4.85631	5.17868	5.2639
CGTGTGGTAGGCGAACATGT	AIPL1	2.78647	2.18484	2.43018	2.60854	2.21973	2.84359	2.25715	1.6332	2.80744	1.22751	2.6032	3.23911	2.81248	3.16482	2.68139	1.60055	2.72357	1.4498	3.59422
TTTATCCCCACAGCACACGG	AIPL1	3.1749	3.47801	3.27661	3.1813	3.2272	3.06905	3.84932	3.6469	2.28846	3.70399	2.7949	2.85393	3.60924	2.52992	1.50444	3.45041	3.92782	2.82464	2.98382
GGACAGTCATTGACGACAGT	AIPL1	4.46396	4.34377	3.98322	4.223	3.76106	4.34735	3.94845	4.82406	4.67415	4.45086	5.06039	3.39894	4.68799	3.7631	3.5285	4.66186	4.28952	3.9353	4.14288
TGCCCCGAGTGATTACCAGA	AIPL1	4.75366	4.63953	4.58876	4.64432	4.62835	4.84178	4.83447	4.04232	4.47527	4.32468	4.58499	4.99619	5.21395	5.04733	4.9026	4.77057	4.96931	5.24873	5.15497
CGCGCTGGCTGACCACGACG	AIRE	3.03357	3.48404	2.9331	3.37815	3.39566	3.0934	3.94445	3.73463	3.35967	3.00112	3.19597	3.83831	3.15162	3.27651	3.39784	3.52968	2.22883	2.02347	2.49581
AGTTCGAAGACTCCGGCAGT	AIRE	3.2369	2.4705	3.34102	3.02393	2.42541	3.68438	3.2019	3.46874	2.61513	3.60898	2.1466	3.66704	3.54375	4.01675	1.2739	3.55517	3.27837	2.90797	2.42386
CCCCGCTCACCGTTCCCGAG	AIRE	3.74348	4.18872	4.09353	3.83406	3.49604	4.02542	3.89353	3.82205	4.35563	4.10305	3.84772	3.66704	3.99645	4.46238	4.30908	3.78527	3.91377	3.02458	3.93033
CTCCTAAAACTCCACAGCCG	AJAP1	3.40162	3.40361	2.5829	3.01171	3.32034	3.05052	3.66484	3.43524	4.25673	3.98383	2.38206	2.65493	4.23815	2.41445	3.75891	3.02727	3.09129	1.8932	2.31233
CCATGACGCTGCAGACTAAG	AJAP1	3.48702	3.76558	3.88811	3.6227	3.49319	3.90334	3.40172	3.34301	3.35643	5.17373	4.14734	3.48773	3.73559	3.07737	4.79616	3.69357	3.28712	4.49223	3.73603
AGCCATGTTTCAGCTCGCCG	AJAP1	3.54944	3.70491	3.32837	3.54288	3.4048	3.82915	3.86209	3.87525	3.36611	3.87497	2.83248	4.57074	3.69091	2.48769	3.79955	3.79332	2.9716	3.88819	4.10991
CGGTCTCCATCCTACAAACA	AJAP1	3.78558	3.71178	4.00406	3.97498	4.07545	4.16694	4.26124	4.28728	3.97817	4.0705	3.98279	4.24055	4.28399	5.16141	4.68667	4.01844	3.32583	4.63631	4.74936
TGGACCGATTGTACGCTCAG	AJUBA	3.5975	3.68411	3.78999	3.77986	4.3414	4.00951	4.17004	4.07433	4.16726	6.17077	4.85398	4.67963	4.20146	4.79372	5.15444	4.38996	4.60495	6.07846	4.47614
ACCCGACGGCTCAATCCCCG	AJUBA	3.62094	3.92773	3.96207	4.0605	3.79854	4.3922	4.05425	3.88431	4.35076	4.36847	5.01792	4.77782	4.52363	4.50358	3.24438	4.91782	4.50727	4.05184	3.88476
AAATCGGGGGGCAACGACTG	AJUBA	3.90973	4.34155	4.39117	4.20879	4.33184	4.27999	4.52352	3.84078	4.25151	4.45786	4.25605	4.81857	3.96553	4.31924	4.12945	4.35773	4.75749	4.89305	4.57761
TAGGTCCCCCCAACCCACTT	AJUBA	3.93801	4.12198	4.02773	4.17084	4.14804	4.68638	4.55925	4.06639	4.47527	4.48281	3.82393	4.66149	4.02373	3.97406	4.89636	4.87292	4.85484	4.58799	4.51287
GATTGATGGCTACCCGCGGG	AK1	2.67889	3.01954	3.37588	2.79118	1.79738	3.06905	3.43629	2.04207	2.8903	3.53139	3.09797	3.45363	2.75577	3.06306	2.39354	3.20684	3.00909	1.16368	1.24621
GCCCTGAGACCATGACCCAG	AK1	3.75412	4.27704	3.99768	4.03859	3.96233	3.6146	3.87684	4.22627	3.90256	3.16765	4.31224	3.99665	4.08256	4.39354	4.13211	3.94563	3.98269	4.53218	3.33004
AAGAGTTTGAGCGACGGGTA	AK1	4.31022	4.24188	4.51249	4.31038	4.4558	4.8543	4.33638	4.44706	4.57744	4.19482	4.01817	4.42195	4.74919	3.94834	4.4175	5.01286	5.3251	4.98013	5.00724
AGTATTGACTTTGGCCACCA	AK1	4.64351	4.46457	4.55981	4.53474	4.83188	4.67028	4.84416	4.56439	4.41747	4.45507	4.59752	4.4587	4.81138	4.36661	4.40657	4.65745	4.44024	4.51899	4.55788
GTCCCTTTACCGGCCCCGGG	AK2	3.40162	3.3671	3.35606	3.47923	3.44672	3.32696	3.45327	3.64157	3.08658	3.05757	2.71666	3.07437	3.23178	3.45147	2.8521	3.38795	3.49392	3.10133	3.15522
AGGCTGATTCACCCCAAGAG	AK2	3.43506	3.24459	2.9824	3.47923	2.21973	2.11141	1.8157	2.76508	2.04497	2.46327	2.01268	1.32985	3.07836	1.48782	3.60309	3.30775	2.05538	3.06951	2.92343
GTGAGGCAGGCAGAAATGGT	AK2	4.12178	4.00664	4.18762	4.1745	4.19447	3.60616	3.80811	4.41774	4.39399	4.35202	3.66039	4.3247	3.97177	4.82797	3.38454	4.53311	4.50914	3.82528	3.89931
ATGGATGCTGGGAAACTGGT	AK2	5.06699	5.0859	5.17954	5.12361	5.09645	5.4032	4.59921	5.35048	5.18241	5.06779	5.10824	5.28501	4.92986	5.43947	5.72934	5.32397	4.6206	5.629	4.96753
ATCCAACAGCCAGCTATACT	AK3	3.42844	3.40573	3.12094	3.0158	3.5602	2.8219	3.38116	3.13114	4.00733	3.26674	4.18726	4.03302	3.22134	3.56412	4.12945	3.57711	3.75576	3.93971	3.13078
GATCTGATAAGCTCTATCTA	AK3	3.86626	3.80785	3.3385	3.9581	3.89254	3.68438	3.35731	3.6575	3.21357	4.20318	3.98756	4.09823	3.14612	4.13546	4.32772	3.39149	4.2982	3.51564	3.16729
TGTAGTGATGCGCGACGACA	AK3	4.45094	4.12455	4.03398	4.19445	4.32544	4.14381	4.38291	4.30087	4.12985	3.76401	4.12372	4.60221	4.46071	3.70899	4.46879	4.09863	4.84598	3.88363	4.19687
AGAAATTGGCGTGTTAGCCA	AK3	4.46396	4.52625	4.50126	4.44974	4.7565	4.61669	4.12483	5.0671	4.72018	4.13662	5.26666	4.52039	5.13555	4.89142	3.25416	4.89679	4.40852	4.964	4.98354
GTGCCCTTGCCCGAGCCGGG	AK4	3.94267	3.40361	3.95879	3.66752	3.64495	3.48715	3.38707	3.95692	2.86776	3.70634	3.18356	3.7317	3.91463	3.4478	2.89649	3.24258	3.10125	3.00789	2.89951
TCCGAGTTGGAGAACAGGCG	AK4	3.97486	3.92625	3.9555	4.32527	3.65776	3.49174	3.85784	4.39099	3.8414	3.69926	2.31537	3.90431	4.59406	3.58764	3.33471	4.46751	4.09404	2.82464	4.87611
GAGAACATCAAGGCCAGCAC	AK4	4.20557	4.4275	3.96698	4.51756	4.13527	4.27734	3.74975	4.46377	4.50771	3.89162	4.15372	4.29505	4.18544	4.2744	3.52041	4.52184	3.91377	3.2995	3.50192
ATTCTTACATGTACATGAGG	AK4	4.53355	4.55422	4.39846	4.40373	4.20846	4.00951	4.58387	4.25971	4.5004	3.60646	5.4209	4.46822	4.3039	3.68739	3.71355	4.51211	4.55332	3.80368	5.30545
CAGGAATACCACCAAATCGG	AK5	2.36856	2.74276	2.59985	2.879	3.22376	2.59342	2.65465	2.01759	2.73456	2.88115	3.03948	2.4853	2.61141	2.79524	0.975936	1.98508	2.16383	2.0644	1.80524
ACTCAAACTTTCCATATCGG	AK5	3.43506	3.64697	2.83631	3.58746	3.47014	3.19253	3.25451	3.32981	2.39319	3.72505	2.74509	3.2786	3.94348	3.51941	2.18439	3.32638	3.13555	2.73113	3.99948
ACAATGTAAAAGCTACCCAA	AK5	3.79075	3.39936	3.4171	3.43416	2.96817	2.9739	2.96989	4.43479	3.73582	2.6264	3.88908	3.44594	3.61722	2.90091	3.37112	3.51352	3.1452	4.24938	4.1203
CCTTCGATGATATTGGACAC	AK5	3.84153	3.79982	3.48937	3.72104	3.27119	3.89989	4.43084	3.8431	4.10886	3.33531	3.88653	3.43434	3.42147	2.61083	5.17646	3.69357	3.36767	3.65617	4.81477
CAGGGAAGAAATCACAACCA	AK6	2.98018	3.07652	2.9431	2.97443	1.60979	2.3321	1.40305	2.13605	2.43672	1.54429	1.67717	2.25834	1.33523	1.81824	2.01066	1.76247	1.57363	0.917818	1.11942
TTAGATAACCAAATGAGAGA	AK6	3.15897	2.76604	3.38568	2.75255	2.21281	1.77752	2.32021	2.66354	2.33522	4.01647	1.65336	2.05101	2.68919	1.624	0.330954	1.88813	1.35813	0.987584	2.93289
GTGGGTGATTTAGCTCGAGA	AK6	3.252	2.68809	3.20364	3.22076	2.55701	1.12332	1.8503	3.23743	1.93651	2.52329	1.87538	2.56553	1.44691	1.13346	2.08926	2.40511	2.43177	1.71955	1.54649
TGTACGAAAGACTTGAAACA	AK6	3.39483	3.22792	2.98563	3.31658	1.64108	1.87906	2.57931	1.97584	2.92565	1.00064	4.19553	3.66704	1.23506	3.39166	1.15365	2.24988	2.20133	2.50001	3.5732
CGCTCTACTTACGGGGTCCA	AK7	2.71201	3.25167	3.32837	3.43416	3.45848	3.03803	3.39294	2.82744	3.6722	3.42099	3.63934	3.21217	3.35621	3.86283	1.19486	3.87149	2.67775	2.786	4.01514
AGCTTCCTCAACCAAAGTGA	AK7	3.19846	3.54106	3.29233	3.3686	3.4048	3.91704	3.61792	3.27922	3.05898	3.32615	3.52921	3.40688	4.0969	3.26822	3.07263	3.71068	3.15001	3.59602	3.05051
AATGGAAGCGCTCTTTGTGA	AK7	3.21396	3.26107	2.98885	3.11812	3.12024	2.88602	3.82778	3.08476	3.3003	2.50175	4.05951	3.03393	2.64303	2.25577	2.13232	3.11985	3.38814	3.25068	3.1184
ACTGCATCACATCCAACTGA	AK7	3.44823	3.90693	3.81561	3.64397	3.67045	4.07211	3.36928	4.24573	3.56978	3.14699	3.31834	4.67306	4.11392	3.09622	4.72234	4.22707	3.73033	3.50676	3.46001
TTCGGGTGGCCAGTCAAAGG	AK8	2.61027	2.53	2.50856	2.47844	1.97159	2.54127	2.62498	2.34725	2.46102	3.03525	2.64604	1.84433	1.87734	1.7603	1.23492	3.11128	2.74278	3.4211	4.58513
CTGGATGAGCTCGCCAAACG	AK8	2.93414	2.6741	3.46645	3.21011	2.88784	3.28	3.54588	3.47774	3.60018	2.18112	3.78338	3.82355	3.28284	2.59766	2.15337	3.17842	3.07623	2.38191	3.01533
TGAACGGGGCATTAGTACGA	AK8	3.07659	2.92519	3.55384	3.07962	3.38029	3.2149	3.09777	3.42906	2.73456	3.94047	3.84772	3.36673	2.88037	1.41459	3.652	2.24988	1.91572	2.59247	2.94696
GTATCATAGGAACATCGTCA	AK8	3.12658	2.76934	3.06711	2.34846	3.47883	2.64375	3.08693	3.52482	3.39478	2.69916	1.91596	2.07114	2.7773	2.85736	4.20703	3.01814	2.14471	2.46986	3.20681
AGGCATCTCACGATACCCGA	AK9	3.5975	3.12877	3.83721	3.6907	3.62161	3.52792	3.61792	3.48668	4.12226	3.36245	3.32212	3.39495	4.04459	3.85177	2.53664	3.91397	4.10645	3.31993	4.22602
TCACGGGCTTTATCAAAACG	AK9	4.34934	4.24188	3.96043	4.22123	4.60342	3.90677	4.2205	4.10757	3.82745	4.57076	3.94652	3.2257	4.36442	4.54535	5.02618	4.17254	4.67659	4.31021	4.53942
ACATATACAGTAGAGACCAG	AK9	4.61753	4.72772	4.67525	4.88548	4.96354	5.12916	4.95262	4.62101	4.8819	5.11908	5.15137	5.27745	4.36442	5.86897	5.07666	5.31094	5.25773	5.22726	5.41074
TACTGCATGGGAGTTAACTG	AK9	4.74034	4.96608	5.03671	4.94345	4.96868	5.24373	5.24685	4.27528	4.8535	5.13316	4.74135	4.88261	5.076	5.18912	4.67762	4.70661	5.09043	3.86753	5.27417
ACCTGGAAATGAGCCTGAAG	AKAIN1	3.37429	3.6736	3.7469	3.65186	4.01702	3.34228	3.00869	4.05641	3.69029	4.04839	4.47725	3.44209	4.5321	4.35491	3.30209	3.87402	3.46723	3.80851	3.51142
AGCTGTGCAGCAAGTCTCCC	AKAIN1	3.60926	3.92477	3.95879	4.02041	4.24795	4.25862	4.07634	3.62816	3.96123	3.62899	3.88141	3.9099	3.98725	3.97406	4.99152	3.57087	4.67159	4.6592	2.98837
ATTCTGCACAATCTGTTTGC	AKAIN1	4.67745	4.68735	4.61087	4.67046	4.83188	4.43808	4.83231	4.84392	4.78658	5.14102	4.41491	4.66149	4.90236	3.57088	5.00461	4.31361	4.9584	5.12841	4.88466
AGACTTGCTGCACAGCTTGC	AKAIN1	4.77733	4.63683	4.57596	4.65745	5.16801	4.92045	4.97924	5.36592	4.7352	5.21815	4.66305	4.88688	4.35967	5.65114	3.87121	5.13831	5.1041	4.9055	5.23743
GCTTCTCTGCGGGGACTACG	AKAP1	2.98922	3.20863	3.09128	3.04006	2.79816	2.85787	3.41044	3.26543	3.40421	3.19475	2.95438	3.50262	3.19492	1.97928	1.89039	3.27362	4.08655	1.41224	2.86534
GTCCGGCAACTCTTCACTGG	AKAP1	3.15897	3.50988	3.29753	3.20296	3.39871	3.1409	3.4448	2.93157	3.69029	3.08317	3.41352	3.51002	3.35143	1.85192	3.41973	3.19878	3.38814	3.08152	2.17561
TGCAACCTTGCCAACCGTGG	AKAP1	3.37429	3.44541	3.54293	3.15562	3.2578	3.48715	3.6937	3.48073	1.94515	3.81074	2.64	3.3708	2.98276	3.28064	4.12413	3.06324	3.17849	4.12332	3.55801
ACAGACATGAGATTGCGACC	AKAP1	3.79591	3.68411	4.06024	3.86382	2.65733	3.49631	3.03148	2.99565	3.88919	3.5887	2.80573	3.16613	3.89507	3.82093	4.05867	4.00463	3.31732	2.42655	2.78406
ACTGGCTACTGTAAGTGTAG	AKAP10	3.76993	4.42646	4.31239	3.66493	4.02297	4.31406	4.11063	4.21555	4.22338	4.00886	4.10409	4.12495	3.78247	3.72423	4.22951	4.80151	4.07901	4.82917	4.17512
GGGCCAATATGATGGACAGG	AKAP10	4.31741	4.29544	4.43079	4.44823	4.51188	5.0143	4.64426	4.48327	4.70372	4.24914	5.03759	4.63131	4.69366	4.83921	3.24438	4.1244	4.86655	4.7091	4.30279
CAGATTGAAGTGCTGACCAG	AKAP10	4.74302	4.85337	4.64393	4.91749	4.85986	4.17267	4.50192	5.02984	4.36853	4.97609	4.76237	4.15591	4.80964	4.76159	4.8901	4.13077	4.61887	4.71683	4.03504
TTGTTTATGACTCATTCAGA	AKAP10	4.79031	4.59193	4.91503	4.52474	4.20498	4.93568	4.19549	4.24748	4.74141	4.55517	4.87857	4.20456	4.83381	5.22169	3.63339	4.99551	5.11028	4.9223	5.12434
AGATGGCAGTGTCTCTAGGG	AKAP11	2.65638	3.10027	2.70149	2.65641	3.30415	2.79245	2.58446	2.88722	2.71449	3.72737	1.4334	2.16777	3.00117	3.08683	2.16379	2.41905	3.66137	2.56421	3.26413
AAGTGTAGTGCCATCGACAC	AKAP11	2.74439	2.80831	2.5914	2.78641	2.91369	2.21492	2.56376	2.72027	3.02271	3.12954	1.95543	2.29303	2.5036	0.584722	1.90288	3.0721	2.13506	2.45762	1.86575
TACTGGTATAAGGTACACCT	AKAP11	2.97109	3.25167	2.97593	3.19937	2.98452	4.02858	3.04274	4.07235	2.69925	3.1608	3.62717	3.2786	3.76102	3.45147	1.52074	4.28343	3.81138	1.48641	2.91391
AATATTAACAGTATTAAACA	AKAP11	3.00712	3.00843	3.14423	3.09128	2.62118	2.69239	2.67409	3.8126	2.84486	2.56542	3.22856	3.31703	3.28785	2.46611	1.67432	2.21032	2.29103	2.94351	2.28305
CTGGGGGAGAAATTTCTGCG	AKAP12	2.70106	3.26341	2.89928	3.01171	3.65009	3.44046	3.52729	3.72206	2.9125	2.37126	2.13805	3.47267	2.97657	3.30921	4.36656	2.56419	3.00909	3.46762	4.09103
GTGCTGTCCAAACCCCCCGA	AKAP12	3.15094	2.79544	3.16715	3.07179	3.0941	3.4117	3.15769	3.27579	3.1552	2.51793	3.14567	3.50633	3.24729	3.37245	1.95178	2.91856	3.22475	3.14778	3.706
TCATATTCAGCTGATAACCG	AKAP12	3.15094	3.34518	3.32837	3.58196	2.35168	3.37741	3.88521	3.33312	3.40734	1.26634	2.67589	2.88838	2.90013	2.97919	3.24927	3.20282	3.3594	2.16569	3.66403
TGAAGCCGCACTGTTAACTG	AKAP12	3.46775	3.23985	3.37342	3.23134	3.26786	3.82189	4.38291	3.68108	3.76782	1.77724	2.88453	4.20228	3.7429	2.77197	2.23466	4.1244	3.63763	4.42467	3.75215
TGTGACGGTGGATGTTACAG	AKAP13	3.08504	3.35837	3.3156	3.36541	3.0941	3.18689	2.72624	3.55349	1.22245	3.56033	2.19686	3.57489	2.53764	2.97919	4.01332	3.01814	3.42427	2.23904	3.61493
ATTCGAATGAGCCTGATACG	AKAP13	3.74348	4.05605	3.69461	3.68045	3.77758	4.07822	3.85784	3.98455	3.32699	3.37731	4.90653	3.7126	4.05931	4.15357	3.67403	2.22628	3.05591	3.56782	3.54264
AGAGAGTGTACCTCAAAACA	AKAP13	4.62334	4.55709	4.62749	4.58508	4.05624	5.22457	4.72221	4.77865	4.80211	5.06688	4.09086	4.53858	4.99409	5.50002	4.9088	4.50722	4.73689	4.66852	6.2718
CAGACACCCATTCAGTGGTG	AKAP13	4.62624	4.92678	4.97796	4.72262	4.94902	4.99342	4.80501	5.19814	4.86947	4.42535	4.62531	4.88119	4.89582	4.45509	5.84226	4.59739	5.11028	4.97585	4.32272
ATGGCGTAGAGTTTGTAGAG	AKAP14	4.21715	4.1488	4.5663	4.20164	4.31416	4.05362	4.02805	3.85697	4.63197	5.00316	4.93889	4.59005	4.25103	4.45327	4.57601	4.11586	3.91094	4.62677	3.85274
CAGAGATTCGTGCTACGGGT	AKAP14	4.25135	4.32261	4.37773	4.29029	4.45726	4.15542	4.28514	4.04232	4.43137	4.14533	4.429	4.36194	4.40878	3.59428	3.24438	4.27579	4.2786	2.67409	4.09945
TATGCTGTTAAGATTGTGGA	AKAP14	4.71878	4.7907	5.01949	4.6872	5.03888	4.80724	4.77381	4.64518	4.71892	5.30464	5.03644	5.30852	5.13277	6.04974	4.66484	4.67354	5.09292	5.13803	4.48099
GACTCACGGTGAATTCACTG	AKAP14	4.77993	4.82357	4.44844	4.72636	5.09833	4.47098	4.57096	4.64518	4.60904	4.08324	4.04357	5.13891	4.28148	5.14339	4.13476	4.68224	4.90257	3.45228	3.8969
GTGATGCCTCAATTAAGAAG	AKAP17A	4.34583	4.24188	4.22087	4.30872	4.42617	3.78499	3.63042	3.87298	3.97395	3.24422	4.39531	4.11287	3.53535	3.20881	3.42407	4.33584	4.00672	3.47371	3.47628
GCTCTTGGAAATACGCAGCG	AKAP17A	4.34934	4.37763	4.43787	4.42385	4.34457	3.92724	4.43369	4.60877	4.23575	4.35653	3.52921	4.71843	4.53631	3.6009	3.71709	4.08119	3.82946	4.56536	4.59856
GTACTCGCGGTACTGCACAT	AKAP17A	4.82605	4.52528	4.63676	4.72885	4.1038	4.23145	4.4208	4.4907	4.62122	4.09947	3.76406	4.37819	4.18544	3.93269	3.03341	4.57264	4.56774	4.6525	4.05033
ACATGAACGAGACCCTGCCG	AKAP17A	4.86584	4.89922	4.92094	4.98883	4.82054	4.83638	4.70341	4.73552	4.79973	4.63276	4.98492	4.89537	4.97092	4.6238	4.33696	4.50722	5.08793	4.14065	5.32444
AGAGATCCGCTATCTAGATG	AKAP2	3.45477	2.91034	3.53634	3.49978	3.24428	3.71217	4.20053	3.30643	4.39715	3.68739	5.11697	3.69973	4.32842	3.04861	3.29263	3.19473	3.91094	4.68174	3.98364
TGATATCTGGCTAAAAAGCG	AKAP2	3.60339	3.55258	3.51416	3.49978	3.96851	2.74713	3.14033	3.26196	3.73582	4.20818	4.02514	3.88454	3.42147	2.25577	3.83582	4.04342	3.77143	4.76976	1.952
CCTATCCAATGATTTCAGCA	AKAP2	3.66107	3.57158	3.76203	3.55415	3.6398	4.17552	3.85784	3.94831	3.39478	4.70521	2.50686	3.93483	3.82444	1.81824	2.02216	4.26425	3.95002	4.44186	3.95143
ACAGCGAGCCTTCTAAACGT	AKAP2	3.83653	3.53139	3.75638	3.79657	4.05236	4.11139	4.01476	4.14384	3.26968	4.33993	4.32548	3.69	4.50869	4.45874	4.40657	3.81985	4.62233	2.91694	3.21846
GTGAGCACATTATCAAAGAG	AKAP3	2.78647	3.15672	2.94642	2.79118	3.50741	3.03174	3.09777	2.80854	3.16633	3.24746	3.70739	3.49147	3.49261	2.27245	4.06979	3.638	3.45175	3.1286	2.80996
TGGCTATGACTAGATTCGTG	AKAP3	2.87687	2.46645	3.18692	2.82416	3.71033	1.68441	2.85533	3.08083	3.54157	3.21474	0.393964	2.69439	1.83691	1.81824	0.878132	2.03121	2.99315	2.54119	3.13078
GGAATCTCCACAGCGTCACA	AKAP3	3.08504	3.24222	3.23653	3.04806	4.13161	3.47793	3.84289	3.37227	3.16263	3.70869	3.23258	3.65709	3.96553	4.01922	1.97562	3.18252	3.20181	1.79932	3.72518
CATGACCTATGCTAACAGTG	AKAP3	3.60339	3.6876	3.45252	3.73844	3.99499	4.01271	3.96235	3.92437	3.92675	3.99158	4.1172	4.0019	3.97488	3.16035	6.23503	4.43527	4.23857	2.84828	4.02623
GAACCTGCATAATATTACTG	AKAP4	2.79679	3.04967	2.77047	2.91444	2.02791	3.38236	3.21855	3.32317	3.48345	2.11883	3.05319	2.24953	3.13504	2.7661	3.47514	4.02302	3.85321	2.11982	3.05051
AAAGCAAGGAAACTCATGCA	AKAP4	3.11837	3.09765	3.03631	3.23134	3.34272	3.60192	3.65753	3.81022	3.45651	4.12258	4.1345	3.64707	3.26771	2.92221	3.23946	3.11985	2.55276	1.63512	2.99741
GGATTACCAGAGAAGATAGT	AKAP4	3.13475	3.27505	3.53414	3.17766	3.25443	3.05672	2.70277	3.48371	3.46254	3.15391	3.09797	3.05429	2.5036	3.41438	0.568964	2.94772	3.3922	3.02872	2.07669
GACACTGTAGCAGTTCTCAG	AKAP4	3.14287	3.03605	3.22292	2.87451	4.14076	3.25862	3.52996	2.64768	3.03895	1.4235	2.63393	2.99758	2.63519	3.09622	2.97547	2.5829	2.98242	2.38837	3.73873
CCCTGCATAAAATTCCCAAG	AKAP5	3.16696	3.29805	3.17848	3.099	2.76066	3.63961	3.62043	3.19803	2.79794	3.25069	4.1302	3.10886	2.87372	3.11945	0.660062	3.82771	3.73353	3.73435	3.41348
TCAAACGTCTTGTAACACGC	AKAP5	3.31084	3.12363	3.21744	2.75743	3.2272	3.38236	3.52996	2.0258	3.42906	3.27629	2.63393	3.50262	3.60121	2.5574	4.39336	3.3737	3.78384	3.73181	2.52112
[truncated: 74,903 more rows]

## Sheet: SSMD 
Screen_Treatment_Rep	SSMD
Luciferase/Control_ETP_RepA	-1.18791
Luciferase/Control_ETP_RepB	-1.36811
Luciferase/Control_ETP_RepC	-1.37858
Luciferase/Control_DMSO_RepA	-4.40633
Luciferase/Control_DMSO_RepB	-4.45796
Luciferase/Control_DMSO_RepC	-4.40167
EGFR_DMSO_RepA	-3.90994
EGFR_DMSO_RepB	-4.19169
EGFR_ERLO_RepA	-3.31402
EGFR_ERLO_RepB	-3.25955
KRAS_DMSO_RepA	-4.50756
KRAS_DMSO_RepB	-4.49481
KRAS_ERLO_RepA	-3.85358
KRAS_ERLO_RepB	-3.9682
RIT1_DMSO_RepA	-2.58021
RIT1_DMSO_RepB	-2.62455
RIT1_ERLO_RepA	-2.86107
RIT1_ERLO_RepB	-2.80055
