# Supplementary material for: Integrative oncogene-dependency mapping identifies RIT1 vulnerabilities and synergies in lung cancer
Source: Nat Commun. 2021 Aug 9;12:4789. doi: 10.1038/s41467-021-24841-y (PMC8352964; doi:10.1038/s41467-021-24841-y)
Supplement: Supplementary file 4 — Supplementary Data 2 [file 41467_2021_24841_MOESM4_ESM.xlsx]

## Sheet: CRISPR Score
Column1	Gene Id	Control/Luciferase_DMSO_CS_avg	EGFRL858R/T790M_DMSO_CS_avg	EGFRL858R/T790M_ERLO_CS_avg	KRASG12V_DMSO_CS_avg	KRASG12V_ERLO_CS_avg	RIT1M90I_DMSO_CS_avg	RIT1M90I_ERLO_CS_avg	RIT1M90I_DMSO_CS_RepA	RIT1M90I_DMSO_CS_RepB	RIT1M90I_ERLO_CS_RepA	RIT1M90I_ERLO_CS_RepB	Control/Luciferase_DMSO_CS_RepA	Control/Luciferase_DMSO_CS_RepB	Control/Luciferase_DMSO_CS_RepC	KRASG12V_DMSO_CS_RepA	KRASG12V_DMSO_CS_RepB	KRASG12V_ERLO_CS_RepA	KRASG12V_ERLO_CS_RepB	EGFRL858R/T790M_DMSO_CS_RepA	EGFRL858R/T790M_DMSO_CS_RepB	EGFRL858R/T790M_ERLO_CS_RepA	EGFRL858R/T790M_ERLO_CS_RepB	Normalization	neglog10_RIT1M90I_DMSO_avg_pvalue	neglog10_RIT1M90I_ERLO_avg_pvalue	neglog10_Control/Luciferase_DMSO_avg_pvalue	neglog10_KRASG12V_DMSO_avg_pvalue	neglog10_KRASG12V_ERLO_avg_pvalue	neglog10_EGFRL858R/T790M_DMSO_avg_pvalue	neglog10_EGFRL858R/T790M_ERLO_avg_pvalue
1	A1BG	-0.121698	0.106042	0.140782	0.0220054	-0.0405122	-0.0482715	0.198805	-0.131781	0.0352383	0.324115	0.0734947	-0.29149	-0.125878	0.0522729	0.0558475	-0.0118368	0.00135784	-0.0823822	0.125224	0.0868591	0.1482	0.133363	NA	0.435701	0.772795	0.266001	0.270819	0.493407	0.462332	0.497129
2	A1CF	0.0335935	-0.00712301	-0.012098	-0.17216	-0.0123252	-0.104357	-0.0500222	-0.0506015	-0.158113	-0.264433	0.164389	0.110155	-0.0228159	0.0134417	-0.10046	-0.24386	-0.0201395	-0.00451085	0.120125	-0.134371	0.14936	-0.173556	NA	0.306933	0.426782	0.405607	0.443461	0.181042	0.36684	0.471064
3	A2M	0.152108	-0.117613	-0.108432	0.0404931	-0.085381	0.0332509	-0.126521	-0.0431161	0.109618	0.0303403	-0.283383	0.111482	0.113195	0.231648	-0.0915899	0.172576	-0.166286	-0.00447627	-0.228716	-0.00651102	-0.132974	-0.0838903	NA	0.251653	0.175256	0.954677	0.302217	0.266554	0.183593	0.177038
4	A2ML1	0.0306535	0.124568	0.0827557	-0.0357222	0.037893	-0.0762387	-0.111059	-0.209706	0.0572286	-0.193076	-0.0290409	0.107301	-0.177477	0.162136	-0.154721	0.0832769	0.285966	-0.21018	0.221782	0.0273547	-0.177911	0.343423	NA	0.440542	0.277444	0.500313	0.238425	0.394732	0.912558	0.432712
5	A3GALT2	-0.183661	-0.146044	0.0783417	-0.0882287	-0.123579	-0.0358764	0.110856	-0.0650149	-0.0067379	0.0539079	0.167803	-0.258475	-0.138951	-0.153556	-0.163976	-0.012481	-0.107766	-0.139392	-0.221197	-0.0708918	-0.213157	0.369841	NA	0.221773	0.397132	0.321482	0.184436	0.275417	0.28059	0.295163
6	A4GALT	0.0318961	0.109004	0.0890056	0.211109	0.0117301	0.487537	-0.0127877	0.380892	0.594182	-0.0863039	0.0607285	0.0931934	-0.00877065	0.0112656	0.348032	0.0741862	0.446121	-0.422661	-0.124815	0.342824	0.0918851	0.0861261	NA	0.841457	0.415929	0.274905	0.804754	0.489434	0.510505	0.289375
7	A4GNT	0.0646263	0.155351	0.0206305	0.0979526	-0.20093	0.480205	0.0423405	0.251308	0.709102	-0.0826119	0.167293	-0.274356	0.23131	0.236925	0.129829	0.0660758	-0.0360109	-0.365849	0.200253	0.110448	0.118004	-0.0767427	NA	0.776055	0.346527	0.454693	0.359837	0.495529	0.679823	0.248082
8	AAAS	-0.072201	-0.152337	-0.458719	-0.201521	-0.0145161	-0.240737	0.129767	0.271179	-0.752653	-0.0275207	0.287055	-0.343648	0.113327	0.0137177	-0.22499	-0.178051	-0.00445852	-0.0245738	-0.0241319	-0.280542	-0.751503	-0.165935	NA	0.391139	0.314124	0.365523	0.308145	0.638905	0.32609	0.398204
9	AACS	-0.0303266	0.0334779	0.268471	0.0544536	-0.0554095	-0.0539425	0.0435008	-0.098184	-0.00970102	0.0468959	0.0401056	-0.0502133	-0.0960338	0.0552674	0.124311	-0.0154036	-0.204032	0.0932131	-0.135158	0.202114	0.272736	0.264207	NA	0.477162	0.385192	0.279014	0.636924	0.219776	0.634203	0.881537
10	AADAC	-0.0694671	-0.0979611	-0.148632	-0.116322	-0.0148778	-0.114135	-0.264074	-0.186935	-0.0413352	-0.293594	-0.234554	-0.0455496	-0.0477412	-0.11511	-0.169114	-0.06353	-0.0558714	0.0261159	-0.104894	-0.0910284	0.0489528	-0.346216	NA	0.167418	0.396352	0.218245	0.259847	0.179421	0.286682	0.40309
11	AADACL2	-0.0128214	0.0215911	0.300054	0.142781	-0.384621	-0.162441	-0.0674904	-0.0315107	-0.293371	0.427878	-0.562859	0.114375	-0.227175	0.0743356	0.117249	0.168314	0.12849	-0.897732	0.00134818	0.041834	0.228906	0.371201	NA	0.224146	0.435239	0.199283	0.462786	0.575814	0.397696	0.791016
12	AADACL3	0.14917	0.162518	-0.398712	-0.0904435	0.145653	0.0965674	0.531531	0.293574	-0.100439	0.641258	0.421804	0.0174741	0.231992	0.198044	-0.169811	-0.0110763	0.408366	-0.11706	0.297231	0.0278052	-0.841993	0.0445695	NA	0.840367	1.16165	0.677781	0.329202	0.468809	0.846673	0.49966
13	AADACL4	0.199111	0.0236513	-0.112004	-0.166464	0.180498	-0.599136	0.0923295	-0.469986	-0.728285	0.258236	-0.0735773	0.313371	0.132703	0.151259	-0.16381	-0.169119	0.162436	0.19856	-0.139781	0.187084	-0.123653	-0.100354	NA	0.626013	0.321878	0.634512	0.403623	0.54578	0.247587	0.29838
14	AADAT	0.0068721	0.0208205	0.038055	-0.0724038	0.133323	0.10039	0.517723	-0.0611025	0.261883	0.58499	0.450456	0.254273	-0.23072	-0.00293676	-0.0979965	-0.0468112	0.0315698	0.235077	0.010697	0.0309441	-0.090506	0.166616	NA	0.561149	1.14824	0.379864	0.189039	0.633839	0.404113	0.191209
15	AAED1	-0.208831	-0.17673	0.147397	-0.0524775	0.010978	-0.134963	-0.294405	-0.550481	0.280556	-0.431118	-0.157691	-0.348495	-0.290337	0.0123379	-0.0918963	-0.0130588	-0.0483124	0.0702683	-0.0852241	-0.268237	0.274647	0.0201461	NA	0.506214	0.301225	0.609065	0.1892	0.437622	0.235073	0.34074
16	AAGAB	0.0887992	0.149367	-0.152124	0.240419	0.0639992	0.0406566	0.387253	0.0743098	0.00700345	0.588796	0.185709	-0.0127117	0.117376	0.161733	0.432998	0.0478396	0.268803	-0.140804	0.0460818	0.252652	-0.353776	0.0495289	NA	0.346681	0.64893	0.403403	0.584618	0.329571	1.00352	0.282508
17	AAK1	-0.119515	0.204353	-0.352796	0.0405264	0.255618	0.229927	0.0125326	-0.0111163	0.470971	0.345159	-0.320093	-0.288277	-0.0310087	-0.0392602	-0.0700176	0.15107	0.256868	0.254368	0.146501	0.262205	-0.0960639	-0.609529	NA	0.582611	0.286056	0.316053	0.411471	0.930643	0.723446	0.534287
18	AAMDC	-0.134222	-0.0785032	0.111152	-0.0899519	-0.0734291	-0.288963	0.00751211	-0.197932	-0.379993	0.230328	-0.215304	0.0911599	-0.400195	-0.0936313	0.0691195	-0.249023	0.0313918	-0.17825	0.0177264	-0.174733	0.248409	-0.0261045	NA	0.516926	0.264673	0.339135	0.296743	0.158209	0.381408	0.347754
19	AAMP	-1.17472	-1.5123	-0.878939	-1.59592	-1.11975	-1.40493	0.0791621	-1.68251	-1.12736	-0.19773	0.356054	-1.60008	-1.0549	-0.869175	-1.54861	-1.64323	-1.42484	-0.814667	-1.66139	-1.3632	-0.377164	-1.38071	essential_DepMap	2.81122	0.277206	2.60206	3.15919	1.78599	3.12797	0.98307
20	AANAT	0.0298502	0.0959704	0.230624	-0.0937427	0.192772	0.324502	-0.0335324	0.0411713	0.607832	-0.0327241	-0.0343407	0.234498	-0.0431515	-0.101796	-0.0487986	-0.138687	0.273522	0.112021	0.295832	-0.103892	0.150916	0.310333	NA	0.785616	0.305926	0.336299	0.395693	0.63529	0.416896	0.669141
21	AAR2	-0.116854	-0.00971526	-0.0463536	-0.0415372	-0.160638	-0.00622624	-0.144261	0.0853177	-0.0977702	-0.296225	0.00770284	-0.16424	-0.144398	-0.0419229	-0.0140681	-0.0690064	-0.149449	-0.171826	0.149425	-0.168855	0.010673	-0.10338	NA	0.20138	0.335114	0.180456	0.30136	0.163879	0.804945	0.242817
22	AARD	-0.0597756	-0.00773075	-0.381182	0.274142	0.173697	0.1392	-0.871875	0.189881	0.0885179	-0.521348	-1.2224	-0.279216	0.0423259	0.0575636	0.182977	0.365307	0.327169	0.0202256	0.125322	-0.140783	-0.0496885	-0.712675	NA	0.78408	0.914289	0.224026	1.01914	0.628417	0.632855	0.328699
23	AARS	-1.35119	-1.47937	-1.4533	-1.59156	-1.10649	-1.09142	-1.15145	-1.18401	-0.998834	-1.06024	-1.24267	-1.39413	-1.24501	-1.41443	-1.68645	-1.49667	-1.0124	-1.20058	-1.79303	-1.16571	-1.9871	-0.91951	essential_DepMap	2.51271	2.18315	4.26922	4.61024	3.53313	4.62388	2.61275
24	AARS2	-0.525902	-0.565163	-0.819857	-0.653257	-1.00344	-1.16061	-0.864914	-1.487	-0.834217	-0.900618	-0.829209	-0.700963	-0.459819	-0.416924	-0.794604	-0.51191	-0.80272	-1.20416	-0.518663	-0.611663	-0.592504	-1.04721	NA	1.27939	1.11348	1.13727	1.3559	1.69665	0.860924	1.21148
25	AARSD1	-0.288192	-0.0722894	-0.320158	-0.328347	-0.0932691	-0.522193	-0.0193517	-0.645769	-0.398618	-0.159137	0.120433	-0.36449	-0.228348	-0.271738	-0.561389	-0.0953048	0.136608	-0.323146	-0.255134	0.110555	-0.550303	-0.0900129	NA	0.815561	0.375383	0.696804	0.399154	0.264896	0.268194	0.512685
26	AASDH	-0.0845115	-0.0045284	0.171845	0.0365482	-0.0827514	0.198509	-0.032662	0.463933	-0.0669152	0.455599	-0.520923	-0.0406506	-0.152284	-0.0606004	-0.0523094	0.125406	0.251097	-0.4166	0.116614	-0.125671	0.115247	0.228444	NA	0.613136	0.410995	0.251812	0.853511	0.310549	0.380416	0.641486
27	AASDHPPT	-0.648346	-0.567657	-0.589355	-0.428893	-0.363303	-0.576413	-0.390267	-0.760469	-0.392357	-0.288715	-0.491818	-0.65934	-1.11652	-0.169173	-0.540757	-0.31703	-0.348485	-0.378121	-0.71811	-0.417205	-0.365003	-0.813708	essential_DepMap	0.673398	0.784746	0.910095	1.07433	0.719558	1.00574	0.842448
28	AASS	0.248044	0.384491	0.237084	0.161943	0.221551	0.36776	0.518502	0.379481	0.356039	0.43482	0.602184	-0.0182941	0.39117	0.371255	0.2511	0.0727857	0.43217	0.0109319	0.0840617	0.68492	0.0462219	0.427945	NA	0.945414	1.15071	0.815309	0.506206	0.632011	0.875672	0.608382
29	AATF	-0.622388	-0.940901	-0.44898	-0.631446	-0.983734	-1.07938	-0.842314	-1.38667	-0.772095	-0.606278	-1.07835	-0.424181	-0.8302	-0.612782	-0.686617	-0.576276	-0.790425	-1.17704	-1.20081	-0.680992	-0.41407	-0.483889	NA	1.34507	1.08392	1.94692	1.75538	1.82229	1.96397	0.984678
30	AATK	-0.0793465	-0.0296833	-0.00252288	-0.0037211	-0.193638	-0.296147	0.0985621	-0.59277	0.000476429	0.366942	-0.169817	-0.0566887	-0.104615	-0.0767359	-0.0781577	0.0707155	-0.238723	-0.148553	0.215312	-0.274679	-0.0130181	0.0079723	NA	0.333806	0.512113	0.197911	0.407501	0.306876	0.251998	0.226382
31	ABAT	0.331763	-0.0567577	-0.140413	0.24692	-0.122671	-0.014493	0.0264408	-0.0953227	0.0663366	-0.129571	0.182453	0.270967	0.309057	0.415266	0.0268186	0.467022	-0.230266	-0.0150768	-0.125261	0.0117457	-0.492034	0.211208	NA	0.238629	0.528437	1.47756	0.448924	0.95143	0.381879	0.411717
32	ABCA1	-0.0466518	-0.286463	0.0565551	0.145187	-0.263122	0.0405666	-0.156954	-0.0822916	0.163425	-0.228502	-0.0854062	-0.0903525	-0.0879304	0.0383276	0.174699	0.115676	-0.145053	-0.381191	-0.528917	-0.0440091	-0.0139872	0.127097	NA	0.447368	0.262716	0.207608	0.672483	0.66621	0.536875	0.386745
33	ABCA10	-0.256039	-0.227064	-0.128315	-0.201747	-0.260257	-0.168764	-0.201333	-0.0314935	-0.306035	-0.0248957	-0.377771	-0.213418	-0.305796	-0.248903	-0.0835606	-0.319934	-0.319556	-0.200957	-0.346467	-0.10766	-0.394682	0.138052	NA	0.503243	0.431247	0.447332	0.219488	0.505553	0.504483	0.395191
34	ABCA12	-0.128496	-0.312523	0.0754654	-0.109918	-0.272911	-0.553359	-0.405545	-0.14852	-0.958197	-0.283251	-0.527838	-0.237206	0.0043131	-0.152596	-0.201063	-0.0187732	-0.406955	-0.138867	-0.197723	-0.427322	-0.168356	0.319287	NA	0.444017	0.587581	0.348722	0.377356	0.51284	0.433563	0.492637
35	ABCA13	-0.133972	-0.0892794	-0.0632307	-0.000322407	-0.0778788	0.014489	-0.0774478	-0.211541	0.240519	-0.224969	0.0700731	-0.11299	-0.0491546	-0.239772	-0.0415005	0.0408557	0.0488988	-0.204656	-0.0294812	-0.149078	0.146717	-0.273179	NA	0.309911	0.344698	0.251037	0.200953	0.203471	0.27735	0.238918
36	ABCA2	-0.195796	0.103635	-0.188736	-0.104665	-0.0816072	-0.492276	-0.418644	-0.153567	-0.830985	-0.240658	-0.596629	-0.399779	-0.0750806	-0.112528	-0.0482783	-0.161051	-0.0304123	-0.132802	0.117866	0.0894045	-0.00277791	-0.374694	NA	0.619219	0.446056	0.560667	0.364461	0.413643	0.287325	0.268327
37	ABCA3	0.220898	0.115867	0.000174992	0.140873	-0.0566487	0.0685277	0.301326	0.127251	0.00980435	0.104027	0.498624	-0.00265821	0.374923	0.29043	0.208102	0.0736443	-0.0719076	-0.0413898	0.076053	0.15568	-0.0957005	0.0960505	NA	0.739666	0.392896	1.34294	0.826253	0.122479	0.52821	0.544135
38	ABCA4	-0.436079	-0.182997	-0.89143	-0.548658	-0.111874	-1.19851	-0.82955	-0.943281	-1.45373	-0.734073	-0.925027	-0.597088	-0.290854	-0.420295	-0.352197	-0.74512	-0.0574822	-0.166265	-0.272431	-0.0935638	-1.47569	-0.307169	NA	1.22259	0.97046	0.632644	0.858673	0.225454	0.216625	0.692762
39	ABCA5	-0.140489	-0.142757	-0.25068	-0.213589	-0.209757	-0.136322	-0.264202	-0.499019	0.226376	-0.343527	-0.184877	-0.32902	-0.185932	0.0934843	-0.0863414	-0.340837	0.185867	-0.605382	-0.274704	-0.0108105	-0.372229	-0.129132	NA	0.250271	0.190558	0.337242	0.481118	0.283683	0.289891	0.523038
40	ABCA6	0.00403685	0.0191054	0.28944	0.107673	-0.411704	0.0232664	0.0540078	-0.133498	0.180031	0.283864	-0.175848	-0.140352	0.111167	0.0412953	0.238567	-0.0232223	-0.593869	-0.229538	-0.0621121	0.100323	0.193033	0.385847	NA	0.238166	0.495915	0.308035	0.849512	0.819254	0.610604	1.28234
41	ABCA7	-0.0711303	0.0490973	-0.329271	0.134507	-0.0496006	-0.155948	-0.173419	-0.344507	0.0326105	-0.364002	0.0171632	-0.0112336	0.104508	-0.306665	0.182297	0.0867171	-0.042531	-0.0566702	0.0372409	0.0609537	0.0759225	-0.734465	NA	0.464638	0.193054	0.341989	0.786589	0.266967	0.27239	0.4544
42	ABCA8	-0.0885903	0.176131	-0.0875233	-0.0448542	-0.0450268	0.207956	0.195243	0.349863	0.0660482	0.438618	-0.0481313	-0.0818272	-0.0799901	-0.103954	-0.172236	0.0825279	0.0226114	-0.112665	0.184963	0.167299	0.0932322	-0.268279	NA	0.414082	0.362115	0.338187	0.561493	0.387158	0.776562	0.42814
43	ABCA9	-0.0319863	-0.227171	0.0764407	-0.089772	-0.00581694	-0.323312	-0.0329662	-0.459872	-0.186751	0.131538	-0.19747	0.206282	-0.253057	-0.0491841	-0.118094	-0.0614501	0.280365	-0.291999	0.0048412	-0.459184	0.275086	-0.122205	NA	0.3627	0.518879	0.320572	0.280951	0.463574	0.353165	0.402184
44	ABCB1	-0.123256	0.0277527	0.0523277	-0.153521	0.0460285	-0.293213	0.157194	0.0433041	-0.629731	0.657943	-0.343555	-0.201417	-0.0620631	-0.106289	-0.0613488	-0.245693	0.183722	-0.0916655	0.0839148	-0.0284094	0.0642052	0.0404501	NA	0.411919	0.476306	0.209012	0.187407	0.558101	0.279113	0.397239
45	ABCB10	0.0715008	0.127233	0.0790024	-0.0178464	0.101074	0.158183	-0.0200774	0.17392	0.142445	-0.0299239	-0.0102309	0.0910932	0.0489058	0.0745034	-0.00233674	-0.033356	0.129297	0.0728511	0.11227	0.142195	0.0843398	0.0736651	NA	0.407041	0.264896	0.432974	0.310989	0.312859	0.643506	0.625983
46	ABCB11	-0.00193677	0.111064	-0.0449506	0.0271083	0.132946	0.345001	-0.0537607	0.411645	0.278357	-0.105839	-0.00168275	0.165059	-0.162442	-0.00842758	-0.131384	0.1856	0.112158	0.153733	0.0973791	0.124748	-0.0328973	-0.0570039	NA	1.10338	0.544704	0.243364	0.718424	0.685368	0.631072	0.262791
47	ABCB4	0.0974675	0.0399665	-0.0268534	-0.0303655	-0.0263503	0.372598	-0.13929	0.597163	0.148033	-0.0186518	-0.259928	0.0449829	0.112744	0.134675	0.00227774	-0.0630088	-0.278833	0.226133	0.147152	-0.0672185	-0.0116881	-0.0420187	NA	0.644573	0.387412	0.59346	0.274354	0.346382	0.394087	0.309972
48	ABCB5	0.0113048	-0.0669708	-0.0982675	-0.0282204	-0.251649	0.0628564	-0.0423261	0.0341309	0.091582	-0.034444	-0.0502082	-0.0723364	0.0775781	0.0286727	-0.130061	0.0736199	-0.485821	-0.0174766	0.0123546	-0.146296	-0.0993865	-0.0971486	NA	0.457448	0.21615	0.170696	0.244213	0.536772	0.219481	0.253603
49	ABCB6	0.0664751	-0.108365	-0.0649148	-0.149953	0.0942058	-0.119126	-0.268598	-0.158434	-0.0798169	-0.038599	-0.498597	0.0638844	0.12104	0.0145005	-0.140043	-0.159864	0.0857965	0.102615	-0.281832	0.0651009	-0.0394536	-0.0903761	NA	0.740753	0.349241	0.298432	0.319012	0.398967	0.359906	0.283116
50	ABCB7	-1.02575	-1.16193	-0.658975	-1.04036	-1.06678	-1.29683	-0.885286	-1.15879	-1.43487	-1.38928	-0.381293	-1.15818	-0.815357	-1.1037	-0.948718	-1.13201	-1.45332	-0.68024	-1.32188	-1.00197	-0.465216	-0.852733	essential_DepMap	2.07211	1.16606	1.67162	2.24423	1.80319	2.24057	1.56382
51	ABCB8	-0.109174	0.0143827	0.0683731	-0.177359	-0.0393772	-0.210381	-0.435867	0.0618112	-0.482572	-0.872368	0.000633277	-0.0532256	-0.229355	-0.0449425	0.000148989	-0.354866	-0.143741	0.0649862	-0.143782	0.172548	0.00952948	0.127217	NA	0.364039	0.636678	0.275724	0.281523	0.200928	0.283196	0.388936
52	ABCB9	0.103605	-0.0235505	-0.00218191	0.192495	-0.134857	-0.0179771	-0.259345	-0.27729	0.241336	-0.259149	-0.25954	-0.0353695	0.129522	0.216662	0.182291	0.202698	-0.448241	0.178527	-0.00276525	-0.0443358	-0.103786	0.0994219	NA	0.381408	0.259712	0.563837	0.653657	0.564626	0.251277	0.415051
53	ABCC1	-0.0197978	0.0288109	-0.272295	-0.230065	-0.225396	-0.112317	0.030714	-0.211862	-0.0127723	-0.0882324	0.14966	0.0219877	-0.206361	0.12498	-0.120895	-0.339236	-0.120239	-0.330553	0.0254692	0.0321525	-0.350184	-0.194407	NA	0.202694	0.370395	0.254925	0.465968	0.321623	0.287182	0.571355
54	ABCC10	-0.0173216	0.0105695	-0.0261839	-0.161561	-0.0631714	-0.414873	-0.035213	-0.0635759	-0.766171	-0.035746	-0.03468	0.084506	-0.0326951	-0.103776	-0.216772	-0.10635	-0.330535	0.204192	0.00492444	0.0162146	0.0910026	-0.14337	NA	0.358992	0.467233	0.294992	0.427686	0.53457	0.397132	0.465187
55	ABCC11	-0.173234	-0.02577	0.325474	-0.0449509	-0.0386199	0.0173641	0.232924	0.0188149	0.0159132	0.354264	0.111585	-0.0150885	-0.125294	-0.379318	-0.0728644	-0.0170373	0.156127	-0.233367	-0.0623847	0.0108448	0.397089	0.25386	NA	0.359578	0.683652	0.378824	0.13476	0.267365	0.284352	1.07834
56	ABCC12	0.130374	0.12993	0.195305	0.0554706	0.0727598	0.188372	0.265816	0.296337	0.0804072	0.138099	0.393533	0.208149	0.0401458	0.142826	-0.0110609	0.122002	0.0747889	0.0707307	0.130092	0.129768	0.236498	0.154112	NA	0.440656	0.774176	0.627088	0.343552	0.230663	0.674628	0.641551
57	ABCC2	-0.0710646	0.132382	-0.0475004	0.0317092	-0.232496	0.206457	0.278708	0.248132	0.164783	0.170388	0.387028	-0.111535	-0.0180694	-0.0835896	-0.202439	0.265858	-0.142938	-0.322055	-0.0389699	0.303733	-0.409209	0.314208	NA	0.470974	0.897637	0.178486	0.4417	0.36213	0.979603	0.569675
58	ABCC3	-0.0286023	-0.268413	-0.41212	-0.169339	-0.243022	-0.0307883	-0.0897989	-0.0920686	0.0304921	-0.0936755	-0.0859223	-0.566472	0.24883	0.231836	-0.257601	-0.0810776	-0.0837999	-0.402245	-0.164654	-0.372173	-0.439416	-0.384824	NA	0.137302	0.366128	0.517126	0.299288	0.404928	0.443842	0.70321
59	ABCC4	0.0578406	-0.117978	0.0353469	0.156774	-0.324156	0.0417071	0.146435	-0.0635369	0.146951	-0.280675	0.573546	0.105768	-0.0149875	0.0827417	0.221028	0.0925198	-0.427393	-0.220919	-0.0890599	-0.146897	0.126311	-0.0556175	NA	0.324997	0.45583	0.38934	0.466711	0.615996	0.200591	0.199444
60	ABCC5	-0.06508	0.088893	-0.305483	-0.189374	-0.352959	-0.292437	0.291449	-0.212584	-0.372291	0.422757	0.160141	0.067038	-0.397598	0.13532	-0.100822	-0.277927	-0.665901	-0.0400162	0.0393951	0.138391	-0.706649	0.0956819	NA	0.457941	0.511851	0.50307	0.48514	1.26259	0.823981	0.505501
61	ABCC6	-0.0533097	-0.180684	0.196967	-0.0583612	-0.414051	0.00214123	-0.234565	-0.01199	0.0162725	-0.486101	0.0169713	-0.179148	-0.0149524	0.0341716	-0.117683	0.000960215	-0.581326	-0.246776	0.0398987	-0.401267	0.108318	0.285616	NA	0.542781	0.274513	0.405607	0.170738	0.700533	0.25662	0.495781
62	ABCC8	-0.177737	-0.123674	-0.201579	-0.0894931	0.318445	0.132846	-0.253221	-0.633454	0.899145	0.109537	-0.61598	-0.153606	-0.0517499	-0.327855	-0.197082	0.0180955	0.585258	0.0516309	0.120398	-0.367747	-0.424555	0.0213981	NA	0.886884	0.469896	0.300162	0.194979	0.407021	0.204002	0.573001
63	ABCC9	-0.00637658	0.0637696	0.00535948	-0.0366736	0.0117404	0.0185286	-0.0362596	-0.398503	0.43556	0.00560454	-0.0781238	-0.0837733	-0.139879	0.204523	-0.0315963	-0.0417508	0.110006	-0.0865251	0.186656	-0.0591169	0.268428	-0.257709	NA	0.424425	0.148246	0.333482	0.22963	0.309259	0.390961	0.438773
64	ABCD1	-0.0527045	-0.210689	0.0447258	-0.14374	-0.000185228	0.174701	-0.0944812	0.381557	-0.0321539	-0.0819162	-0.107046	-0.236653	0.027569	0.0509704	-0.0958558	-0.191623	0.00589916	-0.00626961	-0.360372	-0.0610057	0.0415433	0.0479083	NA	0.567379	0.256616	0.369572	0.2406	0.121662	0.250867	0.299054
65	ABCD2	-0.0461036	-0.127662	-0.083885	0.0442187	0.139244	0.302285	-0.00292767	0.384779	0.219791	-0.0289107	0.0230553	-0.158273	-0.187112	0.207074	0.0822066	0.00623074	0.186529	0.0919592	-0.0230323	-0.232292	0.227997	-0.395767	NA	0.898794	0.160048	0.378824	0.320309	0.58764	0.356888	0.441249
66	ABCD3	-0.385496	-0.332932	-0.35188	-0.415412	-0.261874	-0.396	-0.702321	-0.301989	-0.49001	-0.791889	-0.612752	-0.421854	-0.41156	-0.323074	-0.585716	-0.245108	-0.382928	-0.140821	-0.413852	-0.252013	-0.566547	-0.137213	NA	0.42229	1.25606	0.882729	0.692673	0.610232	0.63368	0.494276
67	ABCD4	-0.207448	-0.236038	-0.0944684	-0.270485	-0.13125	-0.460234	-0.0240477	-0.501748	-0.41872	-0.26669	0.218595	0.0901932	-0.502248	-0.21029	-0.196522	-0.344448	-0.224085	-0.0384156	-0.136585	-0.335492	-0.0679193	-0.121018	NA	0.565487	0.273224	0.546682	0.739471	0.214069	0.537118	0.289709
68	ABCE1	-1.47928	-2.0468	-1.73129	-2.30394	-1.80985	-1.4326	-2.05889	-1.34057	-1.52463	-2.07585	-2.04192	-1.4412	-1.65452	-1.34212	-1.94349	-2.66439	-2.19409	-1.42561	-1.79408	-2.29952	-1.89541	-1.56717	essential_DepMap	2.76232	4.50934	3.71444	4.9497	4.14509	4.27427	3.04125
69	ABCF1	-1.38535	-1.62839	-1.41435	-1.59055	-1.18235	-1.29194	-1.23924	-0.902093	-1.68179	-1.07191	-1.40656	-1.59141	-1.30471	-1.25994	-1.62763	-1.55348	-1.125	-1.2397	-1.10541	-2.15137	-1.45	-1.37871	essential_DepMap	3.06291	1.88596	3.64397	5.17783	1.99412	4.3332	3.0399
70	ABCF2	0.0029763	-0.0995109	-0.267704	0.0615249	-0.17775	0.247124	-0.312685	-0.0308915	0.525139	-0.498724	-0.126645	-0.0949049	0.069971	0.0338627	-0.0401984	0.163248	-0.00163106	-0.353868	0.0601267	-0.259149	-0.26481	-0.270599	NA	0.502588	0.266317	0.404504	0.474842	0.36232	0.359961	0.453408
71	ABCF3	-0.0609664	-0.011975	-0.0458911	-0.0404491	0.167799	0.216278	0.267469	-0.0980373	0.530594	0.265373	0.269566	0.169579	-0.119777	-0.232702	-0.0468439	-0.0340544	0.132464	0.203134	0.0857333	-0.109683	-0.267791	0.176009	NA	0.746176	1.04669	0.522879	0.231865	0.545773	0.301869	0.514712
72	ABCG1	0.122589	-0.00533601	-0.165905	-0.0807688	0.113927	-0.0581804	-0.0351151	-0.20864	0.0922789	-0.0823006	0.0120704	0.146038	0.0272376	0.194492	0.0134632	-0.175001	0.217134	0.0107194	0.0803406	-0.0910126	-0.00696044	-0.324849	NA	0.398174	0.26397	0.653647	0.331707	0.359491	0.225403	0.217613
73	ABCG2	-0.154385	-0.0789114	0.0588271	0.0231606	0.0724133	-0.422132	-0.158972	-0.172008	-0.672255	0.0732551	-0.391199	0.0911866	-0.186277	-0.368066	-0.0522388	0.0985599	0.100936	0.043891	-0.0535092	-0.104314	0.0462114	0.0714428	NA	0.630846	0.272825	0.402305	0.489938	0.357283	0.272984	0.302522
74	ABCG4	-0.0366953	-0.0113078	0.144841	0.0231625	-0.0288153	-0.0166243	0.17446	0.119889	-0.153138	0.350194	-0.00127302	0.0435295	-0.00847246	-0.145143	-0.0431686	0.0894936	0.183851	-0.241481	-0.00977089	-0.0128447	0.154623	0.13506	NA	0.974702	0.77618	0.29073	0.717922	0.376291	0.282925	0.661852
75	ABCG5	-0.17597	-0.00300519	-0.147469	-0.000259046	-0.200122	-0.349242	0.217059	-0.641698	-0.0567852	0.298705	0.135413	-0.218951	-0.036555	-0.272403	0.0820159	-0.082534	-0.118579	-0.281664	0.0358979	-0.0419083	-0.0490118	-0.245926	NA	0.544067	0.592677	0.35164	0.206262	0.461942	0.538622	0.322083
76	ABCG8	0.0268411	0.15214	0.0180371	0.0646564	0.0325564	-0.165325	0.167236	-0.0944982	-0.236151	0.0463823	0.28809	0.116002	0.0918115	-0.12729	0.151028	-0.0217147	-0.0225807	0.0876935	0.136723	0.167557	-0.193086	0.22916	Nonessential_DepMap	0.273407	0.588616	0.330683	0.438949	0.321928	0.988671	0.423227
77	ABHD1	0.0143202	-0.125176	-0.732703	-0.119597	0.0714653	-0.243639	0.297004	-0.393848	-0.09343	0.156239	0.437769	0.189868	0.0275093	-0.174416	-0.0643816	-0.174812	-0.0251362	0.168067	-0.212727	-0.037626	-0.920892	-0.544514	NA	0.32496	0.554832	0.304518	0.284448	0.361812	0.215233	0.966343
78	ABHD10	-0.0351041	0.0864255	-0.0734631	0.0436845	0.157405	-0.328002	-0.0465324	-0.526574	-0.12943	-0.322701	0.229636	0.0964403	-0.0578588	-0.143894	-0.112284	0.199653	0.11867	0.19614	-0.0849276	0.257779	-0.220353	0.0734266	NA	0.312962	0.369842	0.19382	0.495951	0.260353	0.884606	0.2849
79	ABHD11	-0.150753	-0.338847	-0.156918	-0.00368216	-0.0630189	0.0304376	-0.224657	0.148212	-0.0873368	-0.45708	0.00776609	-0.054037	-0.152025	-0.246197	-0.143815	0.136451	-0.216418	0.0903804	-0.36231	-0.315385	-0.365587	0.0517512	NA	0.365533	0.433191	0.393619	0.265292	0.0866498	0.650664	0.213788
80	ABHD12	0.106554	-0.0193453	-0.017815	0.185747	0.150576	0.330825	-0.249657	0.175995	0.485655	-0.230479	-0.268834	0.141744	0.0467258	0.131191	0.0651206	0.306373	0.0499048	0.251248	-0.209565	0.170874	-0.149605	0.113975	NA	1.01024	0.191489	0.576754	0.632324	0.354568	0.332626	0.41628
81	ABHD12B	0.0571789	0.0762351	-0.00377789	0.186914	-0.371389	-0.261926	0.0440361	-0.317056	-0.206796	0.0846953	0.003377	0.189581	-0.0227595	0.00471534	0.19632	0.177508	-0.18176	-0.561017	-0.00870144	0.161172	0.126692	-0.134248	NA	0.215736	0.132341	0.288193	0.762117	0.44323	0.295271	0.569868
82	ABHD13	0.0151837	0.0427469	0.121921	0.195794	0.131349	0.0866825	0.327597	0.140518	0.0328472	0.296106	0.359088	0.132917	-0.0195405	-0.0678249	0.263198	0.128389	0.0349106	0.227787	0.0418222	0.0436716	0.0287973	0.215045	NA	0.42789	0.927355	0.474955	1.05455	0.589827	0.300245	0.703572
83	ABHD14A	-0.0166825	0.00357842	0.0247988	-0.109223	-0.250395	-0.128096	-0.168647	-0.0372119	-0.21898	-0.298622	-0.0386716	-0.079557	0.01118	0.0183296	-0.0945429	-0.123903	-0.2455	-0.255291	0.0284488	-0.021292	-0.14206	0.191657	NA	0.248328	0.254531	0.387216	0.240725	0.134511	0.299933	0.335908
84	ABHD14B	0.0354062	-0.17832	-0.0319511	-0.137157	0.00852085	0.0185678	-0.171173	0.202036	-0.1649	-0.00133508	-0.341011	-0.0362049	0.0382838	0.10414	-0.1753	-0.0990135	-0.118712	0.135753	-0.111713	-0.244927	-0.0108349	-0.0530674	NA	0.319864	0.389414	0.271646	0.486103	0.393178	0.374209	0.170648
85	ABHD15	-0.0821477	-0.292175	-0.20287	-0.0539983	0.0963432	-0.465724	0.0316847	-0.609683	-0.321764	-0.141992	0.205362	-0.267362	-0.0868801	0.107799	-0.155812	0.0478153	0.240855	-0.0481688	-0.110972	-0.473377	-0.0728198	-0.33292	NA	0.487971	0.929	0.392545	0.679216	0.480307	0.417202	0.497566
86	ABHD16A	-0.13152	0.0468991	-0.0890558	-0.14771	0.066207	0.00396522	0.113151	-0.0142214	0.0221519	0.384001	-0.157698	0.155405	-0.291623	-0.258343	-0.11813	-0.17729	0.149909	-0.017495	0.0529224	0.0408758	-0.0312019	-0.14691	NA	0.334452	0.362933	0.657577	0.203988	0.316953	0.343198	0.49591
87	ABHD16B	0.0223608	0.0915033	0.132309	-0.0221513	0.133476	0.0781709	-0.321929	-0.327582	0.483924	-0.16748	-0.476378	-0.269455	0.173972	0.162566	-0.127677	0.0833743	0.0278482	0.239105	0.255642	-0.0726358	-0.0309345	0.295552	NA	0.354784	0.529259	0.29073	0.160607	0.982139	0.336983	0.415942
88	ABHD17A	-0.507421	-0.872925	-1.12759	-0.358639	-0.140938	-0.858998	-0.616643	-0.869275	-0.84872	-0.332841	-0.900444	-0.807885	-0.381151	-0.333226	-0.458873	-0.258406	-0.251735	-0.0301408	-0.82325	-0.922599	-1.16819	-1.08699	NA	1.02636	0.581997	0.703335	0.74063	0.29149	1.87556	1.88354
89	ABHD17B	-0.0171299	0.0180879	-0.12951	-0.0843226	0.0812949	0.169222	-0.0362613	0.494227	-0.155784	-0.169947	0.097424	-0.0578331	0.0645374	-0.0580941	0.035442	-0.204087	0.197317	-0.0347277	-0.0222182	0.0583939	-0.0502713	-0.208749	NA	0.71119	0.131141	0.354578	0.51944	0.472738	0.186439	0.367062
90	ABHD17C	0.220577	0.241867	0.110583	0.113519	0.27864	0.355571	0.353301	0.353624	0.357517	0.290067	0.416535	0.258933	0.143689	0.259109	0.0978445	0.129193	0.285469	0.27181	0.169918	0.313815	0.225183	-0.00401609	NA	0.97984	0.925001	1.21325	0.578692	1.3489	0.986087	0.579838
91	ABHD18	0.218508	0.176868	0.0179813	0.082978	0.129934	0.349905	0.277559	0.465779	0.23403	0.730795	-0.175676	0.310411	0.235252	0.10986	0.0941019	0.0718541	0.257588	0.00227969	0.25041	0.103326	0.155208	-0.119245	NA	0.853165	0.495521	0.774691	0.358566	0.589561	0.805472	0.409097
92	ABHD2	0.043123	0.00339108	-0.0875232	-0.203115	0.0659533	-0.328326	-0.0121155	-0.473162	-0.183489	0.123857	-0.148088	-0.19939	0.119536	0.209223	-0.184948	-0.221282	0.193894	-0.0619873	0.0214194	-0.0146373	-0.093734	-0.0813124	NA	0.415578	0.33849	0.920819	0.283671	0.468093	0.381225	0.653858
93	ABHD3	0.0479562	-0.0105948	0.170361	0.146699	0.100913	-0.233035	-0.165795	-0.208674	-0.257395	-0.271811	-0.0597782	-0.0303937	0.156889	0.0173735	0.241619	0.0517791	0.0704297	0.131396	0.126	-0.14719	0.11792	0.222802	NA	0.440442	0.258391	0.232844	1.59109	0.195312	0.262287	0.351664
94	ABHD4	-0.0536433	-0.161498	0.12449	-0.259636	-0.0373712	-0.532373	-0.357946	-0.774825	-0.289922	-0.0468633	-0.669028	-0.375297	0.0837605	0.130607	-0.380141	-0.139131	-0.30392	0.229178	-0.260946	-0.0620491	0.00274658	0.246233	NA	0.436307	0.621543	0.329754	0.6111	0.467099	0.385235	0.374127
95	ABHD5	-0.191398	0.0934111	-0.121828	0.0740062	-0.20914	0.10039	-0.666496	0.154209	0.0465705	-0.760658	-0.572333	-0.355649	0.0111349	-0.229681	0.0752876	0.0727248	-0.214862	-0.203419	-0.0392665	0.226089	0.057203	-0.30086	NA	0.375388	1.15852	0.342944	0.251955	0.583147	0.497232	0.397837
96	ABHD6	0.135293	0.0719465	0.112996	0.232682	0.181417	0.241173	0.153832	0.248533	0.233814	0.130666	0.176997	0.0784989	0.188092	0.139288	0.321125	0.144239	0.269068	0.0937672	0.145298	-0.00140502	0.0855982	0.140393	NA	0.724458	0.459176	0.632644	0.933125	0.715107	0.678837	0.28954
97	ABHD8	-0.311842	-0.394656	-0.213415	-0.486322	-0.42755	-0.456028	-0.26558	-0.381636	-0.53042	0.0480166	-0.579176	-0.219378	-0.402588	-0.31356	-0.460136	-0.512507	-0.545268	-0.309832	-0.434157	-0.355155	-0.160503	-0.266328	NA	0.674484	0.331978	0.583359	1.2263	0.610222	0.896694	0.293632
98	ABI1	-0.230831	-0.116285	0.0359228	-0.275122	-0.320228	-0.547799	-0.360653	-0.504546	-0.591052	-0.465828	-0.255479	-0.348888	-0.203618	-0.139986	-0.164793	-0.38545	-0.597678	-0.0427788	-0.151273	-0.0812962	-0.0730679	0.144914	NA	1.22109	0.369028	0.530178	0.396401	0.494127	0.123537	0.183918
99	ABI2	0.112679	-0.00693068	0.157595	0.00789501	-0.121535	0.0938179	-0.369325	0.0653773	0.122259	-0.219085	-0.519565	0.189194	0.220588	-0.0717452	-0.0159263	0.0317163	0.0188028	-0.261873	-0.167354	0.153492	0.147804	0.167386	NA	0.275294	0.697615	0.772113	0.275139	0.362005	1.16325	0.506856
100	ABI3	-0.226643	-0.115914	0.02479	-0.136059	-0.186002	-0.345859	0.0685687	-0.233683	-0.458036	0.250508	-0.113371	-0.256761	-0.156485	-0.266682	-0.142814	-0.129304	-0.219399	-0.152606	-0.0337066	-0.198121	-0.034481	0.084061	NA	0.626978	0.522777	0.537602	0.434118	0.581218	0.502172	0.318845
101	ABI3BP	-0.0674092	-0.103829	-0.302321	-0.357135	0.0367123	-0.483818	-0.0915025	-0.872784	-0.0948527	-0.373652	0.190647	-0.166374	0.0988487	-0.134702	-0.371643	-0.342627	0.121738	-0.0483134	-0.188854	-0.018803	-0.365843	-0.238798	NA	0.595911	0.715976	0.279014	0.544881	0.416915	0.200584	0.581649
102	ABL1	0.023501	-0.113001	0.0155011	-0.0226775	0.0568477	0.105444	0.250385	0.315773	-0.104886	0.366981	0.133789	-0.151079	-0.117062	0.338644	-0.146241	0.100886	0.223957	-0.110261	-0.254336	0.0283343	-0.152357	0.183359	NA	0.68202	0.563387	0.249492	0.364597	0.429644	0.25825	0.200863
103	ABL2	-0.0309644	0.190676	-0.174338	-0.158008	-0.0468097	-0.196727	0.163164	-0.274389	-0.119066	0.330201	-0.00387298	-0.0812578	0.0936006	-0.105236	-0.195437	-0.120578	-0.0926643	-0.00095499	0.13126	0.250092	-0.0621372	-0.28654	NA	0.240529	0.594833	0.280669	0.64885	1.04151	0.907507	0.176813
104	ABLIM1	-0.180094	-0.296448	-0.227666	-0.255696	-0.446751	-0.150061	-0.284717	-0.350068	0.049947	-0.324615	-0.244819	-0.289744	0.158565	-0.409102	-0.27747	-0.233923	-0.416716	-0.476786	-0.375333	-0.217563	0.413715	-0.869048	NA	0.485293	0.427814	0.443697	0.685996	0.772935	0.385161	0.514236
105	ABLIM2	0.149105	-0.0405576	-0.550083	0.00927868	-0.0562086	-0.175271	-0.0164329	-0.0330071	-0.317534	-0.223887	0.191021	0.34548	-0.0392108	0.141047	0.0660384	-0.047481	-0.470007	0.35759	-0.116664	0.0355489	-0.81129	-0.288876	NA	0.395438	0.456466	0.505845	0.507065	0.469019	0.138558	0.663082
106	ABLIM3	0.0848403	0.0939337	0.298302	0.00823956	0.179292	0.00770169	0.311425	0.11583	-0.100427	0.590594	0.0322562	0.0150472	0.129191	0.110283	0.00492914	0.01155	0.196237	0.162347	0.112284	0.0755831	0.240232	0.356372	NA	0.348785	0.46424	0.66354	0.454754	0.63988	0.727601	1.18636
107	ABO	0.0585589	0.168621	0.252081	0.163541	0.0603193	0.163002	-0.316159	0.340082	-0.0140784	0.0484913	-0.68081	-0.119874	0.105323	0.190228	0.0616819	0.265401	0.164137	-0.0434987	-0.00426696	0.341508	0.426665	0.0774972	NA	0.521903	0.249191	0.386158	0.900325	0.490858	0.523321	0.624677
108	ABR	-0.0189073	0.119371	-0.115322	-0.16056	-0.107248	-0.420582	-0.0720519	-0.841434	0.000270958	0.181992	-0.326095	-0.123716	0.262513	-0.195519	0.0900494	-0.41117	-0.0497849	-0.164711	0.00790477	0.230836	-0.388207	0.157564	NA	0.527441	0.474612	0.309804	0.394555	0.372772	0.43041	0.471861
109	ABRA	-0.0110566	0.0470283	0.0238189	0.0216584	-0.00867756	0.00282808	-0.000404131	0.159048	-0.153392	-0.287166	0.286358	0.0311685	-0.111858	0.0475193	0.13946	-0.0961432	-0.12262	0.105265	0.110564	-0.0165071	0.0623724	-0.0147345	NA	0.2105	0.295476	0.356547	0.324048	0.319483	0.354686	0.402014
110	ABRACL	0.153504	-0.0542956	0.0220476	0.01518	-0.0763467	0.295188	0.0162803	0.541103	0.0492741	-0.167036	0.199597	0.316791	0.252978	-0.109256	-0.065393	0.095753	-0.120562	-0.0321312	0.0124526	-0.121044	0.208171	-0.164076	NA	0.504904	0.46147	1.10292	0.421831	0.229277	0.270163	0.508372
111	ABRAXAS1	-0.0755931	-0.132599	0.133162	-0.0474931	0.00619039	-0.26651	0.0544165	-0.360721	-0.172299	0.10672	0.00211332	-0.152033	-0.0547713	-0.0199752	-0.115335	0.0203484	-0.0623241	0.0747048	-0.164255	-0.100943	0.337072	-0.070749	NA	0.544584	0.29347	0.2652	0.516879	0.229056	0.521737	0.549777
112	ABRAXAS2	0.158477	0.268325	0.196954	0.0296827	0.123644	-0.0216484	0.135378	0.0527755	-0.0960723	0.0524137	0.218343	0.208856	0.16382	0.102756	0.0505555	0.00880999	-0.0203929	0.267682	0.265372	0.271278	0.154456	0.239453	NA	0.550583	0.442613	1.00218	0.579854	0.343471	1.51516	0.613974
113	ABT1	-0.901921	-0.512991	-1.52747	-0.93643	-1.04278	-0.775078	-1.08611	-1.01379	-0.536368	-1.49613	-0.67608	-0.909426	-0.743262	-1.05308	-0.833282	-1.03958	-1.49501	-0.590552	-0.436192	-0.58979	-1.56733	-1.4876	essential_DepMap	0.885961	1.24605	1.9431	1.57913	1.20674	0.953152	2.29658
114	ABTB1	0.104526	-0.267115	-0.0704146	-0.182305	-0.195126	0.148586	-0.281459	0.431895	-0.134724	-0.477673	-0.0852451	0.112662	0.0337845	0.167132	-0.59928	0.234671	-0.274425	-0.115827	-0.242383	-0.291847	-0.131992	-0.00883682	NA	0.685875	0.364124	0.527244	0.343954	0.422072	0.351016	0.16304
115	ABTB2	0.293552	0.0720384	0.351192	0.111619	0.155267	-0.209665	0.0783506	0.0469734	-0.466303	0.230476	-0.073775	0.367248	0.30573	0.207678	0.110765	0.112473	0.137473	0.173062	0.0298967	0.11418	0.251035	0.45135	NA	0.364667	0.543725	1.68403	0.580689	0.696404	0.805488	1.82908
116	ACAA1	-0.117325	-0.237253	-0.0496636	-0.113399	0.0484262	-0.018849	-0.282865	0.492301	-0.529999	0.026867	-0.592596	-0.374664	-0.128369	0.151058	-0.194799	-0.0319982	-0.216335	0.313188	-0.0835504	-0.390956	-0.021616	-0.0777113	NA	0.435086	0.524746	0.284833	0.222961	0.472587	0.483253	0.278037
117	ACAA2	0.0457634	0.156442	0.128425	-0.0257429	0.327406	-0.157317	-0.185508	-0.331538	0.0169045	0.00239972	-0.373415	0.0630043	0.12324	-0.0489545	0.0346852	-0.0861709	0.393505	0.261308	-0.00565116	0.318534	-0.159333	0.416184	NA	0.152612	0.203571	0.314258	0.100352	1.14219	1.16067	0.530405
118	ACACA	-0.715457	-0.963315	-1.35032	-0.894004	-0.926482	-1.26197	-1.05572	-1.01121	-1.51273	-0.971205	-1.14024	-0.792217	-0.70742	-0.646736	-1.13138	-0.65663	-0.93482	-0.918144	-0.790167	-1.13646	-1.30275	-1.3979	NA	3.60511	1.88815	2.72584	2.26504	1.7396	2.37429	2.9702
119	ACACB	0.138471	-0.308353	-0.264737	0.205788	-0.0607248	0.0438458	0.179571	0.122813	-0.0351218	0.102494	0.256649	0.0554971	0.183739	0.176176	0.0171283	0.394449	-0.425973	0.304523	-0.0351236	-0.581582	-0.243986	-0.285488	NA	0.257196	0.718115	0.657577	0.610348	0.300213	0.352294	0.480251
120	ACAD10	-0.0770933	-0.0150874	0.0786369	-0.100149	-0.133434	-0.469294	0.118264	-0.680833	-0.257755	0.184785	0.0517433	-0.0878463	0.00306535	-0.146499	0.0403229	-0.240621	-0.140578	-0.126291	0.0318272	-0.062002	0.0545347	0.102739	NA	0.523103	0.309862	0.329754	0.26528	0.160283	0.288235	0.382994
121	ACAD11	-0.042654	0.0811932	0.0177564	0.128708	0.0660037	0.428733	0.219988	0.0464574	0.811008	0.0585696	0.381407	-0.0913639	0.0542864	-0.0908846	0.00829629	0.249119	0.0260722	0.105935	0.0627356	0.0996509	-0.0166017	0.0521144	NA	0.655451	0.612121	0.271646	0.348494	0.668549	0.292553	0.589729
122	ACAD8	0.240849	0.141261	0.280249	0.129603	0.0784505	0.411029	0.262207	0.499147	0.322912	0.281825	0.242589	0.279908	0.215804	0.226834	0.248788	0.0104174	0.017536	0.139365	0.149879	0.132642	0.179859	0.380638	NA	1.32578	0.637404	1.64589	0.487983	0.228042	0.74869	0.939742
123	ACAD9	-0.0817644	-0.0892371	-0.0161092	-0.296533	-0.269964	-0.122506	-0.249423	-0.0060492	-0.238963	-0.690398	0.191553	0.0206943	-0.218719	-0.0472681	-0.576705	-0.0163614	-0.344461	-0.195467	-0.128777	-0.0496971	-0.241453	0.209235	NA	0.298765	0.273833	0.4698	0.523882	0.48815	0.357585	0.350967
124	ACADL	-0.0118335	0.19125	0.0538319	0.0502002	-0.227081	-0.130835	-0.125225	-0.480787	0.219118	-0.0755727	-0.174878	0.0527635	-0.0631492	-0.0251149	0.149281	-0.048881	-0.29235	-0.161812	0.0460678	0.336431	0.272439	-0.164775	NA	0.450925	0.334841	0.380907	0.520367	0.356972	0.39544	0.338802
125	ACADM	-0.0690983	-0.0680538	0.0484503	-0.156121	0.0387356	0.0198959	-0.0934538	-0.00248538	0.0422772	-0.147051	-0.0398569	0.0982271	0.00764218	-0.313164	-0.0507674	-0.261475	0.27365	-0.196179	-0.0886171	-0.0474905	0.267562	-0.170661	NA	0.159794	0.364357	0.209012	0.201498	0.306691	0.192539	0.317422
126	ACADS	-0.0780607	-0.0332601	-0.0496177	0.0054367	-0.168	0.345595	0.00749288	0.173886	0.517304	0.0280071	-0.0130214	-0.136038	0.0357393	-0.133883	0.089376	-0.0785026	-0.242855	-0.0931444	-0.0532973	-0.013223	0.00902298	-0.108258	NA	1.28919	0.288543	0.432974	0.479785	0.381398	0.459295	0.368774
127	ACADSB	0.0338453	-0.155855	-0.393956	0.0358692	0.00732324	-0.0271859	-0.447516	-0.113102	0.0587306	-0.504444	-0.390588	-0.311079	0.23284	0.179774	0.00303222	0.0687062	-0.0269117	0.0415582	-0.129197	-0.182512	-0.663518	-0.124394	NA	0.333061	0.640373	0.392545	0.43563	0.282176	0.207395	0.60873
128	ACADVL	-0.111829	-0.151508	0.21602	-0.0423492	-0.100663	-0.719835	-0.283068	-0.310222	-1.12945	-0.31193	-0.254207	0.00363095	-0.266177	-0.0729417	0.193436	-0.278134	-0.169751	-0.0315747	-0.166423	-0.136593	0.193488	0.238553	NA	0.439986	0.371662	0.193142	0.274534	0.385936	0.174074	0.467877
129	ACAN	-0.112514	4.32141e-05	-0.0213429	0.208794	-0.0647489	0.167174	0.114439	0.228444	0.105905	0.0958942	0.132984	-0.290017	-0.0406752	-0.00684842	0.0504243	0.367164	-0.286459	0.156961	-0.170137	0.170224	0.0621688	-0.104855	NA	0.497	0.444398	0.563837	0.65215	0.450301	0.243349	0.593383
130	ACAP1	-0.143011	0.0718558	-0.0199405	0.133847	0.107227	-0.211543	-0.0311663	-0.286417	-0.136669	-0.110906	0.0485733	-0.255321	-0.23072	0.0570064	0.0835177	0.184176	0.0580808	0.156374	-0.0462182	0.18993	-0.297941	0.25806	NA	0.369603	0.775881	0.271646	0.606565	0.614456	0.71622	0.296382
131	ACAP2	0.0799774	-0.056728	-0.0451698	-0.0163873	-0.0503716	-0.0709615	-0.0690542	0.0914523	-0.233375	-0.183986	0.0458777	0.216797	-0.0507232	0.0738588	0.0274443	-0.0602189	0.0147127	-0.115456	-0.0672169	-0.0462392	0.0364992	-0.126839	NA	0.185446	0.390038	0.539102	0.509192	0.150043	0.134653	0.26704
132	ACAP3	-0.0279905	0.0102497	-0.00683832	-0.0782125	-0.100809	0.355416	0.0506632	0.236917	0.473915	0.248228	-0.146902	-0.0305051	-0.0727057	0.0192394	-0.128761	-0.0276636	0.0701937	-0.271812	-0.0447802	0.0652796	-0.0133376	-0.000339033	NA	0.990932	0.539508	0.35164	0.630348	0.412817	0.661484	0.393221
133	ACAT1	-0.0209664	-0.203515	0.0590374	0.0653854	-0.053868	0.355283	0.140116	0.196566	0.514	-0.0633363	0.343568	0.0392758	-0.0181933	-0.0839818	-0.12487	0.255641	-0.150944	0.0432079	-0.42356	0.0165292	0.152028	-0.0339529	NA	0.815249	0.279307	0.326979	0.309724	0.203978	0.295065	0.558855
134	ACAT2	0.078871	0.42054	0.378497	0.103648	0.0249489	0.084228	0.502675	0.153773	0.0146828	0.711222	0.294128	0.172986	-0.0708139	0.13444	-0.0669639	0.27426	0.10147	-0.0515718	0.2213	0.619781	0.317846	0.439149	NA	0.988516	0.820405	0.607303	0.820868	0.914925	0.976713	0.945393
135	ACBD3	0.264906	0.111804	0.224587	0.0144677	0.173468	0.269166	0.383237	0.110773	0.427558	0.2113	0.555173	0.083986	0.343494	0.36724	-0.00041836	0.0293538	0.298108	0.0488274	0.154789	0.068819	0.205001	0.244174	NA	0.717769	0.628551	1.02182	0.365724	0.833967	0.770289	0.986404
136	ACBD4	-0.354467	-0.262022	-0.273475	-0.233573	-0.0658912	-0.17728	-0.237566	-0.0348636	-0.319697	-0.141245	-0.333887	-0.28361	-0.539866	-0.239926	-0.185401	-0.281745	0.111103	-0.242885	-0.254448	-0.269595	-0.0339103	-0.513039	NA	0.179983	0.218126	0.815309	0.419337	0.205007	0.428181	0.278305
137	ACBD5	-0.0528002	0.143742	0.251402	-0.045047	0.248544	0.0127021	0.324885	0.125336	-0.0999318	0.234593	0.415177	-0.0660093	-0.0598189	-0.0325723	-0.0972843	0.00719035	0.172574	0.324515	0.228483	0.0590017	0.25539	0.247415	NA	0.281245	0.890292	0.228413	0.289976	1.07953	0.531198	0.824503
138	ACBD6	0.111321	0.0386152	0.0503804	0.157821	0.128643	0.435822	0.502615	0.521312	0.350332	0.457273	0.547957	0.200369	-0.0527468	0.186341	0.193561	0.122081	0.114609	0.142677	0.0141172	0.0631131	0.0471722	0.0535887	NA	1.56808	1.12428	0.730487	1.10396	0.316246	0.483524	0.274056
139	ACBD7	0.146357	0.260298	0.0183422	-0.1021	0.0627298	0.32262	0.0960208	0.275514	0.369725	0.326364	-0.134322	0.180074	0.115991	0.143008	-0.186492	-0.0177083	0.0379243	0.0875352	0.269932	0.250664	-0.0323355	0.06902	NA	0.963028	0.342337	0.829738	0.208667	0.394197	1.44434	0.24649
140	ACCS	0.091365	0.0241583	0.0260429	-0.157075	0.0319313	0.121639	0.12979	-0.186261	0.42954	-0.0837303	0.34331	0.198635	-0.00581794	0.081278	-0.0352245	-0.278926	0.00446266	0.0594	-0.0264156	0.0747322	-0.128525	0.180611	NA	0.347338	0.280544	0.454693	0.412361	0.422957	0.565426	0.377584
141	ACCSL	-0.151035	-0.100961	-0.225793	-0.119221	0.0390177	-0.345053	-0.145251	-0.209901	-0.480205	-0.0560131	-0.234489	-0.236873	-9.34316e-05	-0.216138	-0.11432	-0.124122	0.0904868	-0.0124515	0.00776908	-0.20969	-0.042902	-0.408684	Nonessential_DepMap	0.40794	0.329022	0.348722	0.18695	0.304426	0.153613	0.377036
142	ACD	-0.128776	-0.0155158	-0.124949	-0.0790251	-0.2199	-0.0551918	-0.0187632	-0.0977328	-0.0126509	-0.105968	0.0684414	-0.116404	-0.264766	-0.00515847	-0.0539799	-0.10407	-0.302194	-0.137605	-0.0773631	0.0463315	0.0329119	-0.28281	NA	0.203138	0.327067	0.402305	0.169498	0.314998	0.266843	0.415019
143	ACE	-0.364196	-0.197811	0.0647469	-0.115864	-0.564174	-0.252032	-0.140868	-0.17789	-0.326174	-0.543287	0.261551	-0.192089	-0.371185	-0.529312	-0.156837	-0.0748913	-0.793654	-0.334693	-0.211244	-0.184378	0.190976	-0.0614821	NA	0.266345	0.537265	0.623423	0.279535	0.917215	0.387116	0.329351
144	ACE2	0.139169	0.262761	0.346964	0.174827	0.132458	0.155432	0.275509	0.614604	-0.30374	0.155796	0.395222	0.125503	0.406769	-0.114765	0.0625699	0.287083	-0.110486	0.375403	0.155727	0.369794	0.486703	0.207224	NA	0.320168	1.2757	0.463442	0.697957	0.58155	1.06267	0.919835
145	ACER1	0.104702	-0.20838	0.100092	-0.0512054	0.181496	-0.5302	-0.333177	-0.658634	-0.401766	-0.20029	-0.466063	0.293963	0.0506419	-0.0304996	0.017772	-0.120183	0.120471	0.242521	0.0144739	-0.431234	-0.05361	0.253794	NA	0.724723	0.342246	0.473661	0.352847	0.69935	0.470287	0.888032
146	ACER2	0.172383	0.359577	-0.0617389	0.19113	0.188407	-0.179132	0.0750439	-0.449942	0.0916781	0.111226	0.0388621	0.294456	0.305339	-0.0826456	0.126802	0.255458	0.484579	-0.107766	0.395321	0.323833	-0.327417	0.20394	NA	0.304737	0.359082	0.665546	0.813212	0.963135	1.19679	0.400193
147	ACER3	0.0387402	-0.168888	0.19659	0.104053	-0.103129	0.0537938	-0.0329443	0.305144	-0.197556	0.091824	-0.157713	0.150171	0.0439493	-0.0779001	-0.0283126	0.236418	-0.0154061	-0.190851	-0.241865	-0.0959113	0.441734	-0.0485543	NA	0.655009	0.44676	0.496209	0.535034	0.24144	0.24657	0.752471
148	ACHE	-0.429354	0.0205394	0.198508	0.0286082	-0.287732	0.220339	-0.502481	-0.180383	0.621061	-0.41458	-0.590383	-0.316572	-0.523432	-0.448058	-0.0684574	0.125674	-0.256996	-0.318468	-0.160506	0.201585	0.31805	0.078966	NA	0.548382	0.504268	0.737549	0.274803	0.813058	0.280246	0.461213
149	ACIN1	-0.0280968	-0.184034	0.0155414	0.0564886	-0.0127734	0.254936	-0.256323	0.0421804	0.467691	-0.471478	-0.0411688	0.0665179	-0.0657785	-0.0850298	0.0834164	0.0295609	-0.11701	0.0914635	-0.305704	-0.0623635	0.102558	-0.0714753	NA	0.653214	0.315397	0.289883	0.623469	0.264389	0.312479	0.239966
150	ACKR1	0.0645372	0.0359307	0.0152309	0.229747	0.111371	0.0293135	-0.00451642	0.139899	-0.0812716	0.476316	-0.485349	0.121836	-0.104198	0.175974	0.373283	0.0862117	0.0936082	0.129134	0.0253083	0.0465531	0.0819065	-0.0514448	NA	0.271135	0.400581	0.55752	1.19157	0.491495	0.377201	0.602418
151	ACKR2	-0.0616448	-0.0170113	0.0744631	-0.0779821	0.0730848	0.0272248	-0.179952	0.207471	-0.153022	-0.24311	-0.116795	-0.0545181	-0.0500065	-0.0804098	0.057701	-0.213665	-0.0127409	0.158911	-0.0843295	0.050307	-0.128468	0.277394	NA	0.440686	0.307536	0.229885	0.397479	0.290573	0.390182	0.441694
152	ACKR3	0.173081	0.178058	-0.0348002	0.00302792	0.0117225	0.0366364	0.15361	-0.155518	0.228791	0.619039	-0.31182	0.0071199	0.319096	0.193028	-0.0281934	0.0342493	0.0705208	-0.0470757	0.293168	0.0629486	0.0709515	-0.140552	NA	0.519926	0.791097	0.449772	0.329522	0.261751	0.531917	0.149498
153	ACKR4	0.260368	0.133814	0.0837959	0.0494972	0.226904	-0.0464727	0.129627	-0.0659414	-0.0270039	0.18361	0.0756439	0.290676	0.236034	0.254395	0.140509	-0.0415145	0.240694	0.213115	0.0753746	0.192254	0.0634219	0.10417	NA	0.345135	0.479431	1.7167	0.775169	0.936235	0.899881	0.583892
154	ACLY	-0.43737	-0.880506	-0.820363	-0.594381	-0.311357	-0.559308	-0.370446	-0.260319	-0.858297	-0.559256	-0.181635	-0.40882	-0.344779	-0.558512	-0.892222	-0.296541	-0.313649	-0.309066	-1.33245	-0.428567	-0.832438	-0.808288	NA	0.733134	0.313829	0.744727	0.761941	0.494646	1.79072	1.91957
155	ACMSD	0.0308882	0.0409992	0.33611	0.131939	0.103071	-0.20595	-0.105773	-0.00278007	-0.409119	0.0904465	-0.301993	-0.12499	0.105747	0.111908	0.0673793	0.196499	-0.303014	0.509156	-0.0407835	0.122782	0.106271	0.565949	NA	0.303246	0.413165	0.408935	0.711941	0.582126	0.524256	0.556963
156	ACO1	0.0121579	0.00263019	-0.37926	-0.213618	-0.157013	-0.0970621	0.189651	-0.445746	0.251621	0.130409	0.248893	-0.168427	0.0847213	0.12018	-0.198506	-0.228729	-0.344304	0.0302775	0.331056	-0.325796	-0.470062	-0.288458	NA	0.428396	0.445662	0.5157	0.487703	0.22636	0.312287	0.506396
157	ACO2	-1.26605	-1.17318	-0.771696	-1.15904	-0.864669	-1.51995	-0.796817	-1.16056	-1.87933	-0.565241	-1.02839	-1.50267	-1.34109	-0.954377	-1.19473	-1.12336	-0.53405	-1.19529	-1.14248	-1.20389	-0.830662	-0.71273	essential_DepMap	2.12371	1.03235	2.37986	2.3479	1.0735	2.323	1.04467
158	ACOD1	0.122668	0.0689314	-0.175881	0.118885	0.113411	-0.206436	-0.0380445	0.143694	-0.556566	-0.422985	0.346896	0.0288483	0.373889	-0.0347329	0.0934165	0.144354	0.000927306	0.225895	0.089944	0.0479188	-0.319815	-0.0319469	NA	0.295952	0.254742	0.74958	0.600958	0.270661	0.498934	0.288518
159	ACOT1	0.170561	0.195385	-0.181053	0.131174	0.218747	0.337654	0.359606	0.46555	0.209758	0.561184	0.158027	0.126929	0.248432	0.13632	0.00251791	0.25983	0.213131	0.224362	0.209521	0.181249	-0.865073	0.502966	NA	0.631809	1.32556	0.939302	0.42856	0.589197	0.840613	0.351393
160	ACOT11	0.058337	-0.122187	-0.147682	0.0260808	0.0051434	-0.127758	0.149299	0.105889	-0.361404	0.313328	-0.01473	-0.0431528	0.0896115	0.128552	0.0537855	-0.0016239	-0.181462	0.191749	-0.258393	0.0140195	0.0685653	-0.363929	NA	0.278791	0.371065	0.467246	0.283125	0.334973	0.357367	0.519971
161	ACOT12	0.027899	-0.0964213	0.11172	0.0823934	-0.00282401	-0.232927	0.153004	-0.372142	-0.0937124	0.0663365	0.239671	0.0732585	0.168425	-0.157987	0.0702577	0.0945291	-0.329459	0.323811	-0.243922	0.0510792	0.26386	-0.0404192	NA	0.41675	0.328138	0.37366	0.4117	0.500258	0.684135	0.592737
162	ACOT13	-0.0560223	0.000433354	-0.406916	-0.135421	-0.194321	0.0508368	0.0312289	0.0958669	0.00580667	0.108268	-0.0458105	-0.0179114	-0.284811	0.134655	-0.11395	-0.156893	-0.263301	-0.125341	-0.10399	0.104856	-0.591407	-0.222424	NA	0.293073	0.477536	0.30103	0.261212	0.47055	0.341993	0.638716
163	ACOT2	-0.0318128	0.0450976	0.00654645	0.0476734	0.0315119	0.171209	-0.00634063	0.018268	0.324149	0.0676206	-0.0803018	-0.223625	0.0151777	0.113009	0.141981	-0.046634	0.0180079	0.0450158	0.0605953	0.0295999	-0.0583716	0.0714645	NA	0.697258	0.236044	0.268411	0.594375	0.354052	0.36198	0.27291
164	ACOT4	0.0974773	0.107077	0.084026	0.135317	0.161539	-0.150995	-0.0824313	-0.47588	0.173891	-0.0873958	-0.0774668	-0.0935408	0.229308	0.156664	0.188722	0.081913	-0.00943037	0.332509	0.130785	0.0833697	0.186219	-0.0181671	NA	0.339542	0.139617	0.50307	0.752051	0.972282	0.763223	0.42461
165	ACOT6	-0.000392082	0.0526905	0.236628	0.0811588	0.0232347	0.161468	0.26048	0.141343	0.181593	0.529891	-0.00893057	0.13273	-0.0416579	-0.0922482	0.172184	-0.0098664	0.0901308	-0.0436615	0.0336877	0.0716934	0.277122	0.196134	NA	0.608527	0.589974	0.477556	1.30317	0.283071	0.322142	0.837421
166	ACOT7	-0.175641	0.140301	0.0374252	0.0763316	0.0636373	0.0779773	0.309023	0.0765687	0.0793859	0.60689	0.0111553	-0.106141	-0.0401551	-0.380628	0.127529	0.0251342	0.134927	-0.00765263	-0.00287437	0.283477	0.183201	-0.108351	NA	0.353902	0.497325	0.25649	0.407479	0.206454	0.502739	0.29292
167	ACOT8	-0.0248479	-0.362228	0.0239111	-0.113515	0.00811377	-0.244476	0.219019	-0.290339	-0.198613	-0.094881	0.532919	0.203809	-0.113276	-0.165077	-0.14546	-0.0815708	-0.0571651	0.0733926	-0.609346	-0.11511	-0.19201	0.239832	NA	0.651199	0.425713	0.437707	0.5133	0.672371	0.501689	0.331218
168	ACOT9	0.124663	0.024525	-0.0692949	0.0099833	0.0753952	0.0883252	0.250647	0.246297	-0.0696465	0.218912	0.282383	0.0967203	0.144319	0.13295	-0.0618428	0.0818094	0.110465	0.0403252	0.0494462	-0.000396124	0.059866	-0.198456	NA	0.276811	0.970659	0.899629	0.180456	0.342915	0.256612	0.0740102
169	ACOX1	-0.404309	-0.527885	-0.37841	-1.03686	-0.429686	-0.694902	0.0909597	-0.429841	-0.959963	0.227262	-0.0453426	-0.41508	-0.507993	-0.289853	-0.886918	-1.18681	-0.390917	-0.468455	-0.37136	-0.68441	-0.45919	-0.297629	NA	1.83748	0.228082	0.987163	1.92859	0.652085	1.05379	0.493116
170	ACOX2	0.0546531	0.0440619	-0.151055	-0.270838	-0.426615	-0.131217	-0.134932	-0.431688	0.169253	0.249069	-0.518932	-0.0152725	0.0564069	0.122825	-0.0389302	-0.502746	-0.207816	-0.645414	0.119468	-0.0313438	-0.157103	-0.145007	NA	0.339286	0.348107	0.325139	0.38512	0.391895	0.515857	0.187789
171	ACOX3	0.0879249	0.196592	0.398538	0.122405	0.195401	-0.169436	-0.187322	-0.239164	-0.0997083	0.251162	-0.625806	0.161685	0.0815406	0.0205486	0.0512646	0.193546	0.249992	0.140811	0.118195	0.274989	0.5632	0.233875	NA	0.159223	0.381617	0.421361	0.399708	0.863264	0.969429	1.26129
172	ACOXL	-0.216196	-0.0103038	0.354503	-0.245055	-0.469733	-0.139095	-0.272794	-0.397781	0.119591	-0.0892216	-0.456366	-0.0893051	-0.247239	-0.312043	-0.231826	-0.258284	-0.632783	-0.306683	0.177228	-0.197835	0.351609	0.357396	NA	0.258837	0.384829	0.276544	0.430369	0.750533	0.244815	1.0616
173	ACP1	0.125965	0.202769	0.274866	0.311895	0.0552536	0.256456	-0.180583	0.346423	0.166489	0.0995987	-0.460766	-0.195049	0.387672	0.185273	0.306542	0.317248	0.122032	-0.0115247	0.189223	0.216314	0.230206	0.319525	NA	0.45185	0.376348	0.645892	1.59438	0.556784	0.9281	0.879936
174	ACP2	-0.0832038	0.0943732	-0.172092	0.0606224	-0.123887	-0.547239	-0.186059	-0.65383	-0.440649	0.0645465	-0.436664	-0.421461	0.0652994	0.10655	-0.0626384	0.183883	-0.383449	0.135674	0.12514	0.0636065	-0.19096	-0.153224	NA	0.788439	0.46083	0.308035	0.211623	0.244194	0.193227	0.403958
175	ACP4	-0.209455	-0.41751	-0.339324	-0.196614	-0.112274	-0.209078	-0.682349	-0.324246	-0.0939095	-0.419328	-0.94537	-0.149859	-0.111198	-0.367307	-0.320069	-0.073159	-0.0984021	-0.126145	-0.148259	-0.686762	-0.205946	-0.472702	NA	0.180371	0.877481	0.429457	0.366052	0.303862	0.51758	0.385583
176	ACP5	-0.136302	-0.152297	-0.0494379	-0.0469201	0.1434	0.0591324	-0.275644	0.229418	-0.111153	-0.348009	-0.203278	-0.20605	-0.0128478	-0.190007	-0.0219776	-0.0718627	-0.0480574	0.334858	-0.229457	-0.0751362	-0.154226	0.0553502	NA	0.946426	0.325952	0.480172	0.66291	0.326354	0.301943	0.301913
177	ACP6	-0.20269	-0.85351	-0.350154	-0.220381	-0.0959427	-0.139384	-0.169721	-0.0331493	-0.245619	-0.0969729	-0.242468	-0.272769	-0.0694972	-0.265803	-0.185747	-0.255015	0.00945935	-0.201345	-1.29593	-0.411084	0.249176	-0.949484	NA	0.790405	0.188157	0.279014	0.315905	0.233821	0.783122	0.639104
178	ACP7	-0.249489	-0.199919	-0.250529	-0.267426	0.0753426	-0.0832023	0.191817	0.116897	-0.283301	0.453584	-0.0699502	-0.270642	-0.117662	-0.360163	-0.248876	-0.285977	0.040876	0.109809	-0.210104	-0.189734	-0.37907	-0.121988	NA	0.226832	0.303293	0.428291	0.823186	0.28454	0.455101	0.313292
179	ACPP	0.0995504	0.230543	-0.085177	0.16996	0.127198	0.131945	0.0746119	0.15414	0.10975	0.504676	-0.355452	-0.137005	0.284638	0.151018	0.131438	0.208482	0.280982	-0.0265862	0.259265	0.201821	-0.260361	0.090007	NA	0.39262	0.427982	0.387216	0.669099	0.652708	0.902403	0.289861
180	ACR	-0.249913	-0.370144	-0.223943	-0.253483	-0.243952	-0.253977	-0.0563703	-0.0789595	-0.428994	0.013229	-0.12597	-0.0344541	-0.30353	-0.411754	-0.113459	-0.393506	-0.051309	-0.436595	-0.075006	-0.665283	-0.278266	-0.16962	NA	0.293436	0.290531	0.578396	0.498824	0.455777	0.344208	0.276865
181	ACRBP	-0.0713427	-0.00613138	0.057972	-0.155637	-0.260078	-0.252191	0.0948175	-0.408984	-0.0953982	0.38804	-0.198405	0.0504367	-0.0658169	-0.198648	-0.0660437	-0.24523	-0.60455	0.0843943	-0.0648006	0.0525379	-0.0418697	0.157814	NA	0.415008	0.295721	0.254925	0.302178	0.277264	0.159954	0.317079
182	ACRV1	0.173503	0.289897	-0.145184	0.113348	0.394994	0.180808	0.387429	-0.0457075	0.407323	0.366747	0.408111	0.0453163	0.206209	0.268985	0.176427	0.0502691	0.502173	0.287815	0.368442	0.211352	-0.144357	-0.14601	NA	0.570353	0.85942	1.15927	0.435535	1.43406	1.02545	0.792393
183	ACSBG1	-0.0547861	-0.127854	-0.0743412	0.0339819	-0.18225	-0.138983	0.199701	-0.477703	0.199737	0.00532203	0.39408	0.17666	-0.159606	-0.181413	-0.0389135	0.106877	-0.0769204	-0.287579	-0.104822	-0.150887	0.0195341	-0.168217	NA	0.350334	0.360962	0.254925	0.225593	0.441958	0.274701	0.296
184	ACSBG2	0.0166416	0.0541846	-0.159335	0.179646	-0.0338418	0.336372	0.130216	0.233374	0.439369	0.301834	-0.0414024	0.0461497	-0.0867145	0.0904898	0.149573	0.209718	-0.149474	0.0817907	0.103793	0.00457616	-0.207241	-0.111429	NA	0.773157	0.30031	0.333482	0.840794	0.172705	0.223669	0.332538
185	ACSF2	-0.336718	-0.185194	-0.0871718	-0.37466	-0.233426	-0.158008	-0.360185	-0.41482	0.0988035	-0.355371	-0.364998	-0.377464	-0.372252	-0.260438	-0.539875	-0.209446	-0.424383	-0.0424685	-0.145118	-0.225271	0.0486604	-0.223004	NA	0.288332	0.432615	0.821023	0.71735	0.361181	0.256631	0.301665
186	ACSF3	0.0619979	0.188911	0.152203	0.173778	0.154144	0.372787	0.0461326	0.540105	0.205468	0.00591817	0.0863471	0.235998	-0.121325	0.0713209	0.222906	0.124651	0.099764	0.208524	0.0964768	0.281346	0.334508	-0.0301013	NA	0.974981	0.210218	0.517126	0.828388	0.441585	0.691915	0.408569
187	ACSL1	-0.0116534	0.137897	0.261182	0.0583043	0.122419	-0.292022	0.140541	0.0384767	-0.622521	0.432563	-0.15148	0.0195542	-0.101188	0.0466733	-0.0548595	0.171468	0.111947	0.132892	0.315102	-0.0393085	-0.00916605	0.531531	NA	0.314581	0.735728	0.210419	0.476397	0.573879	0.342442	0.343155
188	ACSL3	-0.943318	-0.779491	-0.890816	-1.02053	-0.485061	-1.47755	-1.02238	-1.27006	-1.68504	-0.81719	-1.22758	-0.843354	-1.0282	-0.958406	-0.871423	-1.16964	-0.483213	-0.486909	-0.8741	-0.684881	-0.611981	-1.16965	NA	2.44421	1.45595	2.83863	2.80105	1.10322	2.23335	2.1108
189	ACSL4	-0.00227365	-0.138052	-0.11742	-0.231516	0.00374814	-0.152872	0.0562711	-0.0696291	-0.236115	0.145437	-0.0328952	0.101241	-0.0467072	-0.0613544	-0.346684	-0.116347	0.117412	-0.109916	-0.184847	-0.0912572	-0.0382317	-0.196608	NA	0.196034	0.192746	0.429457	0.659774	0.34195	0.270556	0.0903263
190	ACSL5	0.0245391	0.305894	-0.00816932	0.117934	0.011345	-0.132287	0.196892	-0.117151	-0.147423	0.110136	0.283648	-0.0910552	0.00352323	0.161149	0.134263	0.101604	-0.0164063	0.0390963	0.249522	0.362265	-0.0365389	0.0202003	NA	0.422462	0.615145	0.233587	0.708887	0.238719	1.32328	0.505322
191	ACSL6	-0.164176	0.0937655	-0.0295437	-0.172432	-0.0598472	-0.257223	0.222125	-0.331997	-0.18245	0.00687697	0.437374	-0.334874	-0.162303	0.00464887	-0.287524	-0.0573401	-0.0400149	-0.0796795	0.25574	-0.0682093	0.104934	-0.164021	NA	0.2824	0.629034	0.436519	0.33941	0.32829	0.481093	0.272052
192	ACSM1	0.097272	0.178619	-0.0606913	0.242163	0.290735	0.311311	-0.0996197	0.398734	0.223889	0.113055	-0.312294	-0.0685561	0.264746	0.0956261	0.671803	-0.187477	0.46268	0.118791	-0.0699658	0.427204	0.202876	-0.324259	NA	0.553711	0.22241	0.585027	0.404081	1.40725	0.857994	0.35126
193	ACSM2A	0.0457096	-0.00408505	-0.0741477	0.323563	0.209292	-0.188974	0.00907941	-0.339932	-0.0380152	0.269871	-0.251712	0.110715	0.085808	-0.0593939	0.360488	0.286639	0.243136	0.175449	0.262469	-0.270639	-0.0165729	-0.131722	NA	0.428412	0.234887	0.536107	1.26898	0.923642	0.603583	0.345453
194	ACSM2B	0.0159487	0.277745	0.140118	-0.0155608	-0.0357673	0.511781	-0.119828	0.589744	0.433818	-0.0514649	-0.18819	-0.0315752	-0.11687	0.196291	-0.106708	0.0755866	-0.11795	0.0464155	0.0927488	0.46274	0.134666	0.145569	NA	1.1542	0.509564	0.4698	0.434613	0.421969	0.533818	0.732009
195	ACSM3	0.0222461	0.0344727	0.288125	0.078781	0.00247337	0.29106	0.177367	0.394159	0.187961	0.411769	-0.0570338	-0.0145972	0.127156	-0.045821	-0.0705813	0.228143	-0.0218149	0.0267616	0.0788298	-0.0098845	0.15527	0.42098	NA	0.837461	0.626913	0.235824	0.399599	0.462773	0.590515	0.906267
196	ACSM4	-0.0250274	0.0247447	-0.0372414	0.127061	0.0425574	-0.228986	0.230449	-0.321264	-0.136708	0.592726	-0.131828	-0.071491	-0.0265637	0.0229724	0.210301	0.043821	0.249143	-0.164028	0.108332	-0.058843	-0.0608512	-0.0136315	NA	0.295271	0.749117	0.229885	0.602216	0.419959	0.546873	0.432727
197	ACSM5	0.0855645	0.164873	0.117308	-0.0607272	-0.0987015	0.290948	0.290922	0.0767751	0.50512	0.383736	0.198109	0.071365	0.131417	0.0539112	-0.110484	-0.0109703	-0.139733	-0.0576696	0.176969	0.152777	0.110537	0.124078	NA	0.527242	0.733016	0.627088	0.154297	0.641979	0.503202	0.482613
198	ACSM6	0.13088	0.0254161	-0.107164	-0.0509084	-0.0425943	0.38997	0.229328	0.137261	0.642678	0.567947	-0.109291	0.375322	0.0421933	-0.0248752	-0.0585961	-0.0432206	0.169511	-0.254699	0.0873421	-0.0365099	-0.260382	0.0460546	NA	0.690718	0.454671	0.910095	0.45145	0.279316	0.492403	0.458433
199	ACSS1	-0.0812505	0.0859823	-0.189999	-0.00303051	0.246957	0.560104	0.277483	0.32232	0.797887	0.292767	0.262198	-0.271102	0.0795726	-0.0522219	0.0758538	-0.0819148	0.631706	-0.137793	0.014411	0.157554	-0.462877	0.0828794	NA	1.22231	0.59369	0.226945	0.479215	0.404167	0.426403	0.410782
200	ACSS2	-0.0260742	-0.150741	0.00982036	0.0331711	-0.0393542	-0.38799	0.0184061	-0.452534	-0.323446	-0.205302	0.242115	-0.0836193	0.181552	-0.176155	0.141713	-0.0753705	0.00900811	-0.0877164	-0.336787	0.0353058	0.249041	-0.2294	NA	0.454854	0.648548	0.427128	0.383173	0.278895	0.32222	0.267184
201	ACSS3	0.266774	0.0957733	0.5534	0.198039	0.236473	0.628185	-0.00272186	0.57869	0.67768	0.185291	-0.190735	0.26078	-0.111029	0.65057	0.0633029	0.332774	0.425919	0.0470278	0.0594622	0.132084	0.778906	0.327894	NA	1.26304	0.174006	0.863279	0.607281	0.622591	0.64099	1.27904
202	ACTA1	-0.18384	-0.115852	-0.0868161	-0.137811	0.103228	-0.212733	-0.247911	-0.12699	-0.298477	-0.332351	-0.16347	-0.0725524	-0.383782	-0.0951856	-0.107648	-0.167974	-0.112655	0.319112	-0.112746	-0.118957	-0.130071	-0.0435613	NA	0.274268	0.392347	0.352617	0.199468	0.394251	0.142493	0.328272
203	ACTA2	0.0833311	0.250547	-0.332567	-0.00135984	0.119822	0.181438	-0.159268	0.331803	0.0310736	-0.0616273	-0.256909	0.130863	0.00213965	0.11699	-0.00071157	-0.00200811	0.254355	-0.0147106	0.358391	0.142702	-0.592608	-0.0725252	NA	0.363969	0.401538	0.415669	0.213913	0.356192	0.564538	0.416518
204	ACTB	-1.87802	-2.04225	-2.13076	-1.66384	-2.35584	-1.89349	-2.07976	-1.96929	-1.81769	-2.50396	-1.65556	-1.81796	-2.19808	-1.618	-1.77012	-1.55756	-2.43147	-2.28021	-1.93292	-2.15158	-2.12589	-2.13564	NA	3.3812	3.5423	5.20621	4.76615	3.52044	4.85232	4.79317
205	ACTBL2	-0.0997295	-0.243254	0.0609386	-0.0183802	0.1723	0.274202	0.249539	0.408194	0.14021	0.337213	0.161866	-0.15528	0.0991999	-0.243109	-0.0154823	-0.0212782	0.294519	0.0500813	-0.247874	-0.238635	-0.0293618	0.151239	NA	0.465365	0.742706	0.238072	0.568749	1.04159	0.391217	0.354344
206	ACTC1	0.229189	-0.00339337	0.0997587	0.0607237	-0.0176207	-0.182905	-0.267088	-0.425599	0.059788	-0.0132811	-0.520895	0.175633	0.204658	0.307276	-0.0447842	0.166232	0.155527	-0.190768	0.116684	-0.12347	0.371138	-0.171621	NA	0.603504	0.413332	1.17718	0.317192	0.19232	0.288201	0.315846
207	ACTG1	-0.102571	0.0305775	-0.263167	-0.0800745	0.00987386	-0.0705683	0.323145	-0.140683	-0.000453599	0.281358	0.364932	-0.20233	-0.0401445	-0.0652372	0.0012676	-0.161417	-0.0286215	0.0483692	0.0922871	-0.0311322	-0.433124	-0.0932098	NA	0.237809	0.619988	0.188425	0.765711	0.278602	0.220317	0.313212
208	ACTG2	0.12793	0.226363	0.106812	-0.0439814	0.134052	0.0691342	0.114301	-0.185352	0.323621	0.183128	0.0454752	0.145131	0.098471	0.140188	0.00423009	-0.0921928	0.0416335	0.22647	0.132519	0.320207	-0.10628	0.319905	NA	0.810588	0.288657	0.774691	0.393302	0.59165	1.18719	0.87309
209	ACTL10	0.0460945	0.133644	-0.297048	0.286514	0.231016	0.369389	0.272225	0.375686	0.363093	0.500917	0.0435344	-0.131998	0.119841	0.15044	0.322198	0.25083	0.317184	0.144847	0.140731	0.126557	-0.122792	-0.471303	NA	1.01468	0.775735	0.59346	1.85404	1.408	0.553696	0.344986
210	ACTL6A	-0.943102	-0.748774	-0.835256	-0.368705	-0.44614	-0.966714	-0.698526	-1.07497	-0.858453	-1.01058	-0.386469	-0.813352	-1.2301	-0.785853	-0.195055	-0.542354	-0.440971	-0.451309	-0.805974	-0.691574	-0.613599	-1.05691	essential_DepMap	2.1452	0.928759	2.25104	1.37914	0.944316	1.94982	1.30986
211	ACTL6B	0.12266	0.168381	0.0438957	0.0579535	0.281819	0.151635	0.081542	-0.00332474	0.306594	-0.0764716	0.239556	0.225397	0.183726	-0.041142	0.148298	-0.032391	0.338835	0.224804	0.00035217	0.33641	-0.175353	0.263144	NA	0.569562	0.368912	0.401209	0.518772	0.833841	0.932963	0.288881
212	ACTL7A	-0.00742717	0.049814	-0.0486765	0.113611	0.00712403	-0.105831	0.172023	0.0816369	-0.293298	0.184544	0.159501	0.0555437	-0.00169635	-0.0761289	0.0458295	0.181393	-0.229906	0.244154	0.145459	-0.0458309	-0.215941	0.118588	Nonessential_DepMap	0.221726	0.506751	0.258061	0.710355	0.254149	0.535615	0.36507
213	ACTL7B	0.207839	0.0356117	0.23764	0.0849786	0.151989	0.309837	0.052278	0.402827	0.216847	-0.0622842	0.16684	0.0791189	0.350445	0.193955	-0.0452777	0.215235	0.116696	0.187283	-0.0275836	0.0988071	0.408509	0.0667706	Nonessential_DepMap	0.835087	0.376709	1.11238	0.309064	0.669353	0.417476	1.29261
214	ACTL8	-0.0571039	0.0319323	0.0584645	-0.104044	-0.0601223	0.0684283	-0.0527737	-0.105368	0.242225	-0.0658773	-0.03967	-0.0736145	-0.0909348	-0.00676248	-0.0337871	-0.174301	0.0375683	-0.157813	0.100932	-0.0370676	0.00855303	0.108376	NA	0.331195	0.16515	0.222573	0.324071	0.209989	0.337355	0.32034
215	ACTL9	0.100166	-0.107092	-0.0150738	-0.138876	-0.0437682	-0.46075	-0.0812349	-0.389422	-0.532078	-0.106471	-0.0559991	0.0749519	0.25034	-0.0247933	-0.0256106	-0.252141	-0.482468	0.394932	0.0121378	-0.226322	-0.287644	0.257496	Nonessential_DepMap	0.485804	0.342332	0.29243	0.283888	1.10121	0.236797	0.608465
216	ACTN1	0.051783	0.0499485	0.185202	0.0244857	0.0449197	0.154032	-0.0875884	0.0532112	0.254854	-0.433515	0.258338	0.123556	-0.00427864	0.0360717	0.107439	-0.058468	-0.0113802	0.10122	0.321292	-0.221395	-0.0208515	0.391256	NA	0.450813	0.687209	0.478862	0.307889	0.447648	0.40784	0.795942
217	ACTN2	-0.0588557	-0.00217479	-0.281237	0.0611796	0.102899	-0.0254908	-0.189228	-0.428133	0.377151	-0.364827	-0.0136295	-0.0534482	-0.0437598	-0.0793591	-0.0469899	0.169349	0.0223009	0.183497	-0.0990382	0.0946886	-0.0625203	-0.499954	NA	0.397625	0.211764	0.323306	0.606188	0.637951	0.245996	0.446056
218	ACTN3	-0.0616135	-0.154321	0.0237155	0.25314	-0.196068	0.0126195	-0.439422	-0.180542	0.205781	-0.52685	-0.351994	-0.228552	-0.0050029	0.0487144	0.183984	0.322295	-0.107485	-0.284651	-0.416552	0.107909	0.368031	-0.3206	NA	0.196045	0.657597	0.401209	1.29525	0.485911	0.503873	0.453216
219	ACTN4	-0.00937838	-0.0596267	-0.0444202	-0.0960914	0.249704	-0.213537	-0.175762	-0.492942	0.065868	-0.501285	0.149761	-0.259795	-0.0937378	0.325397	-0.205407	0.0132244	0.0783987	0.421009	-0.233598	0.114345	-0.270893	0.182053	NA	0.214496	0.427808	0.659556	0.445874	0.90136	0.143304	0.276959
220	ACTR10	-1.30291	-0.938576	-1.27661	-1.32381	-0.973716	-1.24224	-1.61779	-1.13061	-1.35388	-1.31254	-1.92303	-1.55354	-1.22248	-1.1327	-1.46082	-1.18681	-0.929603	-1.01783	-1.06931	-0.807837	-1.30129	-1.25193	essential_DepMap	1.84941	2.17266	3.15864	3.40792	2.60043	2.34464	1.99895
221	ACTR1A	-0.970439	-0.526086	-0.778913	-1.26839	-0.725625	-1.12017	-0.85596	-1.10763	-1.1327	-1.05253	-0.659389	-0.901826	-0.820658	-1.18884	-1.19246	-1.34433	-0.897106	-0.554143	-0.470248	-0.581925	-0.644929	-0.912897	NA	1.80523	1.67592	2.63827	3.94	1.20748	0.932883	1.55427
222	ACTR1B	-0.328524	-0.239123	-0.517213	-0.481324	-0.464513	-0.273738	-0.547765	-0.0336378	-0.513838	-0.810357	-0.285173	-0.171521	-0.535015	-0.279036	-0.2403	-0.722348	-0.617548	-0.311478	-0.179678	-0.298568	-0.636627	-0.3978	NA	0.492468	0.51897	0.628932	0.637313	0.62273	0.430579	1.19152
223	ACTR2	-0.633238	-0.730097	-0.812611	-0.990964	-0.830111	-0.764281	-0.432875	-0.835988	-0.692574	-0.401117	-0.464633	-0.695716	-0.587476	-0.616522	-1.09628	-0.885651	-0.628188	-1.03203	-0.840387	-0.619807	-0.540288	-1.08493	NA	1.96529	0.758105	1.77469	3.19735	1.59408	1.82373	1.44117
224	ACTR3	-0.397127	-0.217598	-0.123162	-0.430534	-0.723656	-0.381306	-0.359568	-0.278104	-0.484507	-0.452185	-0.266951	-0.405673	-0.405556	-0.380151	-0.592742	-0.268325	-0.688049	-0.759263	-0.313971	-0.121225	-0.172538	-0.0737849	essential_DepMap	0.398282	0.495808	1.26201	0.910171	2.05341	0.350514	0.322626
225	ACTR3B	-0.214489	-0.359158	0.00896185	0.0206708	-0.18294	-0.135537	0.249402	-0.211793	-0.0592809	0.308472	0.190331	-0.24014	-0.314841	-0.0884869	-0.0321565	0.0734981	-0.0980667	-0.267813	-0.684719	-0.0335976	0.224494	-0.20657	NA	0.560637	0.577033	0.970616	0.417752	0.294397	0.713205	0.487122
226	ACTR3C	-0.164627	-0.098521	0.130391	0.0518333	-0.0680607	-0.127192	-0.249345	-0.179565	-0.07482	-0.70587	0.20718	-0.244327	-0.146923	-0.102632	-0.0626867	0.166353	0.00986918	-0.145991	0.301225	-0.498267	0.125116	0.135667	NA	0.218349	0.406669	0.316053	0.573725	0.446311	0.293138	0.839354
227	ACTR5	-0.260499	-0.331735	-0.240027	-0.398124	-0.218089	-0.249277	-0.322594	-0.17053	-0.328024	-0.352072	-0.293116	-0.291764	-0.272956	-0.216776	-0.57214	-0.224108	-0.233851	-0.202328	-0.517195	-0.146275	-0.211586	-0.268469	NA	0.202113	0.648025	0.542118	0.68025	0.347072	0.575045	0.297888
228	ACTR6	-0.445155	-0.751283	-0.419166	-0.586151	-0.26553	-0.784045	-0.190877	-0.707906	-0.860183	-0.546983	0.16523	-0.163587	-0.699395	-0.472484	-0.598529	-0.573773	-0.538396	0.00733687	-0.952788	-0.549778	-0.236608	-0.601724	essential_DepMap	1.05807	0.340269	1.03058	1.06569	0.358521	0.954094	0.586072
229	ACTR8	-0.580155	-0.324252	-0.621484	-0.595675	-0.528739	-0.714312	-0.283752	-0.36619	-1.06243	-0.0983932	-0.469111	-0.75308	-0.51067	-0.476714	-0.863914	-0.327436	-0.643753	-0.413725	-0.237242	-0.411263	-0.794424	-0.448544	essential_DepMap	1.70185	0.534833	1.17263	1.09406	1.02317	0.707174	0.828906
230	ACTRT1	0.00545281	-0.264878	-0.537042	0.00871883	-0.197931	0.0267018	-0.433661	0.0721082	-0.0187045	-0.386781	-0.48054	-0.146992	0.157333	0.00601788	-0.269335	0.286773	-0.771589	0.375728	-0.0567368	-0.47302	-0.21452	-0.859563	NA	0.347947	0.687579	0.534617	0.407829	0.332154	0.410615	0.830928
231	ACTRT2	-0.0257458	0.0261318	-0.0312078	-0.135533	-0.0947672	-0.268904	-0.0152334	-0.372589	-0.165219	-0.223817	0.19335	-0.0741592	0.0488926	-0.0519706	0.00509601	-0.276161	-0.139858	-0.0496768	0.148655	-0.0963918	0.172215	-0.23463	NA	0.367158	0.18928	0.191789	0.219805	0.444779	0.316831	0.292904
232	ACTRT3	0.06819	-0.264345	-0.245572	0.0605173	-0.162376	0.164159	-0.443291	-0.19533	0.523649	-0.462777	-0.423804	0.131756	-0.0133389	0.0861524	-0.161348	0.282383	-0.556239	0.231486	-0.170753	-0.357936	-0.0267624	-0.464382	NA	0.439478	0.67921	0.417937	0.365987	0.513747	0.418363	0.478672
233	ACVR1	0.102719	0.0655905	-0.280948	-0.0448325	0.175808	0.196146	-0.371504	0.179458	0.212834	-0.365395	-0.377613	0.190441	0.1452	-0.0274843	-0.0152517	-0.0744133	0.237407	0.114208	0.0419481	0.0892329	0.00684034	-0.568737	NA	0.594415	0.458078	0.514279	0.329779	1.4551	0.393194	0.357748
234	ACVR1B	0.208711	0.0917783	0.0156577	-0.214731	-0.16772	-0.107878	-0.0542218	-0.699512	0.483756	-0.205551	0.0971078	0.0890197	0.295731	0.241383	-0.169978	-0.259484	0.0266186	-0.362058	0.152048	0.031509	-0.13394	0.165256	NA	0.359862	0.476963	0.636388	0.440417	0.252852	0.361621	0.235723
235	ACVR1C	-0.0629236	0.188756	-0.0788262	0.0712031	0.0553504	-0.13318	0.218727	-0.282163	0.0158039	0.235348	0.202105	-0.0725151	-0.344614	0.228358	0.131051	0.0113551	-0.0976569	0.208358	0.432812	-0.0553	0.0916449	-0.249297	NA	0.332541	0.495855	0.716699	0.433674	0.706284	0.617344	0.506277
236	ACVR2A	0.15581	-0.152937	-0.187873	-0.00260581	-0.189731	-0.302552	-0.163294	-0.117666	-0.487439	-0.250651	-0.0759379	-0.00128677	0.312529	0.156188	0.112219	-0.117431	-0.204744	-0.174717	-0.130297	-0.175576	-0.326148	-0.0495982	NA	0.377427	0.147441	0.530178	0.352153	0.182881	0.300665	0.385155
237	ACVR2B	-0.05051	0.00867566	0.236013	0.0517798	0.0782269	0.14227	0.0566013	0.335174	-0.0506343	-0.147953	0.261156	0.0184808	-0.113172	-0.0568392	-0.0286839	0.132244	0.286856	-0.130403	0.0165233	0.000827999	0.28096	0.191067	NA	0.361536	0.615467	0.360514	0.316588	0.502096	0.453704	0.885222
238	ACVRL1	-0.0710536	-0.0730141	-0.0306562	0.0502309	0.101652	0.0819108	-0.00988127	-0.0127606	0.176582	-0.0243392	0.0045767	-0.179328	-0.0798748	0.0460422	0.178138	-0.0776757	0.201925	0.00137989	-0.0497029	-0.0963253	0.0324681	-0.0937805	NA	0.250047	0.198761	0.343902	0.266261	0.318257	0.40139	0.509922
239	ACY1	0.0457408	0.0813752	0.156372	-0.108409	-0.141527	-0.0969353	0.147892	-0.0042306	-0.18964	0.32957	-0.0337872	0.224871	-0.0531751	-0.0344731	0.123673	-0.34049	-0.288566	0.00551228	0.131778	0.0309727	-0.141945	0.454689	NA	0.162585	0.396682	0.596879	0.268137	0.510752	0.33112	0.869747
240	ACY3	-0.107303	0.00806639	0.0908602	-0.178952	0.0950187	-0.254762	-0.0736765	-0.379056	-0.130469	-0.139113	-0.00824051	-0.15678	-0.144955	-0.0201733	-0.275116	-0.0827873	0.0583789	0.131659	0.0872441	-0.0711114	0.318608	-0.136888	NA	0.27606	0.428344	0.310691	0.438565	0.370035	0.287822	0.390649
241	ACYP1	-0.0379076	0.0826783	0.0839481	0.0563118	-0.0286464	0.281443	0.164272	0.339887	0.223	0.267995	0.0605488	-0.0870009	-0.00565493	-0.0210669	-0.190705	0.303329	0.0455994	-0.102892	0.14478	0.0205763	0.272929	-0.105033	NA	0.622922	0.413053	0.2652	0.495962	0.143915	0.494477	0.674187
242	ACYP2	0.00926425	0.0509961	0.0809808	0.0474704	-0.184458	0.14638	-0.10932	0.0935277	0.199232	0.0281978	-0.246839	-0.0581067	0.0254286	0.0604709	0.0368962	0.0580446	-0.226424	-0.142491	-0.0911911	0.193183	-0.111747	0.273708	NA	0.371718	0.30329	0.278189	0.432145	0.377097	0.486756	0.371376
243	ADA	0.215949	0.00135356	-0.0932339	0.131514	-0.185608	0.193131	0.183593	0.213308	0.172953	0.221013	0.146174	0.30695	0.0801756	0.26072	0.171951	0.0910767	-0.313823	-0.0573934	-0.271095	0.273802	0.133731	-0.320199	NA	0.606442	0.64299	1.12668	0.725796	0.316867	0.47181	0.340212
244	ADA2	-0.0310867	-0.188923	0.394041	0.149795	0.0357629	-0.295763	-0.155409	-0.670238	0.078713	-0.377808	0.0669894	-0.0611539	-0.216473	0.184367	0.175164	0.124425	-0.231756	0.303282	-0.464491	0.0866446	0.399617	0.388465	NA	0.4984	0.832565	0.320572	0.96172	0.577403	0.267421	1.27717
245	ADAD1	0.0454733	0.0635793	0.0665915	-0.130013	0.0312167	0.158668	0.0101612	0.0661111	0.251225	0.202942	-0.18262	-0.137932	-0.0205165	0.294868	-0.247374	-0.0126521	0.148696	-0.0862626	0.0700518	0.0571069	0.433479	-0.300296	Nonessential_DepMap	0.496693	0.271995	0.416801	0.44841	0.796206	0.324011	0.472994
246	ADAD2	0.0757479	0.000927621	0.0285159	0.217668	-0.111546	0.582915	0.0588057	0.492416	0.673415	-0.110033	0.227645	-0.118148	0.248114	0.0972778	0.0971174	0.338218	-0.301143	0.0780499	-0.0490524	0.0509076	-0.0594203	0.116452	NA	1.8842	0.680615	0.552842	1.8635	0.584367	0.342576	0.308344
247	ADAL	-0.0604025	0.0106851	0.0839138	0.0157816	-0.0249309	-0.202952	-0.0542042	-0.0134509	-0.392453	-0.101979	-0.00642981	-0.0604118	-0.0291586	-0.0916372	-0.028107	0.0596703	-0.0611894	0.0113276	0.0550207	-0.0336505	0.0733274	0.0945003	NA	0.395169	0.23517	0.157391	0.538007	0.269266	0.492016	0.403425
248	ADAM10	0.0754106	0.321559	0.16289	0.0182187	0.0775084	0.327422	-0.0760378	0.700408	-0.0455648	-0.607679	0.455603	-0.0715103	0.0356929	0.262049	0.141772	-0.105335	0.0576213	0.0973955	0.206569	0.436549	0.199691	0.126089	NA	0.867997	1.13966	0.326058	0.247375	0.726144	1.16526	0.497539
249	ADAM11	-0.285069	-0.31047	-0.279398	-0.351152	-0.262283	-0.271923	-0.261276	-0.419327	-0.124519	-0.27687	-0.245681	-0.229839	-0.391316	-0.234051	-0.109418	-0.592886	-0.276416	-0.248151	-0.145489	-0.475451	0.382991	-0.941787	NA	0.242748	0.638754	0.563837	0.464604	0.360036	0.452348	0.463354
250	ADAM12	0.0121004	0.0149494	-0.503017	-0.143673	0.113804	-0.418641	-0.325603	-0.330174	-0.507109	0.0639706	-0.715176	-0.00688855	-0.286189	0.329379	-0.0208239	-0.266523	0.382576	-0.154968	-0.134641	0.164539	-0.477758	-0.528275	NA	0.394549	0.470927	0.50307	0.272296	0.509178	0.611966	0.617938
251	ADAM15	-0.119017	-0.224982	0.360199	0.198856	0.00778521	-0.0725045	0.112993	-0.144502	-0.000506469	0.0548107	0.171175	-0.046021	-0.186582	-0.12445	0.197822	0.199891	-0.048491	0.0640614	-0.341893	-0.108071	0.234895	0.485502	NA	0.326481	0.348722	0.278189	1.21627	0.436661	0.306929	1.06062
252	ADAM17	0.134717	0.215479	0.0245051	0.288319	-0.116492	0.557423	0.130796	0.555402	0.559444	0.0914816	0.170111	0.13785	0.291643	-0.0253405	0.26467	0.311969	-0.211724	-0.0212595	0.251397	0.179562	0.0500285	-0.00101818	NA	1.60037	0.408852	0.488117	1.41836	0.409019	0.813547	0.296962
253	ADAM18	0.0372128	-0.0172906	0.0750388	-0.0307762	0.0303074	0.0945392	0.34034	0.150597	0.0384814	0.185081	0.495598	0.0136804	-0.243701	0.341659	0.0495006	-0.111053	-0.0509858	0.111601	0.0533491	-0.0879302	-0.074437	0.224515	Nonessential_DepMap	0.459439	0.536103	0.510042	0.429983	0.411986	0.397848	0.414218
254	ADAM19	-0.102115	-0.0549913	0.266792	-0.110983	-0.176884	0.420196	0.0413263	-0.108594	0.948987	-0.258184	0.340837	-0.113292	-0.274083	0.0810295	-0.19002	-0.0319459	-0.29312	-0.0606485	-0.0312984	-0.0786842	0.27329	0.260293	NA	0.470848	0.381769	0.308919	0.197945	0.311465	0.163331	0.922659
255	ADAM2	0.00816672	-0.0219204	0.0501193	-0.143571	-0.254199	0.0135756	-0.0410197	-0.000455797	0.0276071	-0.139727	0.0576879	-0.210811	0.20827	0.0270412	-0.22033	-0.0668119	-0.309873	-0.198525	0.0577206	-0.101561	-0.0532225	0.153461	Nonessential_DepMap	0.281087	0.38425	0.249492	0.313864	0.415997	0.232258	0.192959
256	ADAM20	0.0832332	0.207376	-0.0910666	0.177309	0.114493	0.0406391	-0.00893746	0.154346	-0.0730683	-0.188165	0.17029	-0.00810931	0.207329	0.0504802	0.210391	0.144226	0.127542	0.101445	0.193811	0.220941	-0.16857	-0.0135632	Nonessential_DepMap	0.317048	0.366597	0.406714	1.0894	0.790034	1.34816	0.245338
257	ADAM21	0.0201086	-0.0147091	0.0587026	-0.0097749	0.198782	-0.22017	-0.0824344	-0.0938001	-0.346541	0.111226	-0.276094	0.126349	-0.027506	-0.0385177	-0.054822	0.0352722	0.172065	0.2255	0.0554824	-0.0849006	-0.0629077	0.180313	NA	0.353915	0.201401	0.455932	0.363728	0.728937	0.420434	0.45342
258	ADAM22	-0.260494	-0.395896	-0.270282	-0.356838	-0.0959548	-0.436731	0.312694	-0.78151	-0.0919521	0.283078	0.34231	-0.301278	-0.189822	-0.290383	-0.361172	-0.352504	0.010664	-0.202574	-0.119788	-0.672004	-0.0117419	-0.528822	NA	0.397181	0.659338	0.482804	0.792958	0.217062	0.684752	0.619744
259	ADAM23	-0.0673434	0.0395961	-0.0577834	0.0700213	-0.0740996	-0.327235	0.0682532	-0.21787	-0.4366	0.261139	-0.124633	0.0084	-0.133876	-0.0765546	0.0244765	0.115566	-0.155344	0.00714524	-0.00141043	0.0806026	-0.0878942	-0.0276725	NA	0.40616	0.565695	0.366532	0.369262	0.297802	0.498961	0.230331
260	ADAM28	0.208429	0.215038	-0.243619	0.323635	0.261556	0.0719062	0.09848	0.123352	0.02046	0.143772	0.0531881	-0.0394971	0.280576	0.384206	0.35811	0.28916	0.238438	0.284674	0.0271339	0.402943	-0.0324493	-0.454788	NA	0.742811	0.553129	0.832683	1.54033	1.0133	0.494946	0.288248
261	ADAM29	0.133574	0.0886475	0.00681213	0.0885446	0.237333	-0.0969004	0.48907	-0.114266	-0.0795345	0.477748	0.500392	0.363121	-0.0662033	0.103804	0.14617	0.0309187	0.187043	0.287623	0.107017	0.0702776	-0.130812	0.144437	NA	0.202417	1.10799	0.486782	0.329884	0.794696	0.719324	0.309003
262	ADAM30	-0.164925	-0.105022	0.25339	-0.184808	-0.144945	0.172042	-0.446128	0.0132307	0.330854	-0.401451	-0.490805	-0.188369	-0.211861	-0.0945451	-0.412585	0.0429685	-0.0202534	-0.269637	-0.148895	-0.0611492	0.29426	0.21252	Nonessential_DepMap	0.284498	0.468745	0.294136	0.36994	0.382963	0.342113	0.595928
263	ADAM32	-0.141214	0.284688	-0.0134607	-0.0319715	0.17069	-0.106591	0.340197	-0.074953	-0.138229	0.391916	0.288478	-0.28383	-0.0964771	-0.0433356	0.0362347	-0.100178	0.255895	0.0854857	0.383179	0.186197	0.190527	-0.217448	NA	0.607892	0.680946	0.16813	0.150157	0.766098	1.14246	0.296829
264	ADAM33	-0.0120706	-0.0648668	-0.496069	-0.319113	-0.127109	-0.222155	-0.353791	-0.498366	0.0540564	-0.322903	-0.384679	-0.201403	-0.206063	0.371255	-0.0327489	-0.605478	-0.120591	-0.133627	0.24876	-0.378493	-0.619239	-0.3729	NA	0.376002	0.389409	0.383	0.385957	0.168031	0.500533	0.620247
265	ADAM7	0.171525	0.143299	0.0304202	0.148992	0.0690385	0.295276	0.465084	0.213892	0.376659	0.68975	0.240418	0.154592	0.148659	0.211324	-0.01122	0.309204	0.117072	0.0210046	0.0253013	0.261296	0.119957	-0.0591162	NA	0.795466	1.01038	1.21681	0.782757	0.1938	0.433382	0.294885
266	ADAM8	0.181018	0.391596	-0.0190671	0.24785	0.18116	0.599739	-0.00795131	0.601967	0.59751	0.0248521	-0.0407547	0.378663	0.114354	0.0500371	0.202083	0.293617	0.0942168	0.268102	0.565069	0.218123	-0.251369	0.213235	NA	1.5882	0.794113	0.61261	1.09871	0.484862	1.35939	0.370621
267	ADAM9	-0.0390446	0.0894392	0.0694221	0.000860443	-0.112316	0.00108096	0.110089	0.301096	-0.298934	0.184622	0.0355555	0.0906799	-0.17097	-0.0368438	0.0512408	-0.0495199	-0.0600004	-0.164632	0.135121	0.0437574	0.154519	-0.0156744	NA	0.360894	0.228413	0.171985	0.231728	0.451617	0.420108	0.302797
268	ADAMDEC1	0.0231585	0.0499722	-0.0205541	0.176505	-0.0826807	-0.0117961	0.0763966	0.0194456	-0.0430379	0.291522	-0.138729	-0.352162	0.272956	0.148681	0.127606	0.225403	0.0770947	-0.242456	0.325902	-0.225957	0.01072	-0.0518283	NA	0.389531	0.283321	0.655608	0.607827	0.354465	0.370682	0.192394
269	ADAMTS1	0.192145	0.0150948	0.180982	0.117177	0.197736	0.102305	0.429233	0.151996	0.0526145	0.338925	0.519542	0.448148	0.0370446	0.0912417	0.214681	0.0196725	0.0472967	0.348176	0.20154	-0.171351	0.205419	0.156545	NA	0.354205	1.04575	0.573489	1.02132	0.525452	0.229623	0.630626
270	ADAMTS10	-0.303346	-0.575911	-0.28582	-0.195305	-0.663053	-0.140499	-0.838727	0.24429	-0.525289	-0.105995	-1.57146	-0.343548	-0.340803	-0.225686	-0.233638	-0.156972	-0.751718	-0.574389	-0.876478	-0.275344	-0.0483795	-0.523261	NA	0.803244	0.742796	0.414539	0.328554	1.5683	0.615886	0.699263
271	ADAMTS12	-0.00980525	0.121554	0.0932595	-0.0203006	-0.0112397	0.0189227	-0.407232	0.12732	-0.0894744	-0.611624	-0.20284	-0.0672953	-0.0533084	0.091188	-0.14953	0.108929	-0.125211	0.102732	0.12586	0.117248	0.0215236	0.164995	NA	0.407834	0.488377	0.154902	0.204534	0.481302	0.434873	0.704542
272	ADAMTS13	0.259213	0.075248	0.147312	0.0624042	0.294192	0.176431	0.289241	0.210957	0.141904	0.480511	0.0979704	0.0859395	0.244132	0.447568	0.0281178	0.0966906	0.354641	0.233744	0.0148936	0.135602	0.140723	0.1539	NA	0.533036	0.835186	0.939302	0.387396	1.06696	0.473448	0.346088
273	ADAMTS14	-0.169963	-0.27457	-0.0469022	-0.0887221	-0.351953	-0.193826	-0.316925	-0.38081	-0.00684244	-0.602208	-0.031643	-0.177461	-0.0653882	-0.267038	-0.0716725	-0.105772	-0.129935	-0.573972	-0.219147	-0.329993	-0.0811013	-0.012703	NA	0.310141	0.326122	0.21467	0.331428	0.411819	0.567945	0.323295
274	ADAMTS15	0.169076	0.310016	0.351859	0.229308	0.0885746	0.15884	0.248056	-0.0554461	0.373126	0.085637	0.410476	0.159592	0.14406	0.203576	0.22492	0.233696	0.0868604	0.0902888	0.366329	0.253703	0.366329	0.33739	NA	0.4069	0.356761	1.00966	1.23182	0.366956	1.51646	1.57473
275	ADAMTS16	0.222208	0.109432	0.393713	0.220352	0.236803	-0.00757215	-0.17646	0.198825	-0.21397	-0.354609	0.00168922	0.0387691	0.388957	0.238899	0.140682	0.300022	0.270893	0.202713	0.078564	0.1403	0.522315	0.265112	NA	0.229645	0.759139	0.767004	0.846156	0.667208	0.504587	0.968569
276	ADAMTS17	0.00781268	-0.266138	-0.0734388	-0.0419339	0.149502	-0.213086	-0.0713982	-0.207312	-0.21886	0.209938	-0.352735	-0.0270595	0.0463878	0.00410972	-0.0279789	-0.0558889	0.198514	0.100491	-0.313726	-0.218549	-0.160769	0.0138912	NA	0.185946	0.383137	0.378824	0.191485	0.627714	0.634362	0.384073
277	ADAMTS18	0.0595894	0.350158	0.236955	0.124156	0.297322	0.170388	0.0502312	0.0531195	0.287657	0.247738	-0.147275	-0.0111949	0.0770347	0.112928	0.116635	0.131677	0.248493	0.346151	0.367239	0.333078	0.276036	0.197874	NA	1.10104	0.448324	0.66354	0.699481	1.0363	1.86049	0.908534
278	ADAMTS19	0.104554	0.215367	0.153611	-0.0398823	0.260056	-0.0795836	0.498917	-0.254919	0.0957515	0.466433	0.531402	0.0992872	0.183441	0.0309354	0.0656748	-0.145439	0.371274	0.148838	0.204653	0.226082	0.217909	0.0893132	NA	0.23616	1.3344	0.754487	0.386401	1.08715	1.24597	0.557246
279	ADAMTS2	-0.0654488	-0.0950491	0.176368	-0.00929418	-0.0640791	0.0757415	-0.0293504	0.0843774	0.0671056	0.0636749	-0.122376	-0.0204983	-0.032216	-0.143632	-0.111358	0.0927694	0.154943	-0.283101	-0.00408231	-0.186016	0.165599	0.187137	NA	0.569039	0.290883	0.437707	0.278717	0.207279	0.256926	0.554513
280	ADAMTS20	0.0560196	0.171627	-0.24803	-0.0577791	-0.43561	0.122382	-0.0502327	0.410487	-0.165724	-0.220151	0.119686	0.0804257	-0.0108666	0.0984997	-0.232732	0.117174	-0.378689	-0.492532	0.188489	0.154765	0.0843189	-0.580379	NA	0.578166	0.493793	0.376751	0.35924	0.812665	0.665506	0.410324
281	ADAMTS3	-0.0930571	-0.0893576	0.0388179	-0.273669	-0.524067	-0.0396544	-0.527874	0.151916	-0.231224	0.0126827	-1.06843	-0.0949202	-0.422573	0.238322	-0.357018	-0.19032	-0.827351	-0.220782	-0.278195	0.0994792	-0.0534022	0.131038	NA	0.206748	0.589359	0.375718	0.465384	0.603067	0.339647	0.348678
282	ADAMTS4	0.0145448	-0.424589	-0.22171	-0.291469	-0.108694	-0.131146	-0.199166	-0.166908	-0.0953838	-0.215855	-0.182476	0.00320759	0.002247	0.0381799	-0.222112	-0.360827	-0.209016	-0.00837247	-0.434234	-0.414945	-0.352982	-0.0904379	NA	0.267357	0.271042	0.289037	0.746178	0.281432	0.846902	0.378211
283	ADAMTS5	0.00833955	0.115216	-0.0291898	-0.138541	-0.0886566	-0.122502	0.144781	-0.326012	0.081008	0.189291	0.100271	-0.00664253	0.0703487	-0.0386875	-0.147188	-0.129894	0.0180286	-0.195342	0.229637	0.000795823	0.159725	-0.218104	NA	0.471919	0.344554	0.226945	0.465644	0.269674	0.429457	0.216304
284	ADAMTS6	-0.0855622	-0.0182361	0.22678	0.0034957	-0.0666077	-0.0668663	0.0165821	1.43332e-05	-0.133747	0.162045	-0.128881	-0.0483492	-0.101387	-0.10695	0.0800195	-0.0730281	0.0559695	-0.189185	0.140556	-0.177028	0.370746	0.0828144	NA	0.192472	0.363793	0.233587	0.785991	0.404223	0.268407	0.801676
285	ADAMTS7	-0.0536999	-0.285466	-0.0568791	-0.0836419	-0.00502493	0.00737795	-0.276593	-0.0935642	0.10832	-0.268566	-0.28462	-0.0159619	-0.00230465	-0.142833	-0.113046	-0.0542384	-0.129036	0.118986	-0.145762	-0.42517	0.242978	-0.356736	NA	0.231173	0.444797	0.372634	0.297845	0.418836	0.457056	0.333585
286	ADAMTS8	0.188362	0.186736	0.395737	0.071476	-0.0586122	0.181813	0.287523	0.0281338	0.335492	0.154154	0.420891	0.144291	0.265071	0.155724	0.0722303	0.0707216	-0.226863	0.109639	0.304652	0.068819	0.419302	0.372172	NA	0.477471	0.401298	1.03905	0.679501	0.283458	0.578929	1.80392
287	ADAMTS9	0.0489769	-0.0688708	-0.0832945	0.0785842	0.119749	0.188375	-0.199867	0.108113	0.268636	-0.196773	-0.202962	-0.176308	0.257477	0.0657616	0.0607761	0.0963923	0.0482654	0.191232	-0.209306	0.0715647	-0.067771	-0.098818	NA	0.582495	0.5781	0.441291	0.589535	0.547164	0.400597	0.215169
288	ADAMTSL1	0.188735	0.14662	0.145851	0.331978	0.311858	0.156739	0.169856	-0.0147202	0.328199	0.0499466	0.289765	0.188148	0.182062	0.195996	0.357723	0.306233	0.231326	0.392391	0.254817	0.0384233	-0.00550882	0.29721	NA	0.517823	0.498455	0.882729	1.75732	1.01798	0.783991	0.378168
289	ADAMTSL2	0.0224139	0.063086	0.062837	0.102694	0.0571202	0.0485459	0.429808	-0.236286	0.333377	0.578196	0.281419	-0.188029	0.161753	0.0935178	0.0994476	0.10594	-0.059521	0.173761	0.140766	-0.0145937	-0.346842	0.472516	NA	0.413846	0.842651	0.363512	0.466476	0.483842	0.596065	0.317599
290	ADAMTSL3	0.0200315	-0.16754	0.0486641	-0.0196325	0.0220509	-0.131985	0.207704	-0.0988721	-0.165097	-0.0606164	0.476025	-0.317406	0.131411	0.24609	0.160688	-0.199953	0.0963239	-0.052222	-0.510739	0.175658	0.0718758	0.0254524	NA	0.382392	0.469391	0.31158	0.847592	0.277321	0.359976	0.365145
291	ADAMTSL4	-0.142901	-0.133371	-0.142298	-0.278046	-0.216012	-0.278338	-0.0391646	-0.250642	-0.306035	-0.0475883	-0.0307409	-0.233873	-0.201657	0.0068276	-0.262881	-0.29321	-0.0226027	-0.409422	-0.0768294	-0.189913	-0.0694618	-0.215134	NA	0.359002	0.325244	0.551294	0.894251	0.343686	0.260273	0.174749
292	ADAMTSL5	-0.0604827	0.0659889	0.0238393	-0.0906656	0.0332	-0.239905	-0.161608	0.0799398	-0.55975	-0.310708	-0.0125081	-0.282536	0.00570397	0.0953844	0.0192976	-0.200629	-0.0215768	0.0879768	0.187866	-0.0558885	0.270157	-0.222478	NA	0.356552	0.169536	0.151811	0.26301	0.201128	0.405469	0.266353
293	ADAP1	-0.123141	0.0161113	-0.211927	0.0786589	-0.27425	0.159404	-0.123012	-0.0651927	0.384	0.475312	-0.721336	-0.0443435	-0.0614654	-0.263614	0.0783031	0.0790147	-0.124201	-0.424298	0.118264	-0.0860418	-0.0497355	-0.374119	NA	0.795419	0.420731	0.173925	0.537258	0.3677	0.309622	0.587844
294	ADAP2	0.00548454	-0.233557	0.0769638	-0.158467	0.0687983	-0.538545	-0.454225	-1.09954	0.022445	-0.316918	-0.591533	-0.0929134	-0.0023126	0.11168	-0.336631	0.0196969	0.0860449	0.0515518	-0.23036	-0.236754	0.168257	-0.0143291	NA	0.33461	0.466311	0.393619	0.305658	0.172308	0.379994	0.357135
295	ADAR	-0.207205	-0.104507	-0.175349	0.01533	0.055041	-0.2068	0.0684908	-0.14765	-0.26595	0.0694962	0.0674854	-0.109055	-0.533929	0.0213677	-0.149113	0.179773	0.149176	-0.0390942	-0.270389	0.0613756	-0.097856	-0.252842	NA	0.243661	0.301126	0.255707	0.411913	0.450439	0.208994	0.203301
296	ADARB1	-0.100497	-0.021624	0.23525	0.0264063	0.125281	0.0795155	0.0804756	0.0251411	0.13389	-0.110549	0.2715	-0.130291	0.0408482	-0.212049	-0.0974905	0.150303	0.125389	0.125172	0.115404	-0.158652	0.22417	0.246331	NA	0.427447	0.447239	0.303644	0.478693	0.541491	0.737492	0.880992
297	ADARB2	0.0875542	0.00325313	-0.000968515	-0.0171488	0.164299	0.0360463	-0.0605126	0.0259666	0.0461259	0.0688113	-0.189837	0.0720317	0.15789	0.0327415	0.0168661	-0.0511638	0.0716261	0.256972	0.00793345	-0.00142719	0.155537	-0.157474	NA	0.276614	0.433568	0.434152	0.237614	0.797679	0.395882	0.363031
298	ADAT1	-0.0341475	0.251517	0.252574	-0.0718857	0.139199	0.180462	-0.134774	0.0649645	0.29596	-0.2031	-0.0664481	0.157338	-0.202916	-0.0568654	-0.15428	0.0105088	0.074851	0.203546	0.420809	0.0822257	0.427667	0.0774809	NA	0.756825	0.455386	0.283997	0.36814	0.912538	0.9337	0.45095
299	ADAT2	-0.867938	-0.759542	-0.758726	-0.442126	-1.2702	-0.459765	-0.602324	-0.488711	-0.43082	-1.17277	-0.0318781	-0.903626	-0.935956	-0.764233	-0.383794	-0.500457	-1.05963	-1.48077	-1.12667	-0.392415	-1.1083	-0.409155	essential_DepMap	1.08657	0.700804	2.37263	1.25467	1.94275	1.50914	2.4233
300	ADAT3	-0.77535	-0.735731	-0.951952	-0.619302	-0.550572	-0.588066	-0.805502	-0.856628	-0.319505	-0.76634	-0.844664	-0.808351	-0.926348	-0.591351	-0.769991	-0.468612	-0.433652	-0.667493	-0.732281	-0.73918	-1.04835	-0.855552	NA	0.782159	2.32925	3.40894	1.49732	0.983296	2.30146	1.80107
301	ADCK1	0.148621	0.0818643	0.42333	0.0804023	0.265947	0.332235	0.134765	0.419901	0.244568	0.0431136	0.226416	-0.278909	0.323164	0.401609	0.0382728	0.122532	0.121258	0.410637	-0.0841827	0.247911	0.330253	0.516408	NA	0.547018	0.63989	0.596879	0.30405	0.806063	0.581177	1.62233
302	ADCK2	0.103305	-0.0105534	0.203111	0.0566001	-0.179933	-0.152187	-0.102423	-0.207368	-0.0970059	-0.145237	-0.0596093	0.121182	0.114745	0.0739864	-0.0594186	0.172619	-0.132973	-0.226893	-0.154092	0.132985	0.214212	0.19201	NA	0.382774	0.163182	0.705534	0.407701	0.226854	0.383708	0.832284
303	ADCK5	0.0620803	0.0397233	0.00147936	0.0368437	0.0155495	0.297879	0.142442	0.311393	0.284365	0.0377593	0.247125	0.17962	0.16773	-0.161109	-0.0722196	0.145907	-0.0328167	0.0639156	-0.00426626	0.083713	-0.0649555	0.0679143	NA	0.848367	0.370407	0.614394	0.473008	0.32691	0.520461	0.330558
304	ADCY1	-0.0590174	-0.0452391	-0.0538854	-0.0524022	0.0254339	-0.105832	-0.35259	-0.352247	0.140583	-0.40065	-0.304531	0.114995	-0.25596	-0.0360878	0.00220682	-0.107011	0.0647831	-0.0139154	-0.0793502	-0.0111279	-0.00513809	-0.102633	NA	0.666522	0.429994	0.365523	0.120245	0.245847	0.116265	0.247356
305	ADCY10	-0.0365304	-0.173081	-0.0837103	-0.127953	-0.0359185	-0.00367313	-0.390997	0.0698722	-0.0772184	-0.522842	-0.259152	-0.128104	-0.0268778	0.0453909	-0.198601	-0.0573041	-0.0318186	-0.0400184	-0.151336	-0.194825	-0.237443	0.0700227	NA	0.330158	0.472428	0.245652	0.371243	0.221223	0.292464	0.269363
306	ADCY2	0.0220894	-0.102101	-0.155176	0.0804193	0.14163	-0.0623761	-0.0325097	-0.353279	0.228527	0.139165	-0.204184	0.00992012	0.0404771	0.0158709	0.189157	-0.0283181	0.157601	0.12566	0.0499847	-0.254186	-0.494269	0.183917	NA	0.544173	0.188103	0.383	0.472628	0.580209	0.253401	0.309769
307	ADCY3	-0.0540501	-0.135251	-0.09742	0.16207	0.322495	-0.273812	0.287116	0.136539	-0.684163	0.452533	0.121698	-0.169707	0.088114	-0.0805569	0.18772	0.136421	0.412837	0.232152	-0.234004	-0.0364992	-0.360058	0.165218	NA	0.465162	0.399591	0.372634	0.687051	0.874067	0.358893	0.37083
308	ADCY4	0.0530565	-0.0173378	-0.481596	-0.505876	-0.173531	-0.161295	0.0861992	-0.289238	-0.0333519	0.226686	-0.0542877	0.153231	0.190379	-0.184441	-0.480595	-0.531157	-0.513351	0.166288	0.049698	-0.0843736	0.062717	-1.02591	NA	0.501581	0.355639	0.341989	0.958154	0.503991	0.293133	0.46978
309	ADCY5	-0.110746	-0.0600049	-0.00404357	0.0261356	-0.114431	-0.071821	-0.683223	-0.0955431	-0.0480989	-0.56412	-0.802326	-0.394725	-0.0305952	0.0930814	0.0831423	-0.0308712	-0.0616054	-0.167257	0.0642184	-0.184228	0.342779	-0.350866	NA	0.303207	0.862978	0.436519	0.389249	0.312542	0.559129	0.315024
310	ADCY6	-0.253347	-0.487052	-0.208495	-0.35576	-0.126126	-0.241747	-0.338441	-0.0651216	-0.418372	-0.375435	-0.301447	-0.339268	-0.382907	-0.0378671	-0.0856924	-0.625827	-0.0866621	-0.16559	-0.639234	-0.33487	-0.482557	0.0655673	NA	0.365316	0.295592	0.536107	0.410125	0.314164	0.589243	0.52385
311	ADCY7	-0.12189	0.0498692	-0.0929344	-0.0780143	-0.0230236	-0.265819	-0.0490058	-0.411885	-0.119753	0.0470282	-0.14504	-0.104864	-0.130642	-0.130164	-0.19496	0.0389316	0.274429	-0.320476	0.0931894	0.00654891	-0.106508	-0.0793606	NA	0.325189	0.288281	0.200659	0.552214	0.419092	0.583535	0.238764
312	ADCY8	0.0230218	0.161281	0.118581	-0.0118555	0.107008	0.248857	0.0209543	0.572017	-0.0743023	0.0543126	-0.0124039	0.165993	0.131908	-0.228835	0.0549	-0.078611	0.0815988	0.132417	-0.0184951	0.341058	0.177128	0.0600333	NA	0.697576	0.22295	0.519993	0.463783	0.572546	0.541135	0.248482
313	ADCY9	-0.0604137	0.0655184	0.00667817	0.0449164	-0.0524271	-0.02924	-0.03863	-0.0675743	0.00909421	-0.245257	0.167997	-0.209884	-0.032929	0.061572	-0.0121795	0.102012	-0.0569473	-0.0479068	-0.201626	0.332663	0.109633	-0.0962771	NA	0.29243	0.188304	0.151195	0.246398	0.380536	0.379143	0.431487
314	ADCYAP1	-0.0151566	0.186018	-0.0414272	-0.118032	0.0395632	0.403434	0.255743	-0.0103159	0.817185	0.433801	0.0776854	-0.00403765	-0.0465892	0.00515713	-0.292411	0.0563458	0.0269664	0.05216	-0.0551185	0.427154	-0.381978	0.299124	NA	0.464939	0.882629	0.386158	0.463802	0.325626	0.43374	0.390854
315	ADCYAP1R1	0.00405964	0.0147705	-0.112277	0.0155231	-0.303039	-0.0993662	0.14909	-0.453394	0.254661	0.505096	-0.206916	0.016654	0.0751727	-0.0796478	-0.389152	0.420198	-0.481682	-0.124396	-0.0796768	0.109218	-0.247871	0.0233169	NA	0.564681	0.654522	0.352617	0.425564	0.331982	0.272463	0.362235
316	ADD1	0.0121787	0.0913892	-0.0232314	-0.0138675	-0.0639109	0.0262184	-0.130438	0.00181688	0.0506199	-0.204042	-0.0568354	-0.0274215	-0.00253591	0.0664934	-0.0835815	0.0558465	-0.137858	0.0100363	0.142367	0.0404111	0.12757	-0.174032	NA	0.159957	0.387084	0.365523	0.329759	0.213462	0.514364	0.220696
317	ADD2	0.131163	0.142107	-0.0398651	0.160789	0.00751631	0.0586409	0.164108	0.176569	-0.0592869	0.194405	0.133811	0.193341	0.099392	0.100756	0.206541	0.115036	0.121307	-0.106275	0.0235178	0.260696	0.158456	-0.238186	NA	0.205627	0.37956	0.546682	0.771872	0.552237	0.596216	0.158428
318	ADD3	-0.0454455	-0.0375323	-0.0102185	0.00765205	-0.254729	-0.395867	0.173352	-0.0614179	-0.730316	0.104984	0.241719	-0.113124	0.154735	-0.177948	0.135402	-0.120097	-0.124222	-0.385236	0.00341504	-0.0784797	0.114223	-0.13466	NA	0.502048	0.443004	0.387216	0.259077	0.439561	0.28223	0.430258
319	ADGB	0.124113	0.0991718	-1.80993e-05	-0.00675816	-0.228618	-0.30594	-0.194726	-0.606691	-0.00518905	-0.216478	-0.172973	-0.0217957	0.00988851	0.384247	-0.00610556	-0.00741076	0.0171345	-0.47437	0.141122	0.0572213	-0.159991	0.159955	NA	0.525398	0.304006	0.514279	0.211008	0.400646	0.481249	0.326161
320	ADGRA1	0.120526	0.281587	-0.116583	0.234699	0.0922608	0.324875	-0.00276111	0.150757	0.498992	-0.121362	0.11584	0.0912599	0.180916	0.0894021	0.12176	0.347637	0.00461997	0.179902	0.179165	0.384009	-0.250007	0.0168397	NA	0.671722	0.156113	0.443697	0.695404	0.694519	0.803741	0.181078
321	ADGRA2	-0.222587	-0.220762	-0.0914149	0.0441679	-0.0113287	-0.54139	-0.0978562	-0.324142	-0.758637	-0.178811	-0.0169015	-0.0304604	-0.447011	-0.190289	-0.149769	0.238105	-0.0244622	0.0018048	-0.195681	-0.245842	-0.228191	0.0453608	NA	0.534714	0.447058	0.393619	0.240362	0.283266	0.248825	0.304961
322	ADGRA3	0.0713446	0.187092	0.161909	0.148004	0.173875	0.299461	0.344106	0.478117	0.120805	0.227916	0.460297	-0.00722124	-0.0931043	0.314359	0.0517652	0.244242	0.198125	0.149625	0.258216	0.115968	0.162205	0.161613	NA	0.66155	0.930917	0.372634	0.721149	0.59187	0.799389	0.558195
323	ADGRB1	0.0108573	0.121448	0.202802	-0.12091	-0.0246249	0.0150056	0.116553	0.0385226	-0.00851144	-0.189675	0.422782	0.0688581	-0.0470663	0.0107802	-0.0710867	-0.170733	0.118169	-0.167419	0.144662	0.0982351	0.149192	0.256412	NA	0.288518	0.360044	0.413413	0.248567	0.236763	0.692354	0.747693
324	ADGRB2	-0.306382	-0.300692	-0.10984	-0.0986837	-0.0975854	-0.255661	-0.290106	-0.445528	-0.0657939	-0.00813695	-0.572074	-0.138785	-0.371782	-0.408579	-0.240062	0.0426945	-0.251159	0.0559883	-0.0420244	-0.559359	-0.32842	0.108739	NA	0.254176	0.39194	0.636388	0.321077	0.147981	0.541804	0.234071
325	ADGRB3	0.0587116	-0.197698	-0.0652171	-0.236833	0.0135434	0.00296275	-0.321419	0.0800889	-0.0741634	-0.559357	-0.0834812	0.209109	-0.184388	0.151414	-0.0887276	-0.384939	0.0667577	-0.039671	-0.202144	-0.193252	-0.0463885	-0.0840458	NA	0.263376	0.581094	0.429457	0.328517	1.01915	0.326376	0.206412
326	ADGRD1	0.0937699	0.0155237	0.320172	0.134466	-0.388759	0.299349	0.100705	0.30543	0.293268	0.276743	-0.0753327	0.203462	0.0458378	0.0320096	0.36718	-0.0982476	-0.385904	-0.391614	0.193525	-0.162477	-0.131898	0.772242	NA	0.604726	0.2162	0.338187	0.6498	0.612228	0.279452	0.493731
327	ADGRE1	-0.0806657	-0.211422	-0.265611	-0.0157772	-0.270547	-0.104631	-0.62516	0.0105716	-0.219833	-0.899217	-0.351103	-0.0856528	-0.164039	0.0076944	0.0789885	-0.110543	-0.200931	-0.340163	-0.264807	-0.158037	-0.459639	-0.0715821	NA	0.229376	0.649713	0.203426	0.460893	0.603539	0.449191	0.431605
328	ADGRE2	-0.271362	-0.324765	0.052068	-0.273722	-0.0371227	-0.435559	0.153777	-0.686658	-0.18446	0.133943	0.173611	-0.211231	-0.493475	-0.109379	-0.279478	-0.267966	-0.0174507	-0.0567948	-0.40052	-0.24901	0.130885	-0.0267495	NA	0.531643	0.58321	0.537602	0.720584	1.26651	0.524067	0.210451
329	ADGRE3	-0.0987056	-0.0628432	-0.301326	-0.0427706	-0.24856	0.0803301	0.00513234	-0.0535197	0.21418	0.0403586	-0.030094	-0.213078	-0.201305	0.118266	-0.194519	0.108978	-0.313997	-0.183124	-0.0890886	-0.0365978	-0.372287	-0.230365	NA	0.209648	0.607488	0.262807	0.232191	0.321159	0.369054	0.430749
330	ADGRE5	-0.306687	-0.48147	-1.32809	-0.0966667	-0.392527	-0.614467	-0.781412	-0.629555	-0.599379	-0.922642	-0.640182	-0.393565	-0.182944	-0.343552	-0.134173	-0.0591607	-0.322723	-0.462331	-0.115633	-0.847306	-1.463	-1.19318	NA	0.723481	1.10398	0.440093	0.457007	0.867732	0.426683	1.92204
331	ADGRF1	0.0156715	-0.170463	-0.162421	0.00688841	0.0548285	-0.0468919	0.0721912	0.114202	-0.207986	0.201526	-0.057143	0.148898	0.204486	-0.306369	-0.00486061	0.0186374	0.0668033	0.0428538	-0.116477	-0.224448	-0.0984565	-0.226386	NA	0.12787	0.427349	0.576754	0.190632	0.295198	0.247875	0.167102
332	ADGRF2	0.0766001	-0.0763533	0.186527	-0.0250998	-0.0911865	0.0284187	0.180073	0.0237307	0.0331067	0.116191	0.243955	0.17408	-0.0026691	0.0583895	0.0462944	-0.096494	-0.0861128	-0.0962603	-0.0500211	-0.102685	0.0035716	0.369483	NA	0.598436	0.615889	0.559091	0.36832	0.204788	0.256126	0.414302
333	ADGRF3	0.0914041	0.0726932	0.186351	0.119771	0.280178	0.344	-0.206219	0.249496	0.438504	-0.365675	-0.0467625	-0.0143651	0.36939	-0.080812	0.127136	0.112406	0.445955	0.1144	-0.0169507	0.162337	0.105623	0.267079	NA	1.03251	0.230645	0.314258	0.75738	0.437574	0.632476	0.476559
334	ADGRF4	0.0436398	0.0266166	-0.210276	-0.0262837	-0.209136	0.261775	0.107949	0.257798	0.265752	0.327088	-0.111189	0.272768	0.138766	-0.280614	-0.0385422	-0.0140251	-0.0795459	-0.338726	-0.021027	0.0742603	-0.301346	-0.119207	NA	0.691811	0.335132	0.508638	0.155775	0.73783	0.19071	0.468011
335	ADGRF5	-0.0105041	0.277702	0.0526727	-0.0780907	-0.193916	0.0804147	0.306303	-0.0109466	0.171776	0.21039	0.402217	-0.0668669	0.0458113	-0.0104566	-0.057946	-0.0982354	-0.116778	-0.271054	0.37743	0.177975	-0.0939272	0.199273	NA	0.360907	1.16485	0.258848	0.39247	0.312685	1.58236	0.38926
336	ADGRG1	0.125747	0.388913	0.520783	0.0980654	0.230302	-0.368596	0.0462583	-0.918868	0.181677	0.0628266	0.02969	0.209409	0.0913211	0.0765109	-0.0536402	0.249771	0.306384	0.15422	0.330294	0.447532	0.672593	0.368974	NA	0.441417	0.219035	0.607303	0.331311	1.36705	1.79108	1.58102
337	ADGRG2	0.132147	-0.267794	-0.0305369	0.0972142	0.150607	0.17924	0.381151	0.139073	0.219407	0.410173	0.352129	0.348754	0.234484	-0.186797	-0.0342263	0.228655	0.034716	0.266499	-0.305969	-0.229618	0.0555425	-0.116616	NA	0.511308	1.12607	0.571865	0.565616	0.679171	0.395018	0.148265
338	ADGRG3	-0.105608	-0.0350092	0.182295	-0.185586	-0.0810736	-0.0561215	-0.116611	-0.00721535	-0.105028	0.208156	-0.441379	0.0467164	-0.303802	-0.0597397	-0.0290379	-0.342134	0.0268919	-0.189039	-0.0880205	0.0180022	0.155887	0.208704	NA	0.132105	0.33059	0.219683	0.368876	0.20292	0.376084	0.611056
339	ADGRG4	0.14023	0.399796	0.0550251	0.0794021	0.0623967	0.331274	0.21635	0.207678	0.45487	0.174131	0.258568	0.18136	0.1167	0.12263	-0.137516	0.29632	0.0850306	0.0397628	0.457061	0.34253	0.144389	-0.0343383	NA	1.23944	0.429989	0.413413	0.323768	0.413779	1.21926	0.449093
340	ADGRG5	0.00993936	-0.176458	0.139729	-0.212592	-0.256121	0.138414	-0.168214	0.0975296	0.179298	-0.586752	0.250323	0.0747319	0.0136072	-0.0585211	-0.19344	-0.231743	-0.36966	-0.142583	-0.201528	-0.151387	0.100663	0.178795	NA	0.479464	0.388585	0.428291	0.453704	0.346879	0.262255	0.803741
341	ADGRG6	0.0141619	-0.224213	0.0589071	-0.0628709	0.0723517	-0.333628	-0.0599498	-0.153562	-0.513694	0.552608	-0.672507	-0.320333	0.159665	0.203153	-0.114596	-0.0111463	0.00898742	0.135716	-0.269409	-0.179016	0.00580123	0.112013	NA	0.326947	0.807943	1.05502	0.218528	0.352651	0.491814	0.33885
342	ADGRG7	0.0427081	0.133518	-0.0599998	-0.0844886	0.127667	0.0818462	0.13664	-0.0297002	0.193392	0.0306049	0.242675	-0.0157272	0.0136006	0.130251	-0.0447515	-0.124226	0.0034774	0.251856	-0.0666994	0.333736	-0.165312	0.045312	NA	0.391752	0.316615	0.358526	0.180124	0.509143	0.836359	0.244106
343	ADGRL1	0.0135893	-0.0895995	-0.220833	0.0736857	0.0129204	-0.178807	-0.163978	-0.0287851	-0.328829	-0.0416186	-0.286338	0.0846194	-0.139276	0.0954247	0.0436543	0.103717	-0.0724379	0.0982786	-0.209614	0.030415	-0.188396	-0.25327	NA	0.313493	0.592686	0.301899	0.41202	0.890116	0.365357	0.572222
344	ADGRL2	-0.20376	-0.35563	-0.234562	0.0421818	-0.678314	-0.0867084	-0.0805207	0.058096	-0.231513	0.173112	-0.334153	-0.319286	-0.125447	-0.166547	-0.0209854	0.105349	-1.16387	-0.192755	-0.408431	-0.302829	-0.753017	0.283893	NA	0.170551	0.801537	0.37366	0.468694	0.558936	0.742669	0.348213
345	ADGRL3	0.239966	0.242886	0.124973	0.192067	-0.136893	0.167154	0.302755	0.236069	0.0982388	0.0782981	0.527212	0.163939	0.248651	0.307309	0.10943	0.274705	-0.208081	-0.0657061	0.303079	0.182694	-0.054528	0.304473	NA	0.64475	0.82283	0.950782	0.850442	0.340721	0.947152	0.401691
346	ADGRL4	0.0623056	0.19401	0.164721	-0.0637528	0.149782	0.279018	0.25743	0.0812012	0.476835	0.494247	0.0206128	0.104114	0.0926663	-0.00986374	-0.0879737	-0.039532	0.239514	0.0600498	0.147166	0.240854	0.101665	0.227778	NA	0.812326	0.520531	0.543634	0.413756	0.392859	1.01517	0.789481
347	ADGRV1	-0.306105	-0.140261	0.274837	-0.110786	-0.102127	-0.156718	-0.214512	-0.427307	0.113871	-0.1347	-0.294324	-0.198596	-0.307287	-0.412433	-0.181408	-0.040164	-0.0531928	-0.15106	-0.184392	-0.0961294	0.540016	0.00965798	NA	0.39435	0.423503	0.525784	0.205296	0.371305	0.401702	0.872804
348	ADH1A	-0.00854495	-0.244551	-0.130939	-0.114937	-0.136412	0.318905	-0.276938	0.488276	0.149535	-0.221326	-0.33255	0.0508167	-0.237883	0.161431	-0.236743	0.00686764	0.374131	-0.646956	-0.334304	-0.154798	-0.00921514	-0.252663	NA	0.525428	0.274754	0.467246	0.352245	0.317927	0.271472	0.34605
349	ADH1B	0.00865908	-0.137864	-0.108924	0.0300399	0.301793	-0.0740139	-0.198962	0.118559	-0.266587	-0.0591276	-0.338797	0.00222151	0.0460896	-0.0223339	0.0437318	0.016348	0.150625	0.45296	0.100792	-0.37652	-0.172157	-0.0456914	NA	0.24891	0.285565	0.208309	0.56982	0.657245	0.271431	0.260495
350	ADH1C	0.135616	0.0153553	0.0438806	0.287907	0.100374	-0.192661	0.281369	-0.385512	0.00018925	-0.130147	0.692884	0.191668	0.277681	-0.0625019	0.351495	0.224319	0.1654	0.0353471	0.16191	-0.131199	-0.00651138	0.0942727	NA	0.246061	0.477623	0.527244	1.07656	0.435452	0.378424	0.464554
351	ADH4	-0.254876	-0.134376	-0.41904	-0.128335	0.0124589	-0.288431	-0.235847	-0.561363	-0.0154999	-0.783087	0.311394	-0.00482838	-0.445878	-0.313923	-0.151283	-0.105387	-0.0370566	0.0619744	-0.132731	-0.136021	-0.533839	-0.304242	NA	0.409844	0.788563	0.474955	0.134177	0.412194	0.361311	0.562194
352	ADH5	-0.117493	-0.160105	-0.205683	-0.0418182	0.0229669	-0.0651864	0.186213	-0.176174	0.0458015	0.420788	-0.0483634	-0.127617	0.0374091	-0.262271	-0.102743	0.0191063	-0.0900112	0.135945	-0.406633	0.0864229	-0.144953	-0.266414	NA	0.408563	0.685792	0.49485	0.118787	0.388431	0.379656	0.420171
353	ADH6	-0.12309	-0.0158771	3.26046e-05	-0.0957113	0.0558003	-0.153018	-0.282502	-0.212596	-0.0934396	-0.0795542	-0.48545	-0.00571379	-0.271333	-0.0922234	-0.121771	-0.0696518	0.0717586	0.039842	-0.00993316	-0.0218211	-0.0325094	0.0325746	NA	0.204433	0.291826	0.276544	0.426374	0.244453	0.209965	0.195254
354	ADH7	0.0397467	0.0340693	0.0442215	0.00685773	-0.0902253	0.333382	0.197724	0.686935	-0.0201704	0.634393	-0.238946	0.165352	-0.0905498	0.0444375	0.00843336	0.00528209	0.091853	-0.272304	-0.00918195	0.0773206	-0.235391	0.323834	Nonessential_DepMap	0.466006	0.760757	0.379864	0.251002	0.20937	0.256059	0.697734
355	ADHFE1	-0.150694	-0.0273447	0.122869	-0.265952	-0.0785558	-0.0167523	0.110706	-0.103927	0.070422	0.182139	0.0392718	0.110295	-0.168213	-0.394163	-0.416715	-0.11519	0.312009	-0.469121	-0.0434156	-0.0112738	0.012605	0.233133	NA	0.239766	0.225191	0.471083	0.373588	0.389267	0.219481	0.774328
356	ADI1	0.109735	-0.0217669	0.0758659	-0.215913	0.168017	0.0552381	0.219521	0.145712	-0.0352359	0.350482	0.088561	-0.110331	0.121557	0.317978	-0.348317	-0.0835095	0.0203966	0.315637	-0.0316908	-0.011843	-0.170888	0.32262	NA	0.395655	0.619671	0.500313	0.419029	0.387	0.48461	0.829514
357	ADIG	0.119669	-0.162118	-0.0511572	0.160329	-0.0199615	0.262003	-0.33851	0.235989	0.288017	-0.635532	-0.0414879	0.381456	-0.0974028	0.0749533	-0.0863581	0.407016	0.237813	-0.277736	-0.0974413	-0.226794	-0.255228	0.152914	NA	0.816039	0.323924	0.59176	0.5901	0.522676	0.2308	0.542716
358	ADIPOQ	0.121688	0.110508	-0.236361	0.246659	0.127757	0.105392	-0.278824	0.0384308	0.172353	0.114292	-0.671939	0.232044	0.0716143	0.0614041	0.144645	0.348672	0.0243749	0.23114	0.0092561	0.21176	0.166889	-0.639611	NA	0.161759	0.497561	0.614394	1.20883	0.531512	0.372721	0.452656
359	ADIPOR1	-0.00383129	0.121231	-0.377899	0.031729	0.024591	-0.223249	-0.203377	-0.31873	-0.127768	-0.218283	-0.188471	-0.163294	0.0299147	0.121885	-0.0604133	0.123871	-0.0793939	0.128576	0.237625	0.00483714	-0.281963	-0.473834	NA	0.163863	0.247168	0.213959	0.481394	0.288534	0.460359	0.561054
360	ADIPOR2	0.010527	0.29491	0.0774943	0.113685	0.268475	0.404542	0.520764	0.43037	0.378713	0.67789	0.363638	-0.200463	0.261499	-0.0294549	0.108596	0.118775	0.255763	0.281187	0.202121	0.387699	0.0425041	0.112485	NA	1.10419	1.26264	0.297569	0.855163	0.94445	1.10839	0.586549
361	ADIRF	-0.167354	-0.445971	0.0182481	-0.0992106	-0.158477	-0.434695	-0.308773	-0.0730221	-0.796367	-0.400977	-0.216569	-0.359996	0.0100939	-0.152159	-0.160973	-0.0374484	-0.293198	-0.0237552	-0.136431	-0.755512	0.171682	-0.135186	NA	0.377268	0.503873	0.253366	0.254792	0.48807	0.367842	0.695994
362	ADK	-0.102131	-0.163011	-0.136927	-0.0636874	-0.206853	-0.00338266	-0.333304	-0.103923	0.0971573	0.0906411	-0.757249	-0.0554751	-0.190955	-0.0599619	-0.0652446	-0.0621302	-0.104844	-0.308862	0.171401	-0.497423	-0.11238	-0.161474	NA	0.240208	0.432212	0.183096	0.180848	0.339372	0.403257	0.20949
363	ADM	-0.0380481	0.117218	-0.198334	-0.102142	0.100984	-0.238406	0.0086098	-0.347626	-0.129187	0.275739	-0.258519	0.196735	-0.357217	0.0463376	0.13567	-0.339954	-0.13352	0.335487	0.1223	0.112135	-0.211361	-0.185306	NA	0.262652	0.668729	0.367543	0.344982	0.739837	0.504213	0.161009
364	ADM2	0.0173152	0.0291004	-0.0185382	0.0562746	0.114357	0.0777753	0.144053	-0.00710527	0.162656	0.102253	0.185853	0.118355	0.12216	-0.18857	0.0548761	0.0576732	0.129918	0.0987952	0.141864	-0.0836629	-0.0488103	0.0117339	NA	0.480284	0.489006	0.36251	0.313332	0.694058	0.336162	0.209518
365	ADM5	-0.31961	-0.260266	-0.330327	-0.508327	-0.563027	-0.7708	-0.408897	-0.710039	-0.831561	-0.533434	-0.284361	-0.278389	-0.607574	-0.0728658	-0.782566	-0.234087	-0.796013	-0.33004	-0.0876463	-0.432885	-0.269901	-0.390754	NA	0.877473	0.595851	0.600326	0.662559	0.767557	0.396288	0.435329
366	ADNP	-0.400848	-0.197979	-0.35687	-0.410722	-0.220775	-0.588134	0.166156	-0.661925	-0.514342	0.0622351	0.270077	-0.438449	-0.388739	-0.375357	-0.185157	-0.636287	-0.228804	-0.212746	-0.06076	-0.335199	-0.454501	-0.259238	NA	0.675008	0.359941	1.27737	0.630444	0.370998	0.268964	0.528224
367	ADNP2	0.0478514	0.20184	-0.283562	0.24041	0.266521	0.0193747	-0.0152829	-0.0650287	0.103778	-0.0200114	-0.0105544	0.0725518	0.0667175	0.00428496	0.316232	0.164588	0.134319	0.398723	0.303708	0.0999726	-0.112657	-0.454468	NA	0.369415	0.165061	0.266001	0.755649	1.42916	1.11862	0.328415
368	ADO	-0.0588487	-0.373644	-0.285837	-0.334974	-0.529615	-1.13286	0.10119	-0.647741	-1.61799	0.319399	-0.117018	0.0231945	-0.348059	0.148319	-0.496269	-0.17368	-0.653937	-0.405294	-0.450251	-0.297038	-0.372287	-0.199388	NA	0.906187	0.287898	0.630784	0.456708	0.890659	0.709042	0.341126
369	ADORA1	-0.119159	0.0625207	-0.313127	0.0795291	0.255044	0.393482	0.355704	0.377647	0.409318	0.40808	0.303329	0.0262547	-0.31341	-0.0703225	0.0413062	0.117752	0.3083	0.201788	0.175409	-0.0503678	-0.387868	-0.238386	NA	0.758827	0.653061	0.310691	0.217714	0.80153	0.540261	0.597043
370	ADORA2A	-0.118571	-0.215379	0.0888734	0.04079	-0.175361	-0.261756	0.465896	-0.255446	-0.268065	0.43689	0.494901	0.162019	-0.0882584	-0.429473	-0.0303937	0.111974	-0.0946556	-0.256066	-0.0168129	-0.413944	-0.102037	0.279784	NA	0.268673	0.959912	0.284833	0.236381	0.334203	0.328008	0.495342
371	ADORA2B	0.15527	0.25243	0.488988	0.116793	0.283808	0.0645226	-0.198582	0.0676591	0.0613861	-0.256301	-0.140864	-0.0106162	0.332633	0.143793	0.102713	0.130874	0.273315	0.294301	0.273681	0.23118	0.328556	0.64942	NA	0.178283	0.336813	0.467246	0.824738	1.42503	0.946069	1.09013
372	ADORA3	-0.0376647	0.0113776	-0.0236122	-0.169122	-0.181383	0.232989	-0.133849	0.29628	0.169697	-0.284551	0.0168534	-0.00747459	-0.095012	-0.0105076	-0.115275	-0.222969	-0.0539369	-0.308829	0.10259	-0.0798347	0.0360658	-0.0832903	NA	0.412519	0.256471	0.254145	0.183229	0.25372	0.183361	0.336031
373	ADPGK	-0.0654562	0.0437834	-0.295517	-0.0144962	-0.244656	0.151066	0.00162904	0.30574	-0.00360777	0.0591377	-0.0558796	0.0899131	-0.0880166	-0.198265	0.017915	-0.0469074	-0.176627	-0.312686	-0.0524901	0.140057	-0.145548	-0.445487	NA	0.408802	0.213206	0.35164	0.496155	0.400019	0.184841	0.383446
374	ADPRH	0.0246411	-0.161413	-0.0445165	-0.168834	0.228598	-0.304852	0.172941	-0.357235	-0.252469	0.0754887	0.270393	-0.0541354	-0.0350713	0.16313	-0.255771	-0.0818965	0.505734	-0.0485366	-0.162101	-0.160725	0.177316	-0.266349	NA	0.194615	0.503077	0.329754	0.249064	0.357463	0.161271	0.25573
375	ADPRHL1	-0.0523022	0.000578557	0.00486714	-0.385997	0.0527813	-0.130744	-0.0270359	-0.246709	-0.0147789	0.120432	-0.174504	0.00607915	-0.322859	0.159874	-0.4855	-0.286494	0.140147	-0.0345848	0.0782003	-0.0770432	0.343782	-0.334048	NA	0.76025	0.300327	0.543634	0.833397	0.651199	0.55332	0.448556
376	ADPRHL2	-0.181583	-0.0262306	0.106448	-0.159204	-0.0706699	0.34208	-0.0617649	0.417195	0.266966	-0.0653761	-0.0581537	-0.084298	-0.0789292	-0.381521	-0.320838	0.00242885	-0.0522403	-0.0890995	-0.180706	0.128245	0.181112	0.0317832	NA	0.614635	0.372061	0.258061	0.470461	0.233104	0.224269	0.326302
377	ADPRM	0.197233	-0.13573	0.108337	0.149127	0.0634256	0.0906759	0.201529	0.194525	-0.0131736	0.163812	0.239247	0.408605	0.166954	0.0161388	0.0618905	0.236363	0.252476	-0.125624	-0.283993	0.0125322	0.1959	0.0207748	NA	0.382224	0.37952	0.512862	0.767786	0.325835	0.395634	0.471276
378	ADRA1A	0.192188	0.175906	0.197795	0.172968	0.0660631	0.198035	0.0760601	0.12318	0.272889	0.27819	-0.12607	0.218443	0.187953	0.170166	0.0478856	0.29805	0.110105	0.022021	0.112452	0.23936	0.17294	0.22265	NA	0.669718	0.298924	0.879426	0.794354	0.309543	0.647933	0.824517
379	ADRA1B	0.0937907	0.156749	-0.124172	0.212855	0.190075	0.455178	-0.0277131	0.431058	0.479298	0.050219	-0.105645	-0.0371383	0.0376278	0.280883	0.396698	0.0290129	0.402405	-0.0222551	0.248676	0.064822	-0.0292056	-0.219139	NA	0.987106	0.450892	0.38405	1.10904	0.862121	0.694993	0.252988
380	ADRA1D	-0.06708	0.0661868	-0.391435	0.0522394	0.0716464	0.0365836	-0.670155	-0.0384572	0.111624	-0.858204	-0.482107	-0.107859	0.0244214	-0.117803	0.0839051	0.0205737	-0.25568	0.398973	0.110067	0.0223066	-0.436059	-0.346812	NA	0.19698	0.850335	0.348722	0.316552	1.85317	0.266871	0.460265
381	ADRA2A	0.0552656	0.0492932	-0.0290238	0.0140342	-0.0191032	0.025541	-0.0774404	0.436723	-0.38564	-0.16376	0.00887882	-0.139205	0.19674	0.108262	0.00595419	0.0221142	-0.0734911	0.0352847	0.284145	-0.185558	-0.0626322	0.00458467	NA	0.682604	0.170992	0.403403	0.230704	0.241338	0.60378	0.274048
382	ADRA2B	-0.248558	-0.503374	-0.488333	-0.302509	-0.321745	-0.207881	-0.413846	-0.406106	-0.00965656	-0.196998	-0.630694	-0.143112	-0.223808	-0.378754	-0.278793	-0.326224	-0.120256	-0.523234	-0.605961	-0.400788	-0.567409	-0.409258	NA	0.540811	0.66882	0.655608	0.747159	0.431008	1.34811	0.788678
383	ADRA2C	0.134346	-0.0150231	-0.0909057	-0.0916449	0.121884	-0.364427	-0.385467	-0.0173552	-0.711499	-0.333962	-0.436973	0.198422	-0.103903	0.308518	-0.21117	0.0278803	-0.0781263	0.321894	-0.086195	0.0561487	-0.16339	-0.0184214	NA	0.315842	0.579681	0.609065	0.206122	0.363805	0.219935	0.212355
384	ADRB1	0.0706262	0.0543805	-0.511752	0.179546	-0.166234	-0.0627212	-0.644638	-0.140262	0.0148198	-0.645019	-0.644258	0.00232018	0.217971	-0.00841214	0.0111748	0.347917	-0.0476586	-0.284809	-0.0126981	0.121459	-1.31523	0.291725	NA	0.393651	0.736897	0.315155	0.491997	0.250913	0.405696	0.453485
385	ADRB2	-0.104502	-0.177916	-0.105224	-0.208931	0.0910555	-0.208408	-0.0503063	-0.181013	-0.235802	-0.117903	0.0172904	-0.0517074	-0.234563	-0.0272345	-0.237905	-0.179957	0.0575509	0.12456	-0.168829	-0.187003	-0.100329	-0.110118	NA	0.321755	0.109381	0.264401	0.501731	0.510365	0.410352	0.373983
386	ADRB3	-0.352067	-0.325998	-0.516952	-0.0990122	-0.18728	-0.431771	-0.0509559	-0.462269	-0.401273	-0.0437717	-0.05814	-0.270682	-0.492759	-0.29276	0.0163774	-0.214402	-0.104078	-0.270483	-0.578025	-0.07397	-0.652657	-0.381247	NA	0.439663	0.290951	0.703335	0.163271	0.482237	0.521854	0.791023
387	ADRM1	-0.465545	-0.832746	-0.612654	-0.534228	-0.452102	-0.818868	-0.565952	-0.684755	-0.952982	-0.624753	-0.507151	-0.435862	-0.475815	-0.484959	-0.610347	-0.458109	-0.47067	-0.433533	-0.749256	-0.916235	-0.719912	-0.505396	NA	1.58968	1.06767	1.39903	1.41178	1.23524	2.52828	1.12889
388	ADSL	-1.73894	-1.79301	-2.09127	-2.01171	-3.143	-1.88727	-2.69167	-2.06343	-1.71111	-3.81289	-1.57045	-2.18666	-1.16132	-1.86884	-2.39766	-1.62575	-3.15969	-3.12631	-1.8222	-1.76383	-2.10182	-2.08073	essential_DepMap	2.25588	2.39675	2.77211	4.00678	4.86806	3.72718	4.27205
389	ADSS	-1.04625	-0.7961	-0.819102	-0.868679	-1.10331	-0.856446	-0.518158	-1.15568	-0.557215	-0.0889336	-0.947383	-1.09491	-0.847759	-1.19609	-1.11302	-0.624335	-1.04928	-1.15734	-0.800309	-0.791892	-0.487794	-1.15041	NA	0.915029	0.611868	2.12784	1.39061	1.62921	1.21394	0.934981
390	ADSSL1	0.00702488	0.000162037	0.0318285	-0.00909846	-0.0611288	-0.259213	-0.120793	-0.113223	-0.405202	-0.298318	0.0567319	-0.029671	0.0393639	0.0113818	-0.143511	0.125314	-0.0997268	-0.0225309	0.00976669	-0.00944262	-0.0596517	0.123309	NA	0.270997	0.296184	0.330683	0.310518	0.366198	0.466692	0.394189
391	ADTRP	-0.16336	0.29305	0.143076	0.100164	0.0463265	-0.053208	0.207075	0.00659271	-0.113009	0.0664843	0.347666	-0.247174	-0.0539677	-0.188939	-0.0303484	0.230676	-0.0179645	0.110617	0.445786	0.140314	0.125314	0.160838	NA	0.493143	0.375161	0.402305	0.376053	0.222551	0.889326	0.421177
392	AEBP1	-0.182593	-0.00814632	-0.0355052	0.0843441	0.0782764	0.0746474	0.0681756	0.18346	-0.0341653	0.269272	-0.132921	-0.0963996	-0.212285	-0.239094	-0.0517647	0.220453	0.0425319	0.114021	-0.157715	0.141423	0.0882195	-0.15923	NA	0.267944	0.490347	0.298432	0.658833	0.233364	0.51878	0.212256
393	AEBP2	0.0129656	0.0124765	0.214085	0.171235	-0.313598	-0.532566	-0.202289	-0.461512	-0.60362	0.249341	-0.653919	-0.0333133	-0.0460492	0.118259	0.0950137	0.247457	0.17589	-0.803087	0.0978477	-0.0728946	0.0194715	0.408698	NA	0.509241	0.477725	0.443697	0.648233	0.550072	0.454872	0.805074
394	AEN	0.157912	0.0836188	-0.0917519	0.116092	0.0694281	0.0920403	0.344809	0.32787	-0.14379	0.164715	0.524904	0.200302	-0.0382805	0.311714	0.287036	-0.054853	0.00741845	0.131438	-0.122717	0.289955	-0.0140514	-0.169452	NA	0.316804	0.902096	1.17849	0.675623	0.266602	0.41119	0.373347
395	AES	-0.529719	-0.47813	-0.700194	-0.107585	0.012859	-0.731572	-1.06815	-0.788906	-0.674238	-1.08491	-1.0514	-0.731545	-0.0938471	-0.763763	0.0168661	-0.232035	0.0196059	0.00611215	-0.181615	-0.774646	-0.552532	-0.847855	NA	1.02504	1.3736	0.528708	0.260364	0.728046	0.700691	0.941519
396	AFAP1	-0.0801091	0.155634	-0.310864	-0.221077	0.0345769	-0.164461	0.0248811	-0.36439	0.0354679	-0.069981	0.119743	0.103181	-0.194156	-0.149353	-0.258495	-0.183659	0.399632	-0.330478	0.202757	0.10851	-0.323621	-0.298106	NA	0.231162	0.403606	0.333482	0.490616	0.407898	0.54872	0.58373
397	AFAP1L1	0.292619	0.0920069	-0.0813649	0.153121	-0.10086	0.241863	0.450205	0.347662	0.136065	0.200265	0.700144	0.202975	0.464915	0.209968	0.169901	0.136341	-0.2948	0.0930798	0.200057	-0.0160437	0.00665758	-0.169387	NA	0.543414	0.912245	0.906578	0.650713	0.489301	0.716047	0.301738
398	AFAP1L2	0.0350242	-0.0691559	-0.0747404	0.113573	0.0999268	-0.345131	0.145744	-0.561982	-0.12828	0.0272483	0.26424	-0.054956	0.0726812	0.0873475	-0.0306571	0.257802	-0.0745765	0.27443	-0.0928649	-0.045447	-0.218745	0.0692639	NA	0.324891	0.318551	0.28567	0.421786	0.39762	0.19884	0.162156
399	AFDN	0.016296	-0.0683866	0.0452311	0.130373	0.192662	0.0714482	-0.521669	0.310005	-0.167109	-0.333028	-0.71031	-0.24426	-0.00582921	0.298977	0.276011	-0.0152648	0.0739485	0.311376	-0.183119	0.0463458	-0.0156048	0.106067	NA	0.566382	0.550853	0.262807	0.433061	0.418151	0.143676	0.221983
400	AFF1	-0.028233	0.239722	0.0215926	-0.155909	0.231347	0.206022	0.137395	0.183758	0.228287	0.30739	-0.0326005	-0.0957209	-0.0397939	0.0508159	-0.194948	-0.11687	0.184145	0.27855	0.0241263	0.455318	0.0375435	0.00564161	NA	0.490307	0.740131	0.201349	0.205686	0.871601	0.855715	0.582935
401	AFF2	-0.0345588	-0.285392	0.0269544	-0.0554474	-0.0318557	-0.367417	0.0771786	-0.221345	-0.513489	0.20702	-0.0526628	-0.137565	0.0957343	-0.0618459	-0.0917854	-0.0191093	-0.00746398	-0.0562474	-0.00505523	-0.56573	0.0498614	0.00404753	NA	0.47163	0.253681	0.207608	0.20346	0.40893	0.584116	0.19003
402	AFF3	-0.496293	-0.557473	-0.873392	-0.823559	-0.442215	-0.504262	-0.930915	-0.167303	-0.841222	-0.963111	-0.898719	-0.266075	-0.450112	-0.772693	-0.991388	-0.655729	-0.881748	-0.00268126	-0.528917	-0.586029	-0.710252	-1.03653	NA	0.557298	1.2826	0.809668	1.54687	0.398137	1.04468	1.49598
403	AFF4	0.165802	-0.117626	-0.122574	-0.0405602	0.0425221	-0.13988	0.0664008	-0.292369	0.0126077	0.284821	-0.15202	0.247086	0.071568	0.178754	-0.133356	0.0522358	-0.0132803	0.0983244	-0.1217	-0.113551	-0.113085	-0.132064	NA	0.221548	0.553214	0.617983	0.280188	0.424985	0.320895	0.464497
404	AFG1L	0.00787545	0.148457	0.240963	-0.00132344	0.0684351	0.171311	-0.114234	0.0848361	0.257786	-0.432371	0.203902	0.118482	-0.0739667	-0.020889	-0.0297417	0.0270949	0.00259149	0.134279	0.0529504	0.243964	0.163333	0.318593	NA	0.439669	0.225753	0.432974	0.83751	0.611828	0.563768	1.38081
405	AFG3L2	-1.12779	-1.20482	-0.930022	-1.17807	-1.83059	-1.19689	-0.837921	-0.943647	-1.45013	-0.524819	-1.15102	-1.33053	-0.7261	-1.32674	-1.30993	-1.04621	-1.95059	-1.71059	-1.2425	-1.16714	-1.63333	-0.226711	essential_DepMap	1.82333	1.38924	2.27409	2.35804	2.67001	3.84958	1.14266
406	AFM	-0.0773499	0.124322	-0.269258	0.062148	-0.12932	0.39154	-0.00579273	0.237491	0.54559	0.381892	-0.393477	0.033222	-0.0440845	-0.221187	-0.114667	0.238963	-0.167449	-0.0911907	0.0188804	0.229764	-0.333344	-0.205172	Nonessential_DepMap	0.69867	0.371836	0.275724	0.556749	0.398146	0.777554	0.345525
407	AFMID	0.0441702	-0.128485	-0.251448	-0.0186171	-0.415296	-0.247927	-0.0172767	-0.147932	-0.347923	0.161695	-0.196248	0.0889797	0.101486	-0.0579551	-0.151765	0.114531	-0.290988	-0.539605	-0.0973966	-0.159574	-0.472323	-0.030574	NA	0.444217	0.316039	0.486782	0.451494	0.568814	0.230863	0.56813
408	AFP	0.0731015	-0.0533863	0.397216	-0.107065	0.226461	0.257986	0.126733	-0.182964	0.698936	0.356887	-0.10342	0.152631	0.0709716	-0.00429839	-0.470172	0.256042	0.205498	0.247424	-0.312083	0.20531	0.422065	0.372367	NA	0.321423	0.409125	0.363512	0.28813	0.789937	0.774271	1.14117
409	AFTPH	0.160682	-0.171873	0.211043	-0.0673462	0.111597	0.172941	-0.0875675	0.0752041	0.270679	0.246189	-0.421324	0.0993205	0.0183782	0.364346	-0.0740856	-0.0606068	-0.0263628	0.249557	-0.203263	-0.140483	0.355504	0.0665809	NA	0.537984	0.240944	0.490797	0.455064	0.278985	0.536361	0.639402
410	AGA	-0.0194706	0.0864068	0.0651601	0.0521082	0.0120721	0.106981	0.329647	-0.0461192	0.260081	0.649686	0.00960842	-0.24724	0.134817	0.0540119	0.166796	-0.0625802	-0.0392507	0.0633949	0.122986	0.0498279	0.0683303	0.06199	NA	0.436335	0.805463	0.518557	0.385746	0.480723	0.27856	0.573787
411	AGAP1	0.179331	-0.0050895	0.136983	0.135334	0.286781	0.31421	0.406827	0.436998	0.191422	0.585247	0.228407	0.141644	0.109875	0.286475	0.304194	-0.0335253	0.348626	0.224937	0.0416124	-0.0517914	0.238357	0.0356099	NA	0.777089	0.655777	0.987163	0.757103	1.15908	0.369903	1.0266
412	AGAP11	-0.226301	-0.37361	-0.271939	-0.215014	-0.666026	-0.317789	-0.751397	-0.371683	-0.263896	-0.579133	-0.923662	-0.145552	0.0735824	-0.606934	-0.047081	-0.382948	-0.833354	-0.498698	-0.768834	0.0216131	-0.797662	0.253784	NA	0.457031	1.44154	0.657577	0.596691	1.37837	0.72268	0.85422
413	AGAP2	-0.319715	-0.136396	-0.301019	-0.299316	-0.185664	-0.280206	-0.39639	-0.219326	-0.341086	-0.0429284	-0.749852	-0.53353	-0.158115	-0.267501	-0.393437	-0.205196	-0.239543	-0.131786	-0.377061	0.10427	-0.536711	-0.0653277	NA	0.211316	0.373751	0.568636	0.489157	0.373429	0.426255	0.39072
414	AGAP3	0.143455	0.0266875	0.0122528	0.210118	-0.161737	0.114295	-0.33978	0.101153	0.127437	0.10005	-0.779611	0.243952	0.0800166	0.106396	0.30361	0.116626	-0.25645	-0.0670245	0.117656	-0.064281	0.202782	-0.178277	NA	0.424137	0.397837	0.505845	0.649437	0.296988	0.363397	0.235484
415	AGAP4	-1.25362	-1.43585	-1.04676	-1.07924	-0.663559	-1.15688	-1.98987	-1.29803	-1.01573	-1.68493	-2.2948	-0.890091	-1.71296	-1.15782	-1.08918	-1.06929	-0.454338	-0.872779	-1.06855	-1.80315	-1.1861	-0.907423	NA	1.20989	2.29936	2.70553	2.01117	0.922369	2.62379	2.52978
416	AGAP5	-0.775819	-0.707992	-1.10359	-1.1951	-0.730708	-0.630035	-0.451896	-0.30716	-0.95291	-0.511768	-0.392025	-0.754747	-0.777123	-0.795588	-1.3877	-1.0025	-0.777302	-0.684114	-0.952368	-0.463617	-1.62926	-0.577913	NA	0.916329	0.72356	1.99568	1.82305	1.43229	1.29743	1.31057
417	AGAP6	-0.848934	-0.51523	-0.631092	-0.684747	-0.133063	-0.530286	-0.0403352	-0.321929	-0.738643	-0.0334097	-0.0472607	-0.908893	-0.951594	-0.686316	-0.648607	-0.720886	-0.235006	-0.0311194	-0.60494	-0.425521	-0.697041	-0.565143	NA	1.31431	0.380234	1.95861	1.82026	0.384871	1.19597	1.14263
418	AGAP9	-1.51806	-1.2255	-0.994993	-1.20513	-1.30706	-0.98576	-0.821881	-0.703434	-1.26809	-0.788675	-0.855087	-2.16973	-1.01024	-1.37421	-0.856166	-1.55409	-1.29481	-1.3193	-1.21522	-1.23578	-1.52472	-0.465265	NA	0.956396	1.03447	2.22113	1.78427	2.46665	2.20067	0.911098
419	AGBL1	0.0204981	0.128274	-0.171698	0.0196563	-0.0108534	-0.220568	-0.359878	-0.316769	-0.124367	-0.867698	0.147942	0.249819	-0.0402346	-0.14809	-0.012223	0.0515356	0.128279	-0.149986	0.0704295	0.186119	-0.0132572	-0.33014	NA	0.500787	0.458847	0.318759	0.197729	0.455498	0.382779	0.33272
420	AGBL2	-0.17793	-0.00237043	-0.224275	-0.243364	0.0280025	-0.0625411	0.143028	0.163806	-0.288889	0.294316	-0.0082592	0.0288883	-0.317843	-0.244834	0.127469	-0.614197	0.0378705	0.0181344	0.0462497	-0.0509906	-0.525495	0.0769443	NA	0.256314	0.42151	0.412289	0.697569	0.283166	1.04772	0.395412
421	AGBL3	0.0154156	0.12532	0.186207	-0.229719	0.037778	-0.129172	-0.0591382	0.0691039	-0.327448	-0.320101	0.201825	0.0855461	-0.00459538	-0.034704	-0.307149	-0.152289	0.0250207	0.0505353	0.131554	0.119085	0.107926	0.264489	NA	0.28228	0.261109	0.413413	0.339595	0.363959	0.739006	0.593615
422	AGBL4	0.0553118	0.189025	0.0248205	0.111576	-0.106383	-0.209915	0.0980584	-0.0746469	-0.345183	0.0527172	0.1434	0.0738185	0.0360639	0.056053	0.0187911	0.20436	-0.13222	-0.0805473	0.319935	0.0581151	0.0956029	-0.0459619	NA	0.26647	0.66832	0.399027	0.392501	0.166063	0.660212	0.237584
423	AGBL5	0.139375	0.0604404	-0.000660675	0.1626	-0.158162	0.592497	0.0657887	0.668038	0.516956	0.349556	-0.217978	0.201289	0.000396256	0.21644	0.0999005	0.2253	-0.265214	-0.0511106	-0.011032	0.131913	-0.0467038	0.0453825	NA	1.23012	0.247268	0.677781	0.858913	0.470505	0.545483	0.181029
424	AGER	0.18669	-0.254334	-0.163779	-0.0326081	-0.0946537	-0.0364734	0.157965	-0.337329	0.264382	0.132456	0.183474	0.344213	0.027569	0.188288	0.020269	-0.0854853	-0.0993873	-0.0899201	-0.288274	-0.220394	0.0853528	-0.412911	NA	0.511485	0.278029	0.841638	0.180907	0.140525	0.3932	0.360389
425	AGFG1	-0.131177	-0.11298	-0.0705838	-0.102013	-0.421109	0.213475	0.159281	-0.018776	0.445726	0.303631	0.0149305	-0.265095	-0.149414	0.0209783	0.0743817	-0.278408	-0.608772	-0.233446	-0.0743086	-0.151652	-0.021299	-0.119868	NA	0.693146	0.374718	0.372634	0.214041	0.599024	0.298847	0.238963
426	AGFG2	0.226084	0.272173	0.148606	0.231919	0.190744	0.400272	0.265723	0.380101	0.420444	0.254835	0.276611	0.202702	0.230607	0.244942	0.227846	0.235992	0.115168	0.266319	0.219635	0.324712	0.211205	0.0860069	NA	1.40428	0.61519	1.48413	1.39014	0.569221	1.28749	0.430199
427	AGGF1	-0.0964459	0.0617935	0.273023	0.0469393	-0.0945867	-0.448072	-0.112132	-0.237455	-0.658689	-0.587608	0.363343	-0.08401	-0.0494489	-0.155879	0.153602	-0.0597234	-0.0496272	-0.139546	0.196658	-0.0730712	0.704967	-0.158921	NA	0.372373	0.533986	0.262807	0.377962	0.220761	0.551332	0.415439
428	AGK	-0.149386	-0.352908	-0.0227913	-0.272953	-0.0483727	0.189866	-0.289864	0.138408	0.241324	-0.250721	-0.329007	0.246006	-0.567458	-0.126706	-0.441143	-0.104763	0.156412	-0.253158	-0.416943	-0.288872	0.161296	-0.206879	NA	0.458003	0.245357	0.37059	0.470794	0.402519	0.840568	0.330441
429	AGL	-0.155828	-0.284589	0.032066	-0.262672	-0.0398689	-0.400686	-0.375133	-0.42889	-0.372483	-0.22465	-0.525617	-0.147566	-0.134512	-0.185407	-0.0338508	-0.491494	-0.0893616	0.00962385	-0.437304	-0.131873	-0.0855893	0.149721	NA	0.537026	0.511738	0.333482	0.624328	0.162967	0.421046	0.230844
430	AGMAT	-0.0944474	-0.237649	0.118558	-0.269377	-0.149147	0.0150186	0.322961	-0.184287	0.214324	0.601302	0.0446198	-0.0438288	0.042571	-0.282084	-0.493957	-0.0447964	-0.259037	-0.0392575	-0.116962	-0.358337	0.333166	-0.096051	NA	0.35637	0.571287	0.294136	0.445303	0.394981	0.341826	0.502165
431	AGMO	0.00285859	0.220574	0.282986	0.0387281	0.151404	0.386075	0.173162	0.484997	0.287152	0.089178	0.257145	-0.274016	0.166225	0.116366	-0.136914	0.21437	0.131392	0.171416	0.392978	0.0481691	0.247401	0.318571	NA	0.939266	0.477087	0.498941	0.539576	0.712646	0.549644	1.98632
432	AGO1	-0.256913	-0.07872	-0.0102331	-0.110426	-0.0993712	-0.10807	0.11375	-0.3787	0.16256	0.340652	-0.113152	-0.153113	-0.413216	-0.204409	-0.213977	-0.00687494	0.0267677	-0.22551	-0.181727	0.0242872	0.033596	-0.0540621	NA	0.241292	0.31599	0.427128	0.430024	0.823648	0.301908	0.269589
433	AGO2	-0.0248143	-0.000943462	-0.118799	-0.0552203	-0.190325	-0.0768073	0.106354	-0.0633351	-0.0902795	0.261567	-0.0488584	-0.130411	0.0650476	-0.00907953	-0.0784539	-0.0319867	-0.181437	-0.199212	-0.339305	0.337418	0.096689	-0.334286	NA	0.220494	0.309379	0.308035	0.208966	0.463372	0.683055	0.228593
434	AGO3	-0.0397277	0.0458901	-0.0534633	-0.066704	-0.0595182	-0.276686	0.248329	-0.223833	-0.329538	0.231628	0.26503	0.216023	-0.122438	-0.212768	-0.125919	-0.00748931	0.0189353	-0.137972	0.0693663	0.0224139	-0.137078	0.0301517	NA	0.237168	0.668785	0.281498	0.360638	0.516655	0.392636	0.277601
435	AGO4	-0.061994	-0.0521437	-0.169136	-0.0373218	-0.0735615	-0.563506	0.0137974	-0.982485	-0.144528	0.0752396	-0.0476449	-0.124198	-0.0508581	-0.0109259	-0.122891	0.0482476	-0.137233	-0.00989004	0.0113614	-0.115649	-0.135235	-0.203036	NA	0.665961	0.223045	0.142668	0.568381	0.169819	0.218589	0.22564
436	AGPAT1	-0.0727232	-0.308126	0.135514	-0.221862	0.0860711	-0.403836	-0.118275	-0.72795	-0.0797224	-0.237203	0.000652685	0.148664	-0.32115	-0.0456845	-0.241969	-0.201755	0.349251	-0.177109	-0.422665	-0.193588	0.183937	0.0870909	NA	0.485778	0.392904	0.223299	0.460936	0.325394	0.507631	0.380442
437	AGPAT2	-0.118064	-0.0498227	-0.108245	0.0273156	-0.0459498	0.055462	-0.357528	-0.355721	0.466645	-0.641532	-0.0735241	-0.111076	-0.184282	-0.0588333	0.167178	-0.112547	0.0306963	-0.122596	-0.0661437	-0.0335018	-0.0557697	-0.16072	NA	0.393495	0.304545	0.386158	0.549451	0.398891	0.194465	0.231702
438	AGPAT3	-0.1784	-0.23487	-0.0439376	-0.173325	-0.31888	-0.247712	-0.353962	-0.498503	0.00307907	-0.615959	-0.0919639	-0.238846	-0.157757	-0.138597	-0.250843	-0.0958071	-0.0580394	-0.579721	-0.370018	-0.0997216	0.00116965	-0.0890449	NA	0.331964	0.715897	0.369572	0.505254	0.395026	0.471746	0.147197
439	AGPAT4	0.12875	0.037199	0.0731412	0.0608652	-0.102479	0.020587	0.0171572	0.227847	-0.186673	0.281498	-0.247184	0.0209877	0.254363	0.110901	0.157756	-0.0360254	-0.129194	-0.0757642	0.0910981	-0.0167001	-0.0674405	0.213723	NA	0.319438	0.440225	0.619789	0.97689	0.187123	0.372665	0.333576
440	AGPAT5	0.0212816	0.0507042	0.190284	0.0362799	0.0171595	0.279546	0.0137488	0.368187	0.190905	0.0647956	-0.0372979	-0.000334693	0.185574	-0.121395	-0.0954315	0.167991	0.00319589	0.0311231	0.159714	-0.0583051	0.0728365	0.307731	NA	1.1798	0.114554	0.428291	0.382386	0.201515	0.56982	0.833389
441	AGPS	-0.207809	-0.332407	-0.113059	-0.391911	-0.400525	-0.500399	-0.0335312	-0.448486	-0.552313	-0.469602	0.40254	-0.16482	-0.356866	-0.101741	-0.26312	-0.520702	-0.311641	-0.489408	-0.302752	-0.362062	-0.101724	-0.124394	NA	0.543308	0.547187	0.366532	0.803903	0.843498	0.485545	0.432568
442	AGR2	-0.000178673	0.0508821	0.273431	0.0513178	0.272207	-0.173593	0.19565	-0.279595	-0.067591	0.183315	0.207985	-0.119005	0.0720848	0.0463846	-0.0852359	0.187871	0.342917	0.201497	-0.0141319	0.115896	0.439907	0.106956	NA	0.210278	0.421063	0.216096	0.358526	0.70137	0.323887	1.23357
443	AGR3	-0.0208579	-0.0459759	0.0944986	0.0534974	-0.0332217	0.0817917	0.168057	-0.0902009	0.253784	0.0239805	0.312134	-0.0970684	-0.00128154	0.0357763	0.189544	-0.0825492	0.0493501	-0.115793	0.0503904	-0.142342	0.232712	-0.0437152	NA	0.584226	0.320182	0.276544	0.31007	0.377221	0.358308	0.469263
444	AGRN	-0.188774	-0.0161549	-0.215674	-0.0567428	-0.0271329	-0.109753	-0.351145	0.0672922	-0.286798	-0.458894	-0.243396	-0.148652	-0.256775	-0.160894	-0.014648	-0.0988376	0.0365623	-0.0908282	0.050894	-0.0832039	-0.115409	-0.315939	NA	0.273558	0.516777	0.396856	0.232136	0.18018	0.312761	0.456174
445	AGRP	-0.0224458	0.0817522	0.296338	0.211175	0.193563	0.0810186	-0.227587	0.192874	-0.0308369	-0.410487	-0.0446873	-0.0218231	0.0473221	-0.0928364	0.182911	0.239438	0.227724	0.159402	-0.0285349	0.192039	0.355906	0.23677	NA	0.344468	0.358025	0.510042	0.884921	0.781399	0.729985	0.815656
446	AGT	-0.056398	-0.225278	-0.0213032	-0.133384	0.309656	0.174097	0.2477	0.0720967	0.276098	-0.0503998	0.5458	0.0256547	-0.0650543	-0.129794	-0.242845	-0.023922	0.503126	0.116187	-0.113556	-0.337	-0.178376	0.13577	NA	0.82472	0.551484	0.651695	0.348756	0.583076	0.357877	0.328735
447	AGTPBP1	0.188583	-0.107253	0.303893	-0.0143602	0.358198	-0.0723513	-0.0610546	-0.217996	0.0732938	-0.309579	0.18747	0.244499	0.205851	0.115399	-0.234055	0.205334	0.372144	0.344252	0.162336	-0.376842	0.103681	0.504105	NA	0.241751	0.382952	0.779892	0.8489	1.34806	0.391688	0.830986
448	AGTR1	-0.224959	-0.291467	0.294038	-0.0286594	0.0288029	-0.618613	-0.61725	-0.774011	-0.463215	-1.24702	0.0125153	-0.257961	-0.333336	-0.0835816	0.0262882	-0.0836069	0.268198	-0.210593	-0.0186776	-0.564257	0.230457	0.357618	NA	0.61711	0.430026	0.335358	0.474961	0.28171	0.261941	0.83221
449	AGTR2	0.0469975	-0.00427776	-0.0214667	-0.0905179	-0.0609478	0.0119333	-0.141305	-0.0649037	0.0887703	-0.0803457	-0.202265	0.033862	0.0905922	0.0165383	-0.0062176	-0.174818	0.00986918	-0.131765	0.0906434	-0.099199	-0.0674264	0.0244931	NA	0.52	0.231732	0.554396	0.344842	0.164351	0.596116	0.618253
450	AGTRAP	0.213673	0.327366	0.40302	0.318805	0.209245	-0.0967291	0.194275	0.156399	-0.349857	0.164349	0.224202	0.0869662	0.312661	0.24139	0.381257	0.256353	-0.142987	0.561477	0.289964	0.364768	0.238086	0.567954	NA	0.222272	0.74665	0.815309	1.27608	0.82842	1.42258	1.1498
451	AGXT	-0.00597928	-0.0787959	-0.263704	0.150367	-0.0351189	-0.0482969	0.0902401	-0.225966	0.129372	0.159866	0.0206142	0.0566438	0.223596	-0.298178	0.131409	0.169325	-0.0922421	0.0220044	-0.139565	-0.0180272	0.214808	-0.742215	NA	0.37105	0.153295	0.496209	0.515287	0.180696	0.30163	0.532584
452	AGXT2	0.0096104	0.0275941	0.0599429	-0.212639	0.0270252	-0.321876	0.124368	-0.286349	-0.357403	0.161173	0.0875619	-0.254428	0.0246269	0.258632	-0.178446	-0.246831	0.197425	-0.143375	0.0805015	-0.0253133	-0.0967532	0.216639	NA	0.36728	0.669802	0.332547	0.302579	0.428181	0.269089	0.774174
453	AHCTF1	-0.808407	-0.749225	-0.635916	-0.825888	-0.727742	-1.18901	-0.892553	-1.40926	-0.968759	-1.16553	-0.619574	-0.79035	-0.722323	-0.912548	-0.805033	-0.846743	-0.666894	-0.78859	-0.909982	-0.588468	-0.517041	-0.75479	NA	2.31618	1.47444	2.10182	2.8775	1.34086	1.97553	1.12481
454	AHCY	-1.27079	-0.9705	-1.37676	-1.68863	-1.52031	-1.12697	-1.07445	-0.821483	-1.43246	-0.665494	-1.4834	-1.17498	-1.16662	-1.47076	-2.01649	-1.36077	-1.31054	-1.73008	-1.11121	-0.829788	-1.96752	-0.786011	essential_DepMap	1.53634	1.15098	2.07779	2.24049	2.31367	1.61307	2.03008
455	AHCYL1	-0.290162	-0.469047	0.0818184	-0.24431	0.0525415	-0.155524	-0.750695	-0.078213	-0.232835	-0.627111	-0.874279	-0.737813	0.109192	-0.241867	-0.241582	-0.247038	0.00437572	0.100707	-0.438675	-0.499418	-0.0764499	0.240087	NA	0.419811	0.94471	0.568636	0.555737	0.473209	1.16533	0.500368
456	AHCYL2	0.140863	0.0572811	0.0171902	-0.0252179	0.23625	0.192772	0.315576	0.156548	0.228996	0.557067	0.0740841	0.0351021	0.164609	0.222879	0.0741553	-0.124591	0.454028	0.0184718	-0.0929215	0.207484	0.0103806	0.0239998	NA	0.539583	0.501835	0.563837	0.204047	0.430657	0.28669	0.602835
457	AHDC1	0.179054	-0.0161375	-0.0160011	-0.121825	-0.146775	0.0232644	-0.0070891	0.103825	-0.0572959	0.16796	-0.182138	0.0891464	0.331838	0.116178	-0.173553	-0.0700975	-0.204562	-0.088987	-0.063355	0.03108	0.122452	-0.154455	NA	0.395062	0.23104	0.649752	0.146914	0.507152	0.372133	0.240143
458	AHI1	0.0525796	0.114524	-0.0578424	-0.214923	0.0530303	0.182415	0.259712	0.452695	-0.0878661	0.549246	-0.0298223	-0.0298244	0.138077	0.0494865	0.0991139	-0.528959	0.146469	-0.0404082	0.087419	0.14163	0.269269	-0.384954	NA	0.590139	0.580407	0.625252	0.295346	0.396455	0.498961	0.296382
459	AHNAK	0.212502	0.507472	0.375776	0.130932	0.133578	0.293186	0.324467	0.481488	0.104884	0.235029	0.413904	0.116575	0.24769	0.273242	-0.0921239	0.353988	0.310308	-0.043152	0.533084	0.48186	0.34538	0.406172	NA	0.758007	0.700929	1.02965	0.626565	0.502821	2.15379	1.27254
460	AHNAK2	0.308173	0.171702	0.212776	0.164394	0.292527	0.464594	0.37895	0.310338	0.618851	0.999391	-0.241491	0.217623	0.220621	0.486275	0.235909	0.092879	0.240801	0.344252	-0.0134416	0.356845	0.221737	0.203815	NA	0.780836	1.52321	0.946922	0.586657	1.079	0.97745	0.647297
461	AHR	-0.0405928	-0.14944	-0.155785	-0.0626839	-0.347361	-0.163689	-0.388254	-0.150544	-0.176835	-0.572626	-0.203882	0.167646	-0.0566286	-0.232796	-0.164245	0.0388768	-0.33768	-0.357043	-0.0697832	-0.229096	-0.215591	-0.09598	NA	0.152131	0.505213	0.251812	0.319791	0.656848	0.366168	0.250198
462	AHRR	0.168001	-0.0175967	0.14043	-0.0311281	-0.0511701	0.124896	-0.128832	0.267602	-0.0178105	-0.129976	-0.127688	0.197522	0.314782	-0.00830069	-0.0211624	-0.0410938	-0.0281148	-0.0742254	-0.00959043	-0.0256029	-0.110368	0.391229	NA	0.497914	0.263508	0.595166	0.251014	0.242942	0.501538	0.364522
463	AHSA1	0.0548385	0.0316423	-0.0263398	0.169396	0.136381	0.127259	-0.0269876	0.102701	0.151818	0.0745392	-0.128514	0.328472	-0.00612408	-0.157833	0.136623	0.202168	0.0335196	0.239242	-0.01641	0.0796945	-0.238033	0.185354	NA	0.49745	0.132904	0.444906	1.39514	0.39385	0.319121	0.226795
464	AHSA2	0.0167861	-0.211251	0.0438416	0.0295109	-0.0753631	0.208052	-0.294464	-0.121771	0.537876	-0.352383	-0.236545	0.0997939	-0.110128	0.0606924	0.157029	-0.0980071	-0.319693	0.168967	-0.274418	-0.148084	0.253813	-0.16613	NA	0.457572	0.399741	0.350665	0.522119	0.168149	0.44283	0.262235
465	AHSG	-0.114092	-0.311377	-0.348902	-0.116113	-0.0245552	-0.143254	0.589168	-0.00532107	-0.281186	0.573535	0.604801	0.0482698	-0.418378	0.0278334	-0.29365	0.0614239	-0.177095	0.127984	-0.144293	-0.478461	0.132165	-0.829968	NA	0.353283	1.4283	0.268411	0.595549	0.412424	0.448507	0.333499
466	AHSP	-0.0204431	0.168497	-0.0500622	0.0251079	0.0258648	0.45065	0.295835	0.438764	0.462536	0.317725	0.273944	-0.131271	0.165934	-0.095992	-0.220312	0.270528	0.104711	-0.0529815	-0.0128016	0.349795	-0.451217	0.351092	NA	1.08393	0.825142	0.324222	0.750731	0.475181	1.15606	0.475617
467	AICDA	0.101502	0.0182674	0.229401	0.215901	-0.0941776	0.191199	0.491266	0.288196	0.0942014	0.0630056	0.919527	0.17712	0.0537298	0.0736574	0.313217	0.118586	-0.248584	0.060229	-0.0285803	0.0651152	0.287816	0.170985	Nonessential_DepMap	0.445311	0.480236	0.405607	0.725729	0.17889	0.346252	0.701474
468	AIDA	0.0819778	-0.12939	-0.017031	0.034383	-0.0273389	0.142563	-0.0595484	0.0665239	0.218602	0.350007	-0.469104	0.0133271	0.0921097	0.140497	0.0483445	0.0204215	-0.0147748	-0.0399031	-0.259254	0.000473346	0.121455	-0.155517	NA	0.534141	0.496584	0.716699	0.470499	0.196826	0.318822	0.238076
469	AIF1	0.02149	-0.186308	-0.129102	-0.0238703	-0.184795	0.0234105	-0.0143104	0.0418135	0.00500762	-0.148436	0.119815	-0.174101	0.105091	0.13348	-0.146294	0.0985538	-0.179305	-0.190285	-0.0237891	-0.348827	-0.123821	-0.134384	NA	0.208759	0.183126	0.500313	0.247437	0.285038	0.402321	0.278095
470	AIF1L	-0.269303	0.0928686	0.0511524	-0.171682	-0.0481982	-0.0706217	-0.153761	-0.16148	0.0202365	0.168224	-0.475746	-0.0939828	-0.25645	-0.457478	0.0398342	-0.383198	-0.375567	0.279171	0.0631483	0.122589	0.172653	-0.0703485	NA	0.373326	0.543368	0.524329	0.443185	0.343437	0.38063	0.319338
471	AIFM1	-0.583322	-0.490828	-0.507775	-0.738457	-0.51394	-0.610111	-0.598482	-0.918513	-0.30171	-0.158506	-1.03846	-0.546957	-0.800447	-0.402563	-0.601676	-0.875239	-0.352848	-0.675032	-0.522944	-0.458712	-0.349651	-0.665899	essential_DepMap	0.774709	0.814379	1.37675	1.42767	0.746639	1.12433	0.572806
472	AIFM2	-0.144304	-0.108246	-0.133696	-0.302163	-0.223722	-0.0227266	-0.317304	0.170583	-0.216036	-0.0687592	-0.565849	-0.232966	-0.118377	-0.0815707	-0.376029	-0.228297	-0.474271	0.0268283	0.122447	-0.338938	-0.435975	0.168584	NA	0.246513	0.572725	0.347754	0.518937	0.517891	0.266598	0.43807
473	AIFM3	-0.0298952	0.175263	0.0210932	0.0751249	-0.0950771	-0.0571091	0.112579	0.0735988	-0.187817	0.13718	0.0879788	0.0926667	-0.132272	-0.0500801	0.136051	0.0141986	-0.0873121	-0.102842	0.290824	0.0597024	0.146336	-0.10415	NA	0.465161	0.381711	0.368556	0.431845	0.278461	0.589453	0.208748
474	AIG1	0.0311697	-0.282	-0.00878423	0.0723057	0.0260686	0.297262	-0.119696	0.276179	0.318346	0.20474	-0.444132	0.148971	0.0467721	-0.102234	0.199359	-0.0547481	0.213558	-0.16142	-0.325995	-0.238005	0.195435	-0.213004	NA	0.604647	0.453951	0.353596	0.514404	0.694294	0.60313	0.571015
475	AIM2	0.13356	0.0696212	-0.0974984	-0.0450312	-0.0978848	0.0953173	-0.100508	-0.0632938	0.253928	-0.25792	0.0569044	-0.0182961	0.201564	0.217414	-0.107604	0.0175414	-0.178469	-0.0173004	0.11981	0.0194322	-0.0798168	-0.11518	NA	0.45185	0.48809	0.565431	0.42979	0.456503	0.399152	0.33771
476	AIMP1	-0.0915514	-0.0650767	-0.0756432	-0.317381	-0.0433674	-0.461987	0.0710888	-0.220622	-0.703352	0.316013	-0.173836	-0.0770314	0.0108745	-0.208497	-0.376363	-0.2584	-0.289427	0.202692	0.179333	-0.309486	-0.285576	0.13429	NA	0.766433	0.225563	0.299296	0.626206	0.513711	0.302374	0.549816
477	AIMP2	-0.445114	-0.0841912	-0.180485	-0.11922	-0.69615	-0.274062	-0.289484	-0.0878886	-0.460235	-0.217326	-0.361641	-0.567792	-0.551793	-0.215755	-0.144733	-0.0937065	-0.2148	-1.1775	-0.228156	0.0597739	-0.314838	-0.0461316	NA	0.458739	0.502511	0.649752	0.685566	0.784221	0.397734	0.24723
478	AIP	-0.0839994	0.0339224	-0.00915494	0.0451878	-0.11283	0.0693335	-0.0250733	-0.117196	0.255863	0.0249525	-0.0750991	0.0318419	-0.0989295	-0.184911	0.0924451	-0.00206961	-0.242561	0.0169014	0.115334	-0.0474891	-0.0164863	-0.00182363	NA	0.460142	0.133099	0.286509	0.383677	0.320327	0.32429	0.219982
479	AIPL1	-0.196131	0.0205251	-0.0785706	0.0495056	-0.130488	-0.239722	-0.116616	-0.275891	-0.203552	-0.132715	-0.100516	-0.328147	-0.0625508	-0.197694	-0.0764086	0.17542	-0.0636894	-0.197287	0.0336317	0.00741838	-0.234519	0.0773779	Nonessential_DepMap	0.599994	0.226254	0.276544	0.524336	0.246088	0.361296	0.306783
480	AIRE	-0.00525812	0.0936459	-0.357874	0.181654	0.273922	0.312305	0.233119	0.230553	0.394058	0.345703	0.120534	-0.235619	0.154788	0.0650566	0.238645	0.124663	0.342664	0.205179	0.200428	-0.0131364	-0.398948	-0.3168	NA	0.585829	0.306911	0.480172	0.587682	0.738227	0.298855	0.485459
481	AJAP1	0.0907249	-0.113881	0.30262	0.152535	0.0062102	0.0766908	0.127891	0.159828	-0.00644592	0.42854	-0.172757	-0.0842033	0.18967	0.166709	0.101915	0.203155	-0.302492	0.314913	0.120915	-0.348677	0.345348	0.259892	NA	0.579821	0.536272	0.460924	0.820721	0.847221	0.315918	0.808577
482	AJUBA	0.303094	0.613874	0.421128	0.383811	0.302471	0.420585	0.615587	0.177956	0.663213	0.582072	0.649101	0.166873	0.36226	0.380151	0.583423	0.1842	0.31102	0.293921	0.593474	0.634275	0.463467	0.37879	NA	0.837731	2.37914	1.72816	1.20867	1.03445	3.41335	1.78751
483	AK1	0.0811641	0.208088	0.0188095	0.0946892	0.0334334	0.0856941	0.0595139	-0.0279882	0.199376	-0.0769891	0.196017	0.0595041	0.112976	0.0710121	0.0697571	0.119621	0.058826	0.00804087	0.238422	0.177753	0.163531	-0.125912	NA	0.392191	0.404058	0.47237	0.49953	0.264389	0.837929	0.438463
484	AK2	-0.20104	-0.0663256	-0.134606	-0.11665	0.0314979	0.0352798	-0.259288	0.254094	-0.183535	-0.10227	-0.416307	-0.029905	-0.255251	-0.317965	-0.0873867	-0.145914	0.117602	-0.0546065	0.0423748	-0.175026	-0.154477	-0.114736	NA	0.434223	0.307611	0.565431	0.288028	0.343878	0.289908	0.118079
485	AK3	-0.134238	0.0552371	-0.0431982	-0.0143437	0.129475	-0.184373	0.11148	-0.282163	-0.0865833	-0.156787	0.379746	0.000881403	-0.216798	-0.186797	0.0781363	-0.106824	0.117118	0.141831	-0.117531	0.228005	0.0519657	-0.138362	NA	0.470948	0.379219	0.255707	0.542519	0.307382	0.448709	0.327403
486	AK4	-0.301796	-0.0429194	-0.236201	-0.0705218	-0.233789	-0.0246653	-0.237579	0.101176	-0.150507	-0.198065	-0.277094	-0.276763	-0.380456	-0.248171	-0.0852734	-0.0557703	-0.1698	-0.297777	0.0635749	-0.149414	-0.50772	0.0353172	NA	0.291966	0.336836	0.737549	0.187846	0.246168	0.26187	0.660166
487	AK5	-0.119565	-0.277176	0.0733049	-0.10679	-0.260408	-0.0185127	0.0251931	-0.128607	0.091582	-0.0448455	0.0952317	-0.251014	-0.113277	0.00559623	-0.205491	-0.00808845	-0.157708	-0.363108	-0.205389	-0.348963	-0.137397	0.284007	NA	0.428297	0.288125	0.372634	0.224561	0.512437	0.422606	0.386888
488	AK6	-1.05202	-1.11069	-0.929294	-0.960496	-0.762737	-0.989195	-1.0686	-0.97064	-1.00775	-0.992295	-1.14491	-1.00657	-1.20598	-0.943501	-0.533314	-1.38768	-0.665859	-0.859615	-1.0398	-1.18158	-1.23518	-0.623405	NA	1.31781	1.26099	2.64397	1.47359	1.54856	2.88579	1.26993
489	AK7	0.246458	0.226363	0.0262251	0.29836	-0.149141	0.0795026	0.236428	0.0655608	0.0934444	-0.0281682	0.501025	0.100434	0.301834	0.337107	0.196463	0.400257	-0.0378506	-0.260431	0.444226	0.0084995	0.0544668	-0.00201658	NA	0.733145	0.501027	0.869666	1.54468	0.601756	0.491989	0.346913
490	AK8	-0.00383015	-0.199321	-0.114437	-0.232237	-0.15318	0.221067	0.203188	0.414638	0.0274965	0.0472228	0.359152	0.0386557	-0.0209081	-0.029238	-0.234764	-0.229709	-0.279053	-0.0273081	0.00910921	-0.407752	-0.301758	0.0728846	NA	0.599282	0.610161	0.257275	0.38842	0.419526	0.41887	0.578161
491	AK9	0.0978602	0.170276	0.14004	0.00279882	0.150671	-0.0436442	0.113367	-0.278494	0.191206	0.294822	-0.068087	0.110768	0.101884	0.0809288	-0.0646003	0.070198	0.179823	0.121519	0.0623019	0.27825	-0.0748657	0.354946	NA	0.25448	0.405707	0.764472	0.512084	0.565974	0.881342	0.503793
492	AKAIN1	0.126191	0.124796	0.191469	0.0839288	0.192028	0.307351	0.256513	0.383483	0.231218	0.410189	0.102837	0.305344	-0.00767332	0.080902	0.0134871	0.15437	0.294134	0.0899222	0.071038	0.178554	0.26034	0.122599	NA	0.787175	0.804693	0.667562	0.399423	0.851104	0.764971	0.498393
493	AKAP1	-0.0313425	0.00805046	-0.366321	0.0646347	-0.0470069	0.0755645	-0.085662	-0.143738	0.294867	0.103599	-0.274923	-0.172788	-0.101571	0.180332	0.071992	0.0572774	-0.248642	0.154628	0.0489356	-0.0328347	-0.412551	-0.320091	NA	0.48451	0.195247	0.254925	0.299811	0.349527	0.502573	0.615512
494	AKAP10	0.0784476	0.0741672	0.135406	-0.0662741	-0.024843	0.1873	0.156901	0.206646	0.167955	0.112697	0.201106	0.0517168	0.196276	-0.0126501	-0.127099	-0.00544954	0.123299	-0.172984	-0.0416669	0.190001	0.15786	0.112951	NA	0.671896	0.336153	0.481486	0.292481	0.308132	0.995954	0.448611
495	AKAP11	-0.0807319	0.00350986	-0.164834	0.0378342	-0.265507	0.242558	0.0398034	0.599858	-0.114743	0.301639	-0.222032	0.0138871	-0.112639	-0.143444	-0.101365	0.177033	-0.00153171	-0.529482	-0.0127414	0.0197611	-0.102653	-0.227015	NA	0.409683	0.388526	0.306273	0.483227	0.692643	1.47612	0.327034
496	AKAP12	0.188633	0.0109249	0.291241	0.196506	-0.100835	0.230394	-0.711396	0.186373	0.274416	-1.03175	-0.39104	-0.151399	0.177914	0.539383	0.309528	0.0834839	0.0377919	-0.239461	-0.0810974	0.102947	0.24055	0.341932	NA	0.76301	0.578881	1.12784	0.523442	0.488522	0.45592	1.01567
497	AKAP13	0.0637235	0.00875878	0.0506178	0.0870071	0.20073	0.088463	-0.00863084	0.382509	-0.205583	0.143865	-0.161127	-0.0409006	0.199424	0.0326475	0.0263537	0.147661	0.0927761	0.308685	-0.113494	0.131012	-0.0220405	0.123276	NA	0.59043	0.579566	0.29243	0.565878	0.637034	0.343121	0.423639
498	AKAP14	-0.0363753	-0.0434843	-0.194491	0.102659	0.0200311	-0.100172	0.23178	-0.270009	0.069665	0.238352	0.225208	0.125116	-0.135857	-0.0983849	0.184312	0.021006	0.156193	-0.116131	-0.0965334	0.00956489	-0.240561	-0.148422	NA	0.157647	0.533162	0.185752	0.485415	0.35031	0.118926	0.391511
499	AKAP17A	-0.235069	-0.252829	-0.177667	-0.158714	-0.320793	-0.291931	-0.299631	-0.340345	-0.243517	-0.343122	-0.25614	-0.0738359	-0.39013	-0.241242	-0.106581	-0.210846	-0.332038	-0.309549	-0.235619	-0.270038	-0.229454	-0.125879	NA	0.352818	0.512289	0.596879	0.444567	0.565383	0.712098	0.416682
500	AKAP2	0.0830523	0.177748	0.239631	0.177083	-0.168604	-0.056232	0.447734	0.0201198	-0.132584	0.506248	0.38922	0.0125537	0.144663	0.09194	0.124531	0.229635	-0.388173	0.0509644	0.114264	0.241233	0.554114	-0.0748532	NA	0.603949	1.40738	0.50724	0.869027	0.447971	0.773506	0.604
501	AKAP3	0.307062	0.273666	-0.0415718	0.298043	-0.075409	0.339613	0.355083	0.253819	0.425407	0.412905	0.297262	0.522474	0.192578	0.206134	0.273139	0.322947	-0.202074	0.051256	0.303247	0.244086	-0.307956	0.224813	NA	0.78063	0.825353	0.90309	1.06023	0.673136	1.0861	0.319859
502	AKAP4	0.169242	-0.06343	-0.182546	-0.142817	0.0166695	0.450101	-0.0679067	0.500293	0.399909	-0.266325	0.130511	0.0714517	0.174575	0.2617	-0.118463	-0.167171	0.00868107	0.0246579	-0.118222	-0.00863821	-0.430226	0.0651337	NA	0.982992	0.516926	0.829738	0.258817	0.230685	0.995193	0.412519
503	AKAP5	0.00757476	0.159596	0.0999698	0.144602	-0.0636967	-0.0811937	-0.00599136	-0.289536	0.127149	0.0680798	-0.0800625	-0.10873	0.105561	0.0258931	0.109126	0.180078	0.0216923	-0.149086	0.267848	0.0513438	0.0474594	0.15248	NA	0.287771	0.332328	0.281498	0.737727	0.302936	0.726617	0.340117
504	AKAP6	0.00653762	-0.0185441	0.00934958	0.0281989	0.028052	0.0947103	-0.0391776	0.125692	0.0637292	-0.00729878	-0.0710564	0.038189	0.197528	-0.216105	-0.029613	0.0860108	0.133093	-0.0769893	-0.0764839	0.0393957	0.00740427	0.0112949	NA	0.657427	0.383388	0.392545	0.500325	0.422324	0.24933	0.264868
505	AKAP7	-0.00619533	0.0701072	-0.0108808	-0.021757	-0.00927025	-0.0167105	-0.314805	-0.049339	0.015918	-0.776114	0.146505	0.0405626	-0.0384428	-0.0207057	-0.017067	-0.026447	-0.136865	0.118324	0.0758572	0.0643572	-0.0371378	0.0153763	NA	0.280395	0.486846	0.20204	0.319297	0.726976	0.464586	0.303465
506	AKAP8	-0.065328	-0.00403049	-0.149929	0.0631195	0.134426	-0.11144	0.0393977	0.00445075	-0.227331	0.0630289	0.0157665	-0.0995192	0.0291063	-0.125571	0.0331834	0.0930556	0.241224	0.0276281	-0.0344361	0.0263751	-0.1462	-0.153658	NA	0.30093	0.225669	0.363512	0.443885	0.372726	0.206447	0.252588
507	AKAP8L	-0.440124	-0.483133	-0.38022	-0.479937	-0.457222	-0.584651	-0.319612	-0.0959333	-1.07337	-0.327643	-0.311582	-0.526902	-0.359324	-0.434146	-0.370701	-0.589172	-0.236662	-0.677782	-0.169368	-0.796897	-0.554104	-0.206337	NA	0.573391	0.583414	1.17134	0.68856	0.642972	0.543967	0.587318
508	AKAP9	-0.190126	0.0636402	0.209019	-0.108826	0.0375501	-0.167359	0.458925	-0.251135	-0.0835823	0.479017	0.438833	-0.293004	-0.212438	-0.0649364	-0.0489408	-0.168711	0.0756748	-0.000574661	0.0498239	0.0774565	0.382699	0.0353389	NA	0.228982	1.17552	0.406714	0.150178	0.140378	0.279485	0.415999
509	AKIP1	0.0226003	0.0945236	0.0811112	-0.0744372	0.0176869	-0.103182	-0.444755	0.0974837	-0.303848	-0.394852	-0.494658	-0.000519375	-0.120216	0.188536	0.0430047	-0.191879	0.194391	-0.159017	-0.0211536	0.210201	-0.104348	0.26657	NA	0.213082	0.565024	0.386158	0.184595	0.279779	1.01274	0.509697
510	AKIRIN1	-0.228101	-0.282445	-0.203085	-0.340062	-0.241677	-0.234146	-0.19115	-0.26134	-0.206952	-0.219225	-0.163075	-0.10619	-0.322541	-0.25557	-0.293066	-0.387058	-0.202856	-0.280497	-0.107473	-0.457418	-0.0743059	-0.331863	NA	0.334719	0.248271	0.761954	0.843867	0.412609	0.315909	0.32274
511	AKIRIN2	-0.980678	-0.973953	-1.77004	-1.10308	-0.696316	-0.831611	-1.51769	-0.0489594	-1.61426	-0.842872	-2.19252	-1.20658	-1.05106	-0.684395	-0.774103	-1.43207	-0.0707895	-1.32184	-1.52787	-0.420036	-2.47871	-1.06136	essential_DepMap	0.982164	1.25056	1.80134	2.18031	0.379791	0.977948	1.88842
512	AKNA	0.194049	0.222172	0.14642	0.150056	0.0264523	-0.0290996	0.203056	-0.0139909	-0.0442082	0.563301	-0.157188	0.156425	0.344156	0.0815667	0.231279	0.0688341	-0.187183	0.240088	0.260385	0.183959	-0.0926156	0.385456	NA	0.380578	0.658656	1.1261	0.630107	0.611604	0.818156	0.67435
513	AKNAD1	-0.250945	-0.194058	-0.107639	-0.424408	-0.232252	-0.490523	-0.586557	-0.153834	-0.827212	-0.0660828	-1.10703	-0.513028	-0.175608	-0.0641992	-0.334294	-0.514522	-0.154405	-0.310099	-0.183532	-0.204585	-0.134588	-0.0806913	NA	0.63762	0.662591	0.359519	0.937535	0.360543	0.40542	0.169402
514	AKR1A1	0.0450028	-0.0458324	0.122856	-0.0178754	0.0389866	-0.0490374	0.067	-0.0112229	-0.0868518	-0.102263	0.236263	0.0998606	0.0190607	0.0160871	-0.043404	0.0076531	0.0753312	0.00264211	-0.0112173	-0.0804474	0.0456527	0.200059	NA	0.265516	0.267401	0.425969	0.231784	0.276848	0.135477	0.422411
515	AKR1B1	0.112824	-0.0530483	0.0329721	0.180455	0.195749	0.240392	0.22395	-0.164959	0.645742	0.413465	0.0344342	0.0205676	0.279079	0.0388245	0.17011	0.1908	0.204148	0.18735	-0.0918591	-0.0142376	0.00790555	0.0580387	NA	0.672865	0.613651	0.452225	0.843557	0.566486	0.194428	0.500698
516	AKR1B10	-0.0646157	0.202662	-0.0904956	0.20986	-0.117257	-0.0312432	-0.0180595	0.158681	-0.221167	-0.211139	0.17502	-0.149713	-0.0578998	0.0137653	0.216279	0.203441	-0.0498571	-0.184657	0.181186	0.224137	-0.0743372	-0.106654	NA	0.310176	0.346435	0.316053	1.36652	0.594107	0.981551	0.412362
517	AKR1B15	-0.0621545	0.0507997	0.034759	0.0964184	0.185142	0.301808	0.220763	0.0104547	0.593161	0.104004	0.337523	-0.144039	-0.0662364	0.0238117	0.0616283	0.131208	0.186028	0.184255	0.0342962	0.0673031	0.00743038	0.0620875	NA	0.541323	0.340089	0.50724	0.737739	0.659546	0.826118	0.403145
518	AKR1C1	-0.00432127	0.185342	0.157562	0.263315	0.172362	0.0616708	0.246366	-0.0459231	0.169265	0.311141	0.18159	0.0533102	-0.110886	0.0446121	0.229056	0.297575	0.10794	0.236785	0.126777	0.243907	0.227486	0.0876383	NA	0.698818	0.924563	1.383	1.74	1.17535	1.83472	1.02068
519	AKR1C2	0.0141255	0.00523867	-0.144009	-0.042801	0.118616	-0.165555	-0.101719	0.377842	-0.708952	-0.236938	0.0334997	0.0572972	0.15828	-0.173201	-0.136437	0.0508354	0.227509	0.00972382	-0.129444	0.139921	-0.288307	0.000289167	NA	0.647547	0.323512	0.422508	0.0909631	0.695326	0.273	0.308742
520	AKR1C3	-0.048988	0.143375	-0.247447	0.0358454	-0.0758388	0.264873	0.110522	0.276202	0.253544	0.159057	0.0619864	-0.389132	0.174701	0.067467	0.129543	-0.0578525	0.0180659	-0.169744	0.362839	-0.0760886	-0.364694	-0.130199	NA	0.660678	0.405956	0.405607	0.387826	0.557472	0.433174	0.395293
521	AKR1C4	-0.00630709	0.0457867	0.268437	-0.021164	0.0168925	0.264152	0.147659	0.218766	0.309538	-0.209567	0.504885	-0.253981	0.0239973	0.211062	-0.0988868	0.0565589	0.235167	-0.201382	0.154314	-0.0627405	0.260147	0.276727	NA	0.703346	0.683371	0.357535	0.522796	0.277013	0.768492	0.976017
522	AKR1D1	-0.116907	-0.0119306	-0.0177842	-0.0790174	-0.0731773	-0.0772389	-0.128898	0.169173	-0.323651	-0.11147	-0.146327	-0.192209	-0.0630339	-0.095479	-0.108039	-0.0499952	0.00821742	-0.154572	-0.167186	0.143325	0.0504619	-0.0860302	NA	0.4853	0.138364	0.293282	0.303093	0.182504	0.39937	0.175194
523	AKR1E2	0.0145679	0.0962234	0.00376881	0.102972	0.0778921	-0.0697772	0.187428	-0.015508	-0.124046	0.373603	0.00125218	0.0740052	0.0118817	-0.0421832	0.155122	0.0508232	-0.145152	0.300937	-0.046305	0.238752	-0.00111221	0.00864982	NA	0.26245	0.639463	0.264401	0.539801	0.349134	0.571007	0.284306
524	AKR7A2	-0.108524	0.0829492	0.0530844	0.202508	-0.0255436	-0.252352	-0.018777	-0.513995	0.00929007	0.0777923	-0.115346	-0.0443615	-0.00117949	-0.28003	0.131498	0.273517	0.0890172	-0.140104	-0.0908791	0.256778	0.0168502	0.0893186	NA	0.315047	0.163524	0.325139	0.990987	0.263249	0.424091	1.20781
525	AKR7A3	0.041447	0.115672	0.127094	0.0972768	0.136257	0.0920573	0.0976167	0.0596211	0.124493	0.157025	0.038208	0.09222	-0.133345	0.165467	0.0795963	0.114957	0.17536	0.0971539	0.0139494	0.217394	0.117194	0.136995	NA	0.514896	0.280909	0.364516	0.547776	0.572977	0.512394	0.452921
526	AKT1	0.0434363	-0.106832	0.0897644	0.164677	0.0383133	0.191743	0.207479	0.342983	0.0405025	0.197377	0.217581	-0.00605648	0.108874	0.027491	0.193013	0.136341	-0.0932274	0.169854	-0.294953	0.081289	0.0566808	0.122848	NA	0.464427	0.593221	0.978811	0.701267	0.52348	0.288496	0.408763
527	AKT1S1	-0.0847709	-0.355464	-0.347332	0.116112	-0.459473	-0.198442	-0.147597	0.0121402	-0.409023	-0.480731	0.185537	-0.0430541	-0.0356538	-0.175605	0.182357	0.0498672	-0.0398766	-0.879069	-0.27767	-0.433257	-0.393236	-0.301429	NA	0.269908	0.319642	0.364516	0.412244	0.573813	0.610533	0.518866
528	AKT2	-0.211355	-0.162861	-0.168769	-0.108373	-0.129537	-0.511294	-0.114973	-0.655825	-0.366763	-0.199302	-0.0306439	-0.135785	-0.153768	-0.344512	0.0376471	-0.254394	-0.271506	0.0124315	-0.18905	-0.136672	-0.33313	-0.00440906	NA	0.59779	0.153864	0.371611	0.239649	0.275094	0.240049	0.288767
529	AKT3	0.223963	0.360083	0.275436	0.120667	-0.265046	0.489376	0.106495	0.250161	0.728591	0.235613	-0.0226219	0.321385	0.195766	0.154737	0.101206	0.140129	-0.480605	-0.049486	0.230127	0.49004	-0.00944071	0.560312	NA	0.992233	0.168153	0.764472	0.636144	0.634522	1.00624	1.3812
530	AKTIP	-0.0870969	-0.110869	-0.316404	-0.346505	-0.314653	-0.00994387	-0.264226	0.144611	-0.164499	-0.364391	-0.16406	-0.118677	-0.280404	0.137791	-0.512997	-0.180012	0.048518	-0.677823	-0.159254	-0.0624847	-0.534491	-0.0983172	NA	0.209546	0.389037	0.372634	0.881811	0.683551	0.165875	0.396466
531	ALAD	-0.666476	-1.60334	-2.56666	-1.27396	-0.423276	-0.774292	-0.349568	-0.539416	-1.00917	-0.141712	-0.557425	-0.374797	-0.750219	-0.874412	-1.22923	-1.31869	-0.753415	-0.093136	-1.66895	-1.53773	-3.2972	-1.83612	NA	1.49297	0.448233	1.82974	4.07912	0.454274	3.97121	3.70415
532	ALAS1	-0.576398	-1.72892	-1.23116	-1.23993	-0.784882	-0.550334	-0.563229	-0.193467	-0.907201	-0.328086	-0.798372	-0.311585	-0.52876	-0.888847	-1.09395	-1.38591	-0.857199	-0.712566	-1.47758	-1.98026	-1.00621	-1.45611	NA	0.899771	0.789919	1.2993	4.68952	2.55272	5.81446	2.58723
533	ALAS2	-0.0883099	-0.171715	0.257077	0.061349	0.00959785	-0.348133	0.290058	-0.611208	-0.0850569	0.237309	0.342806	-0.45903	0.127084	0.0670171	0.297662	-0.174964	-0.0403043	0.0595	-0.166696	-0.176735	0.220771	0.293384	NA	0.419155	0.637367	0.381952	0.50502	0.250298	0.245067	1.01359
534	ALB	0.0204588	0.164874	-0.105404	0.199985	0.045698	-0.245724	-0.141252	-0.59418	0.102733	-0.107059	-0.175446	0.123902	-0.0214383	-0.041088	0.174061	0.225909	0.0519415	0.0394545	0.242654	0.087095	-0.33409	0.123282	NA	0.299244	0.181867	0.330683	0.890339	0.492495	0.66741	0.306018
535	ALCAM	-0.137773	-0.11969	-0.126866	-0.0113344	0.117145	0.146289	0.0493709	0.49315	-0.200572	0.0108421	0.0878997	-0.119552	0.0149391	-0.308706	0.0359784	-0.0586471	0.0423994	0.191891	-0.119903	-0.119478	-0.172611	-0.08112	NA	0.508332	0.395553	0.347754	0.185676	0.380948	0.078985	0.312551
536	ALDH16A1	-0.530648	-0.811819	-0.56535	-0.490915	-0.400677	-0.710593	-0.50343	-0.433178	-0.988008	-0.796279	-0.210582	-0.70625	-0.339067	-0.546628	-0.674042	-0.307787	-0.329525	-0.471829	-0.919144	-0.704495	-0.794111	-0.33659	NA	1.02122	0.679003	1.1209	1.19238	0.820606	1.44987	1.24062
537	ALDH18A1	-0.0333066	-0.0566395	-0.000827642	-0.175497	-0.0409304	0.344331	-0.874808	0.04077	0.647893	0.0568964	-1.80651	-0.398999	0.218594	0.0804857	-0.00771523	-0.343279	-0.109401	0.0275406	-0.14935	0.0360709	-0.165876	0.16422	NA	0.44919	0.637054	0.303644	0.370025	0.423365	0.205773	0.398826
538	ALDH1A1	0.22836	-0.0663556	0.0996013	0.0688266	0.0912299	0.278525	0.307835	0.253521	0.30353	0.356031	0.259639	0.131003	0.205361	0.348715	0.0593875	0.0782657	0.265661	-0.0832008	0.0364085	-0.16912	0.191127	0.00807528	NA	1.01926	0.796737	1.04818	0.817197	0.274734	0.454489	0.504414
539	ALDH1A2	-0.0876299	-0.1753	-0.0187754	-0.0291546	0.0509681	-0.305723	-0.388128	-0.546457	-0.0649884	-0.706267	-0.0699883	-0.116363	-0.134326	-0.0122009	-0.0614912	0.00318204	-0.128887	0.230823	-0.326442	-0.0241578	-0.0122306	-0.0253202	NA	0.852197	0.540644	0.192465	0.170764	0.345876	0.638036	0.204808
540	ALDH1A3	-0.0747819	0.0331056	0.242509	0.0716423	0.15686	0.161084	0.200337	-0.0556926	0.37786	0.0587875	0.341886	-0.142192	-0.104589	0.0224353	0.0942211	0.0490635	0.448067	-0.134347	0.0391853	0.0270258	0.230415	0.254602	NA	0.497839	0.381439	0.341989	0.484683	0.726534	0.28698	0.818457
541	ALDH1B1	0.0258764	-0.0253452	-0.0213701	0.0866848	0.0327548	-0.420749	-0.238741	-0.786326	-0.0551715	0.136542	-0.614024	-0.0136864	-0.0194576	0.110773	0.234944	-0.0615743	0.0122081	0.0533014	0.112466	-0.163156	-0.0560514	0.0133112	NA	0.514185	0.409638	0.327902	0.368749	0.214311	0.334993	0.2436
542	ALDH1L1	0.111186	0.119937	-0.37362	0.0519284	0.0103767	0.362074	-0.114122	0.28854	0.435608	-0.311961	0.0837162	0.0786456	0.0839394	0.170972	0.0749658	0.0288911	-0.300099	0.320853	0.202701	0.037172	-0.53152	-0.215719	NA	1.31557	0.155001	0.521434	0.356473	0.279208	0.517405	0.470243
543	ALDH1L2	-0.120245	0.0311743	0.215846	-0.0610979	-0.063261	0.0397747	0.0146668	-0.166316	0.245866	0.118611	-0.0892777	0.0358955	-0.352698	-0.0439315	-0.0159305	-0.106265	-0.10048	-0.0260418	-0.108183	0.170531	0.357849	0.0738439	NA	0.332711	0.204144	0.286509	0.22755	0.148892	0.299413	0.616289
544	ALDH2	0.100363	-0.0296061	0.0757842	0.103152	0.156978	0.09994	-0.0727962	0.115544	0.0843364	-0.18513	0.0395378	0.0390091	0.185077	0.0770011	0.141355	0.0649494	0.0528109	0.261146	-0.103749	0.0445367	-0.0205382	0.172107	NA	0.402574	0.197048	0.798603	0.627354	0.461075	0.356616	0.524278
545	ALDH3A1	-0.0397985	-0.0209932	0.0814961	-0.0693834	-0.0307757	-0.0663363	-0.425174	-0.0800557	-0.0526169	-0.721474	-0.128874	0.0238612	0.0596074	-0.202864	-0.110212	-0.0285544	-0.0307373	-0.030814	-0.191289	0.149302	-0.00561848	0.168611	NA	0.505428	0.374281	0.159267	0.143706	0.185822	0.232325	0.343633
546	ALDH3A2	0.216139	-0.0807139	0.506871	0.231585	0.374262	0.197559	0.463771	0.271982	0.123136	0.218483	0.709058	0.297843	0.0144554	0.33612	-0.00983624	0.473007	0.452	0.296525	-0.259177	0.0977489	0.361233	0.65251	NA	0.562368	0.730598	0.703335	2.23393	1.46075	0.792241	1.20005
547	ALDH3B1	0.0570289	-0.248593	-0.139866	-0.273965	-0.140871	0.233082	-0.408637	0.0959587	0.370206	-0.360181	-0.457092	0.105621	-0.126925	0.19239	-0.503349	-0.0445815	-0.462481	0.180739	-0.029228	-0.467957	0.0876555	-0.367387	NA	0.741998	0.446295	0.372634	0.367522	0.466492	0.351769	0.602842
548	ALDH3B2	0.122214	-0.00605657	-0.018421	0.102246	0.0736929	-0.166746	0.261988	-0.0757121	-0.25778	0.313943	0.210034	0.0432828	0.0466462	0.276713	0.0671468	0.137346	0.0615251	0.0858606	-0.0433218	0.0312087	-0.0114552	-0.0253868	NA	0.244624	0.5541	0.725842	0.627263	0.210825	0.325433	0.300839
549	ALDH4A1	-0.0959966	0.0490206	0.0582314	-0.0918908	0.214308	-0.184413	0.219348	-0.324624	-0.0442022	-0.0649823	0.503677	-0.0996252	-0.0346479	-0.153717	-0.161038	-0.0227431	0.0844925	0.344123	0.143983	-0.0459418	0.113336	0.00312718	NA	0.154	0.336874	0.203426	0.152153	0.501164	0.49743	0.519677
550	ALDH5A1	-0.0696806	-0.139365	0.21286	-0.0075457	0.255147	0.0873296	0.0536522	-0.358794	0.533454	0.191688	-0.084384	0.105114	-0.0390074	-0.275149	-0.13847	0.123378	0.290201	0.220092	-0.36759	0.0888611	0.636094	-0.210375	NA	0.524522	0.340864	0.215383	0.437541	0.968345	0.213486	0.543142
551	ALDH6A1	-0.120014	0.00400925	0.00297366	0.0943541	-0.160578	-0.0168522	0.109616	0.200993	-0.234697	0.0900574	0.129174	-0.100567	-0.110022	-0.149453	0.0885774	0.100131	-0.271092	-0.0500646	0.0111446	-0.00312609	0.0331104	-0.027163	NA	0.279047	0.356671	0.229148	0.572668	0.29054	0.386771	0.15926
552	ALDH7A1	0.00341184	0.229307	0.0358959	-0.0727502	-0.0935	-0.16369	0.238894	-0.0958665	-0.231513	-0.0420058	0.519793	0.0170674	-0.134551	0.12772	-0.209853	0.0643527	-0.221581	0.0345807	0.0540555	0.404559	0.120296	-0.0485041	NA	0.222443	0.552004	0.142668	0.216021	0.0809559	0.660901	0.219262
553	ALDH8A1	0.097013	0.344329	0.0283924	0.092558	-0.00293001	-0.114091	-0.274057	-0.0138155	-0.214366	-0.0891391	-0.458976	0.000928074	0.252931	0.0371795	0.138799	0.0463174	-0.215926	0.210066	0.272989	0.41567	-0.0280892	0.084874	NA	0.26166	0.396314	0.554396	0.384687	0.329453	1.32733	0.2159
554	ALDH9A1	-0.11888	-0.201726	0.0305484	-0.0983612	-0.133079	-0.0179834	0.237971	-0.119402	0.0834352	0.241037	0.234905	-0.127371	-0.194931	-0.0343388	-0.109789	-0.0869338	-0.180096	-0.0860627	-0.327407	-0.0760443	-0.363922	0.425018	NA	0.293308	0.517012	0.177178	0.312204	0.213632	0.354303	0.306545
555	ALDOA	-1.44546	-1.04677	-1.542	-1.90873	-1.36802	-1.42866	-1.36756	-1.32693	-1.53039	-1.53178	-1.20335	-1.31999	-1.42458	-1.59182	-2.00874	-1.80872	-1.76749	-0.968549	-1.16486	-0.928676	-1.85765	-1.22635	essential_DepMap	4.20135	3.03759	6.37059	6.59176	3.42947	4.18575	3.86973
556	ALDOB	-0.0175996	0.068232	0.0114879	0.139061	0.173488	0.316977	0.274173	0.333741	0.300214	0.145943	0.402403	-0.0325619	-0.0143626	-0.0058742	0.237322	0.0408009	0.186119	0.160856	0.168624	-0.0321604	0.0777136	-0.0547377	NA	0.723872	0.344357	0.204815	0.649313	0.572408	0.692346	0.190915
557	ALDOC	-0.167389	-0.320217	-0.225756	-0.199091	-0.274186	-0.0599599	-0.600157	-0.332502	0.212582	-0.759561	-0.440754	-0.0852101	-0.198436	-0.218522	-0.33756	-0.0606226	-0.323791	-0.224581	-0.407613	-0.232821	-0.214693	-0.23682	NA	0.498236	0.979429	0.546682	0.461613	0.455293	0.541028	0.329898
558	ALG1	-0.97948	-1.21925	-0.96322	-1.09849	-0.881338	-0.686352	-1.08006	-0.65813	-0.714575	-1.42609	-0.734031	-0.758414	-1.1201	-1.05992	-1.47256	-0.724418	-0.87086	-0.891816	-1.18857	-1.24994	-0.944598	-0.981842	essential_DepMap	1.50221	2.19163	3.10902	3.68492	1.97254	3.31563	1.59292
559	ALG10	0.0957794	0.0838078	-0.00276155	0.223872	0.194713	0.0463143	0.341825	0.170686	-0.0780578	0.58036	0.10329	-0.155166	0.250678	0.191826	0.169508	0.278236	0.150621	0.238805	0.140633	0.0269829	-0.0747545	0.0692314	NA	0.367183	0.549798	0.478862	1.17607	0.76607	0.732746	0.151192
560	ALG10B	-0.312857	-0.153342	-0.0881605	-0.320327	-0.395811	-0.500588	-0.623222	-0.759907	-0.24127	-0.681464	-0.56498	-0.313286	-0.235756	-0.389531	-0.300748	-0.339906	-0.330957	-0.460665	-0.148769	-0.157915	-0.0694827	-0.106838	NA	0.70857	0.898855	0.640165	0.659655	0.677843	0.387969	0.342571
561	ALG11	-1.0567	-1.48521	-1.11506	-1.86039	-1.59409	-1.94718	-0.699699	-2.42898	-1.46539	-0.423694	-0.975704	-1.00817	-1.24978	-0.912146	-1.13263	-2.58816	-1.4106	-1.77757	-1.51864	-1.45179	-1.09326	-1.13686	essential_DepMap	1.58032	0.78894	1.77989	3.32798	2.50689	1.96424	2.2773
562	ALG12	-0.213467	-0.122673	-0.587188	-0.0408522	-0.0299884	-0.304419	-0.253655	-0.55047	-0.0583689	-0.270823	-0.236488	-0.00771595	-0.386406	-0.246278	0.190992	-0.272697	-0.172077	0.1121	-0.0255021	-0.219844	-0.150038	-1.02434	NA	0.365845	0.356839	0.365523	0.37108	0.394523	0.237562	0.507977
563	ALG13	-1.66365	-1.29034	-2.10928	-1.04764	-0.998241	-1.16088	-1.84433	-1.3525	-0.969263	-1.99709	-1.69157	-1.14231	-1.86312	-1.98553	-1.17613	-0.91914	-1.03951	-0.956968	-1.19724	-1.38343	-1.30896	-2.90959	essential_DepMap	2.05837	2.40979	2.73049	2.16143	1.55882	2.0002	2.48495
564	ALG14	-0.70713	-0.855826	-0.945662	-0.835409	-0.667777	-0.997919	-1.10404	-0.874814	-1.12102	-1.45123	-0.756846	-0.696816	-0.813236	-0.611339	-0.613887	-1.05693	-0.128726	-1.20683	-0.723272	-0.988381	-0.91306	-0.978265	essential_DepMap	2.00353	1.60268	1.82974	2.52365	0.581147	2.08985	1.28312
565	ALG1L	-0.280451	-0.311956	-0.327715	-0.0701878	-0.293457	0.297625	0.0351534	0.110051	0.485198	-0.0401351	0.110442	-0.331727	-0.394662	-0.114963	0.0102331	-0.150609	-0.2359	-0.351015	-0.268878	-0.355033	-0.188219	-0.467211	NA	0.545381	0.261802	0.528708	0.224044	0.540178	0.426102	0.566078
566	ALG1L2	-0.936988	-0.671945	-1.51259	-0.873574	-1.20909	-0.854151	-0.981871	-1.07364	-0.634657	-0.881006	-1.08274	-1.23312	-0.700681	-0.877165	-1.03138	-0.715772	-0.501801	-1.91637	-0.311964	-1.03193	-0.91849	-2.1067	NA	1.27663	1.37014	1.6925	1.28487	1.30465	0.670583	1.54301
567	ALG2	-1.48657	-1.28555	-2.27461	-2.23262	-2.98092	-1.59175	-3.21627	-1.43827	-1.74524	-4.79768	-1.63486	-1.8661	-1.06093	-1.53267	-2.09706	-2.36817	-2.99808	-2.96376	-0.766805	-1.8043	-1.65015	-2.89907	essential_DepMap	2.63967	3.56907	2.92812	3.73805	3.11813	1.84365	2.88153
568	ALG3	0.050163	-0.281933	-0.276507	-0.073954	0.00674196	-0.130606	-0.463193	-0.00194187	-0.259269	-0.578526	-0.347861	0.0944335	0.178981	-0.122926	-0.0890631	-0.0588449	0.0940512	-0.0805672	-0.269745	-0.29412	-0.659758	0.106745	NA	0.292034	0.606118	0.327902	0.210705	0.241607	0.584282	0.415323
569	ALG5	-0.324792	-0.449039	-0.324594	-0.409735	-0.492878	-0.478273	-1.10492	-0.411082	-0.545464	-1.19799	-1.01186	-0.242993	-0.42083	-0.310552	-0.269985	-0.549485	-0.284021	-0.701735	-0.251042	-0.647035	-0.309027	-0.340162	NA	0.88369	1.64671	0.754487	1.01483	0.567225	0.863119	0.692632
570	ALG6	-0.853302	-0.56775	-0.162278	-0.535768	-0.0615539	-0.869091	-1.41671	-1.01778	-0.720403	-1.98674	-0.846676	-1.12171	-1.05212	-0.38608	-0.344074	-0.727462	-0.0549131	-0.0681947	-0.605443	-0.530057	-0.308129	-0.0164283	NA	1.08961	2.10669	1.86328	1.03433	0.294816	1.22773	0.280288
571	ALG8	-0.272604	-0.0182359	-0.196103	-0.11386	-0.109906	0.011132	-0.115835	-0.0178047	0.0400687	-0.0984913	-0.133179	-0.305338	-0.4005	-0.111972	-0.182034	-0.0456866	-0.250248	0.0304358	0.0911051	-0.127577	-0.146832	-0.245373	essential_DepMap	0.357348	0.292089	0.480172	0.237764	0.188807	0.403304	0.572384
572	ALG9	-0.0512195	-0.133371	0.125817	-0.0629647	-0.309084	0.0191888	0.0504699	0.384125	-0.345748	0.25738	-0.15644	-0.161994	0.106429	-0.0980942	0.0776953	-0.203625	-0.291352	-0.326816	-0.0892347	-0.177507	-0.0280527	0.279687	NA	0.5524	0.257856	0.436519	0.555866	0.454211	0.336455	0.443437
573	ALK	0.00839928	0.224056	-0.1106	-0.136304	0.0894336	-0.0317181	0.138092	-0.153793	0.0903564	0.110673	0.16551	-0.0225585	-0.0245314	0.0722877	-0.0599545	-0.212654	0.304479	-0.125612	0.340338	0.107774	-0.0266032	-0.194597	NA	0.359533	0.41253	0.30103	0.213724	0.620957	0.644201	0.277909
574	ALKAL1	0.124508	-0.0548437	0.0483551	-0.014758	0.156161	0.172964	0.25499	0.026368	0.319559	0.397799	0.112181	0.189261	0.168087	0.0161764	-0.13903	0.109514	0.0503519	0.26197	-0.242859	0.133171	-0.0260998	0.12281	NA	1.17251	0.611739	0.709965	0.251366	0.519724	0.30398	0.341431
575	ALKAL2	0.0657409	0.0396871	0.154528	0.144244	0.0935078	0.565825	-0.124655	0.62224	0.50941	-0.112005	-0.137305	0.054917	0.0339965	0.108309	0.0649716	0.223516	0.213508	-0.0264925	0.00871752	0.0706566	0.261776	0.0472796	NA	1.92177	0.432485	0.449772	0.58872	0.435808	0.365185	0.433313
576	ALKBH1	-0.0641382	-0.00370469	-0.21782	-0.142933	0.208565	-0.0529946	-0.0482177	0.20871	-0.314699	0.1987	-0.295136	-0.0399045	0.00697424	-0.159484	-0.0220539	-0.263813	0.264638	0.152491	0.0304912	-0.0379006	-0.240984	-0.194656	NA	0.391041	0.20899	0.238824	0.213618	0.704897	0.139168	0.285281
577	ALKBH2	0.0844857	0.0170576	0.0760231	0.0165286	-0.0702667	0.00286225	0.0716589	0.0182829	-0.0125584	-0.0479622	0.19128	0.0938468	0.203326	-0.0437161	-0.0150747	0.0481319	-0.0924988	-0.0480347	-0.0324301	0.0665452	0.0316535	0.120393	NA	0.232785	0.573741	0.548214	0.451678	0.169171	0.306858	0.357827
578	ALKBH3	-0.0751028	-0.217068	-0.164437	-0.210006	-0.127059	-0.340778	-0.389822	-0.345241	-0.336315	-0.426464	-0.35318	-0.274269	0.0808581	-0.0318975	-0.134918	-0.285094	-0.109269	-0.144849	-0.397562	-0.0365742	-0.343991	0.0151161	NA	0.684996	0.510245	0.21254	0.356992	0.239604	0.401883	0.330167
579	ALKBH4	0.159613	0.091526	0.134291	0.148313	0.144154	0.243897	0.135983	0.179986	0.307808	0.0563827	0.215583	0.0695715	0.112386	0.296882	0.0950733	0.201553	0.186947	0.101361	0.140353	0.0426991	0.0844808	0.184102	NA	0.907318	0.353846	0.931814	0.843001	0.396953	0.736637	0.553952
580	ALKBH5	-0.088001	0.1029	-0.127506	-0.38735	-0.113303	0.136498	-0.0270598	0.418433	-0.145437	-0.151479	0.0973594	-0.0649198	-0.0713904	-0.127693	-0.25393	-0.520769	-0.0218364	-0.204769	0.118048	0.0877528	-0.126692	-0.128319	NA	0.348786	0.14496	0.360514	0.49447	0.441357	0.306176	0.300028
581	ALKBH6	-0.0580691	-0.153134	0.113754	-0.167819	-0.0615509	-0.230678	0.0741343	-0.340563	-0.120793	0.087497	0.0607716	-0.151093	0.0181131	-0.0412279	-0.0410458	-0.294592	-0.0818389	-0.0412628	-0.0377088	-0.268558	0.152905	0.0746028	NA	0.273407	0.484742	0.250264	0.304208	0.229376	0.230626	0.435151
582	ALKBH7	-0.264024	-0.32078	-0.481896	-0.185803	0.11813	-0.515084	-0.38963	-0.750459	-0.279708	-0.603959	-0.175302	-0.555251	-0.421671	0.18485	-0.492038	0.120431	0.138819	0.0974413	-0.450761	-0.190799	-0.842254	-0.121538	NA	0.323018	0.593264	0.408935	0.611393	0.524423	0.421298	0.460126
583	ALKBH8	-0.109289	-0.314486	-0.173232	-0.122388	-0.163236	-0.456729	0.0614122	-0.479045	-0.434413	0.00540297	0.117422	-0.182402	-0.104878	-0.0405869	-0.245533	0.000756846	-0.0973257	-0.229147	-0.386105	-0.242867	-0.0926834	-0.25378	NA	0.743715	0.333707	0.243364	0.296915	0.318167	0.697474	0.230372
584	ALLC	0.0300633	-0.0599033	0.0558022	0.14558	-0.25619	0.17523	0.311753	0.201887	0.148573	0.0734496	0.550055	-0.210837	0.264143	0.0368841	0.144967	0.146193	-0.195645	-0.316735	-0.101039	-0.0187673	0.0285623	0.083042	NA	0.618957	0.548171	0.416801	1.2038	0.624858	0.300934	0.566366
585	ALMS1	-0.134079	0.176814	-0.026516	-0.142109	-0.214761	-0.228566	-0.203898	-0.104547	-0.352585	-0.173005	-0.234791	-0.20689	-0.156067	-0.0392804	-0.0332763	-0.250941	-0.188781	-0.24074	0.169618	0.184009	-0.0328817	-0.0201504	NA	0.595731	0.388835	0.224026	0.385926	0.345737	0.671121	0.178493
586	ALOX12	0.0572955	0.119715	0.160414	0.189478	0.0620244	0.138981	0.117634	0.271994	0.00596768	0.458098	-0.22283	0.0366156	0.158247	-0.0229764	0.220164	0.158791	0.181855	-0.0578066	-0.0792257	0.318656	0.176569	0.144258	NA	0.592754	0.352036	0.435334	1.05722	0.364944	0.55639	0.471103
587	ALOX12B	-0.0897913	-0.135987	-0.122005	-0.161593	-0.141641	0.0172337	0.145687	-0.136299	0.170767	-0.122043	0.413416	-0.248567	-0.0648482	0.0440414	-0.0682941	-0.254893	-0.115338	-0.167944	-0.242929	-0.0290465	-0.146686	-0.0973232	NA	0.33788	0.319596	0.310691	0.31804	0.27408	0.251161	0.295961
588	ALOX15	-0.0123484	-0.17277	0.0214036	-0.0264589	-0.209763	0.222762	0.0137403	0.210785	0.234739	0.258182	-0.230701	-0.118118	0.238751	-0.157678	-0.0244348	-0.0284831	-0.220256	-0.19927	-0.238487	-0.107053	0.0475952	-0.00478793	NA	0.575478	0.273346	0.280669	0.413914	0.324552	0.158481	0.266398
589	ALOX15B	0.0845126	-0.0326899	-0.173875	-0.106706	0.0852976	-0.131465	0.376454	0.0574997	-0.32043	0.420991	0.331916	0.166013	0.158307	-0.0707818	-0.160967	-0.0524449	-0.0100522	0.180647	0.0518592	-0.117239	-0.172303	-0.175447	NA	0.412789	0.995296	0.578396	0.409426	0.373654	0.516299	0.342409
590	ALOX5	-0.0921768	-0.1569	0.2196	-0.185698	-0.225616	-0.320399	-0.450254	-0.360056	-0.280742	-0.598176	-0.302331	-0.083584	-0.0455814	-0.147365	-0.351798	-0.0195976	-0.133226	-0.318006	0.178703	-0.492504	0.394604	0.0445966	NA	0.374142	0.339785	0.261219	0.31759	0.229479	0.392872	0.844004
591	ALOX5AP	0.0884279	0.0242077	0.142803	0.0980342	0.185536	0.0114509	0.000741259	0.277509	-0.254607	0.156916	-0.155434	0.191828	-0.0343563	0.107812	0.100425	0.0956434	0.105373	0.265699	-0.0221196	0.070535	0.388171	-0.102564	NA	0.488253	0.207685	0.530178	0.63899	0.609015	0.462603	0.385171
592	ALOXE3	-0.0765909	-0.0168161	-0.0782588	-0.0787561	-0.100761	-0.147763	-0.0478929	-0.0686395	-0.226887	0.0421953	-0.137981	-0.00239486	-0.121358	-0.10602	-0.0966162	-0.060896	0.0130982	-0.214621	0.0445221	-0.0781543	-0.0705427	-0.0859749	NA	0.135631	0.18065	0.167491	0.146223	0.25395	0.35803	0.31804
593	ALPI	-0.019084	0.019298	-0.0645602	-0.0617391	-0.249347	0.00746575	-0.352121	0.463956	-0.449024	-0.587686	-0.116557	-0.016216	0.0462619	-0.0872979	-0.206706	0.0832281	-0.383801	-0.114894	-0.243894	0.28249	-0.0313935	-0.097727	Nonessential_DepMap	0.380048	0.547363	0.258061	0.260808	0.669312	0.395499	0.324002
594	ALPK1	0.000942457	-0.0537051	-0.225559	-0.12426	0.134446	-0.112826	0.130819	-0.179618	-0.0460346	0.283833	-0.0221956	0.125649	0.0370181	-0.15984	-0.0266475	-0.221873	0.0546696	0.214223	-0.0163611	-0.0910491	-0.201837	-0.249281	NA	0.685111	0.44798	0.454693	0.372281	0.548076	0.395553	0.857471
595	ALPK2	0.0381591	0.0968997	0.192618	0.0215293	0.15927	0.0456305	0.357818	0.124155	-0.0328941	0.4895	0.226135	0.125096	0.116833	-0.127451	-0.0399016	0.0829602	0.174176	0.144364	0.266736	-0.0729361	0.188501	0.196736	NA	0.20259	0.648774	0.277366	0.639208	0.435825	0.464206	0.843057
596	ALPK3	0.210925	-0.012245	-0.13286	0.0343445	0.132023	0.329845	0.29986	-0.0718811	0.731571	-0.103588	0.703307	0.252766	0.0853905	0.29462	-0.022753	0.091442	0.145248	0.118799	-0.0967769	0.0722869	-0.132269	-0.133451	NA	0.402108	0.456123	0.754487	0.361975	0.274297	0.176542	0.326887
597	ALPL	0.12806	-0.0684361	0.0572674	0.0401495	0.0252699	0.161188	0.107785	0.242582	0.0797944	-0.0106795	0.22625	-0.0495059	0.200736	0.23295	0.133149	-0.0528499	-0.0201743	0.0707141	-0.198255	0.0613827	-0.0475607	0.162096	NA	0.520036	0.284109	0.50724	0.66375	0.133739	0.86385	0.393232
598	ALPP	0.048374	0.150486	0.228863	0.0752378	0.0875588	0.111402	-0.0515185	0.121105	0.101699	0.154138	-0.257175	-0.0496213	-0.0204615	0.215205	0.155527	-0.00505133	-0.111985	0.287102	0.242507	0.0584654	0.306828	0.150897	NA	0.301252	0.354868	0.411168	0.493718	0.303872	0.727089	0.879821
599	ALPPL2	0.111935	0.0612485	0.0754187	0.210413	0.263116	0.104384	0.127081	-0.0257419	0.234511	0.415411	-0.161249	0.0611108	-0.0237469	0.29844	0.192488	0.228338	0.217755	0.308477	0.0334429	0.0890542	0.111048	0.0397889	NA	0.529347	0.765449	0.661544	1.13341	1.12127	0.414393	0.379115
600	ALS2	-0.143105	-0.0570131	-0.266369	-0.334882	-0.209455	0.0944976	0.239667	0.373519	-0.184524	0.256081	0.223253	-0.426608	-0.144829	0.142121	-0.481507	-0.188256	-0.403121	-0.0157895	-0.311936	0.19791	-0.172424	-0.360314	NA	0.322635	0.600993	0.352617	0.55396	0.45927	0.317197	0.608888
601	ALS2CL	-0.189347	0.214392	-0.0866036	-0.0520681	-0.116195	0.102674	0.0635082	0.209799	-0.00445008	0.0477208	0.0792955	-0.111775	-0.0895035	-0.366763	-0.134203	0.0300662	-0.486649	0.25426	0.135527	0.293258	-0.118489	-0.0547179	NA	0.586667	0.318845	0.316953	0.303504	0.302814	0.688341	0.358794
602	ALS2CR12	-0.231442	0.0113937	-0.362807	-0.17448	-0.046861	-0.044325	0.0431907	0.49315	-0.5818	0.463779	-0.377397	-0.201917	-0.377513	-0.114896	-0.00668483	-0.342274	-0.0269374	-0.0667846	-0.0500358	0.0728231	-0.525218	-0.200396	NA	0.348707	0.427328	0.346787	0.478293	0.362478	0.123704	0.394797
603	ALX1	0.0202105	0.0573947	-0.0228252	0.258059	0.133762	-0.481857	-0.416821	-0.349231	-0.614483	-1.04623	0.212586	0.0663179	0.0504034	-0.0560899	0.0686546	0.447464	0.154752	0.112771	0.17862	-0.06383	0.241756	-0.287407	NA	0.68723	0.398049	0.274905	0.593477	0.674936	0.375352	0.63382
604	ALX3	-0.0791224	-0.185524	-0.224563	-0.158356	-0.382004	-0.329455	0.0336067	-0.39058	-0.268329	-0.0546503	0.121864	-0.188629	-0.0790491	0.030311	-0.238405	-0.0783077	-0.318737	-0.445272	0.0273507	-0.3984	-0.156022	-0.293103	Nonessential_DepMap	0.356291	0.178231	0.224754	0.283604	0.578602	0.526015	0.338017
605	ALX4	-0.190354	-0.318495	-0.579634	-0.292225	-0.260145	-0.0495269	-0.647542	-0.0462086	-0.0528452	-0.783656	-0.511428	-0.183475	-0.266211	-0.121375	-0.155603	-0.428846	-0.267379	-0.252912	-0.42291	-0.214081	-0.656625	-0.502643	NA	0.218456	0.8642	0.356547	0.644099	0.278049	0.368465	1.13548
606	ALYREF	-0.759466	-0.830437	-0.695394	-1.01534	-1.37084	-0.987126	-1.39935	-1.30961	-0.664637	-1.39932	-1.39937	-1.11158	-0.7644	-0.402422	-1.04347	-0.987213	-1.73272	-1.00896	-0.59384	-1.06703	-0.809097	-0.581691	essential_DepMap	1.41372	3.18307	1.48812	1.6092	2.50295	1.55023	1.13393
607	AMACR	0.0573671	0.019351	-0.0248088	-0.0840937	-0.023445	-0.0219267	-0.184561	-0.197653	0.1538	-0.00912687	-0.359995	0.0775188	0.153397	-0.0588145	-0.0796291	-0.0885583	-0.0201122	-0.0267778	0.0630993	-0.0243974	-0.20239	0.152773	NA	0.311322	0.196871	0.380907	0.205352	0.247686	0.265748	0.258931
608	AMBN	-0.024388	-0.0717763	-0.109759	-0.112056	0.0599227	0.0361882	-0.0365575	0.148074	-0.0756978	-0.331043	0.257929	-0.212311	0.266376	-0.12723	-0.144054	-0.0800589	-0.156263	0.276109	-0.0491258	-0.0944269	-0.233229	0.0137123	NA	0.26858	0.38224	0.379864	0.138555	0.442891	0.159778	0.220743
609	AMBP	-0.0146557	0.218486	0.236082	0.0308919	-0.0334515	0.361914	-0.04099	0.0258405	0.697987	-0.450994	0.369014	-0.0126337	0.0885911	-0.119925	-0.130764	0.192548	0.101391	-0.168294	0.162155	0.274818	0.290161	0.182004	NA	0.924174	0.437077	0.318759	0.333646	0.284235	0.867465	0.798187
610	AMBRA1	-0.340177	-0.0284122	-0.201667	-0.254605	-0.250977	-0.430167	-0.714606	-0.394031	-0.466303	-0.742665	-0.686546	-0.369563	-0.358443	-0.292525	-0.332364	-0.176846	-0.0603225	-0.441632	0.0102493	-0.0670736	-0.108627	-0.294708	NA	0.46066	0.933544	0.978811	0.584593	0.481842	0.192573	0.422135
611	AMD1	-1.05184	-0.54063	-0.983549	-0.627626	-0.928364	-1.21458	-1.04953	-1.00787	-1.42129	-1.1488	-0.950258	-0.536957	-1.4931	-1.12545	-0.668083	-0.587169	-1.23127	-0.62546	-0.660951	-0.420308	-1.03425	-0.932844	essential_DepMap	1.46119	1.49975	1.52143	1.9611	2.37809	0.852001	1.50475
612	AMDHD1	0.0179788	-0.217316	0.138753	-0.0557818	-0.216366	-0.0601963	-0.0917394	-0.0857322	-0.0346604	0.107179	-0.290658	-0.0781782	0.0851122	0.0470023	-0.00267941	-0.108884	-0.117176	-0.315556	-0.444697	0.0100654	0.137898	0.139607	NA	0.416348	0.357021	0.268411	0.379999	0.346952	0.323828	0.467042
613	AMDHD2	0.112987	0.0928074	-0.050583	0.0211402	0.00392529	-0.23053	0.0732795	-0.203664	-0.257395	0.119234	0.0273251	0.193448	0.031505	0.114009	0.0317412	0.0105392	0.126014	-0.118164	0.0236996	0.161915	0.0709098	-0.172076	NA	0.231362	0.395261	0.653647	0.479497	0.245606	0.546865	0.339941
614	AMELX	0.0978938	0.223181	0.146599	0.158849	0.092533	0.237036	0.25799	0.264517	0.209554	0.135709	0.380271	0.0360622	-0.0614667	0.319086	0.162774	0.154925	0.0307336	0.154333	0.333847	0.112514	0.186303	0.106896	NA	0.697767	0.374348	0.580044	1.1075	0.230966	0.762437	0.596605
615	AMELY	0.136247	0.224433	0.291406	0.216309	-0.0741783	0.113781	0.365623	-0.125365	0.352927	0.626448	0.104799	0.102968	0.189776	0.115997	0.180778	0.251841	0.157435	-0.305792	0.289474	0.159391	0.3898	0.193012	NA	0.719097	0.425089	0.519993	0.956811	0.327482	0.903507	1.02942
616	AMER1	0.162075	0.0911485	0.161505	0.207714	0.106442	0.136963	0.0159107	-0.46947	0.743395	-0.0395528	0.0713741	0.246246	0.0687385	0.171241	0.27566	0.139769	0.142404	0.0704808	0.213053	-0.0307561	-0.000715364	0.323726	NA	0.371522	0.251548	0.718967	0.662651	0.345164	0.417579	0.671682
617	AMER2	0.120549	0.00152522	0.11954	-0.0777551	0.00476257	0.39703	0.332508	0.447513	0.346547	-0.0951495	0.760166	0.113015	0.223418	0.0252149	-0.17058	0.0150693	-0.0738111	0.0833362	0.0771442	-0.0740937	0.282365	-0.0432843	NA	0.817503	0.445725	0.59346	0.31289	0.208762	0.667521	0.565623
618	AMER3	-0.135453	-0.15791	-0.298055	-0.248468	0.0782251	-0.216436	-0.326774	-0.176799	-0.256073	-0.107955	-0.545593	-0.0506133	-0.0225124	-0.333233	-0.161646	-0.33529	0.208946	-0.0524957	-0.193793	-0.122028	-0.297174	-0.298936	NA	0.335278	0.63071	0.28735	0.667713	0.41895	0.300006	0.360369
619	AMFR	-0.0382326	0.160652	-0.081261	-0.0691298	0.0146851	0.0116546	-0.186067	-0.0841937	0.107503	-0.110265	-0.261869	-0.237386	0.124857	-0.00216867	-0.0478313	-0.0904282	-0.0767942	0.106164	0.196756	0.124548	-0.0472281	-0.115294	NA	0.223197	0.229852	0.428291	0.0664469	0.237659	1.00131	0.258801
620	AMH	0.159274	0.0844161	-0.0227941	0.0179912	0.0127559	0.252654	0.558522	0.406336	0.0989717	0.75759	0.359454	0.138577	0.0446318	0.294613	0.0030787	0.0329036	0.204645	-0.179133	0.135772	0.0330606	-0.129611	0.0840231	NA	0.708995	1.67028	0.537602	0.150624	0.722322	0.759148	0.242327
621	AMHR2	0.105442	-0.130845	-0.101245	0.0148725	0.00106143	0.256289	0.22821	0.42763	0.0849492	0.0738777	0.382543	0.0525902	-0.0627098	0.326445	0.0243752	0.00536977	-0.119817	0.12194	-0.19131	-0.0703813	-0.459775	0.257285	NA	0.553278	0.57449	0.522879	0.276663	0.439729	0.146798	0.345323
622	AMIGO1	-0.104133	-0.322995	-0.282049	-0.0687331	-0.303141	-0.264026	-0.232027	-0.515944	-0.012109	-0.0915011	-0.372552	-0.158413	-0.0572275	-0.0967574	0.0203823	-0.157848	-0.0836724	-0.522609	-0.248069	-0.397921	-0.40204	-0.162059	NA	0.397349	0.43371	0.317855	0.536226	0.495568	0.725015	0.380881
623	AMIGO2	0.0820955	0.113074	-0.0565458	-0.191592	-0.0698125	-0.127354	-0.0856562	-0.251307	-0.00340109	-0.114736	-0.0565769	0.153045	0.0915531	0.00168861	-0.177052	-0.206133	0.154719	-0.294344	0.151215	0.0749324	0.207915	-0.321007	NA	0.311607	0.116234	0.485452	0.534112	0.297591	0.446202	0.359663
624	AMIGO3	-0.178606	-0.0276019	-0.198164	0.073922	-0.0795052	0.161721	0.0657148	-0.0771168	0.400558	0.40843	-0.277	-0.155226	-0.258829	-0.121764	0.0488153	0.0990288	0.132493	-0.291503	-0.227716	0.172512	-0.262894	-0.133435	NA	0.742116	0.416392	0.289037	0.417425	0.264788	0.363452	0.355862
625	AMMECR1	0.131531	-0.0923045	-0.269641	-0.0310767	0.0544052	0.0818574	-0.649543	0.3446	-0.180885	-0.785609	-0.513476	0.334253	-0.0223275	0.0826678	-0.110243	0.0480893	0.117114	-0.00830331	-0.278111	0.0935016	-0.477623	-0.0616599	NA	0.371412	0.772242	0.744727	0.188643	0.750452	0.343255	0.453538
626	AMMECR1L	-0.272313	-0.242451	-0.408639	-0.202956	-0.305857	-0.519641	-0.421566	-0.327892	-0.711391	-0.161682	-0.681449	-0.335561	-0.271949	-0.209431	-0.285486	-0.120426	-0.158665	-0.45305	-0.378942	-0.10596	-0.391602	-0.425676	NA	0.677294	0.397396	0.559091	0.400641	0.566809	0.286404	0.867452
627	AMN	-0.00556024	-0.0830078	0.175649	0.0164969	0.099575	0.1029	-0.116539	-0.132912	0.338712	0.201012	-0.43409	-0.0464584	0.119125	-0.0893477	0.201272	-0.168279	0.254885	-0.055735	-0.171054	0.00503806	0.13171	0.219588	NA	0.405779	0.271731	0.216811	0.323654	0.517291	0.612245	0.558682
628	AMN1	0.275424	0.12111	0.160228	0.215752	0.145855	0.381243	0.147697	0.442135	0.320352	0.204	0.0913932	0.22071	0.395398	0.210163	0.204389	0.227114	0.112167	0.179543	0.131743	0.110476	0.178611	0.141846	NA	1.36972	0.368298	0.974694	1.22914	0.757211	0.878112	0.507875
629	AMOT	-0.00813392	0.16175	0.381333	0.0431999	-0.117896	0.232236	0.207038	0.179711	0.284761	0.239379	0.174697	0.0502367	-0.0348672	-0.0397712	-0.168297	0.254697	-0.388421	0.152629	0.355313	-0.0318129	0.169291	0.593375	NA	0.643945	1.33495	0.308035	0.587573	0.250156	0.879731	1.8605
630	AMOTL1	-0.184138	0.198034	-0.255881	-0.252113	-0.179014	0.10473	-0.350241	0.108457	0.101002	0.299086	-0.999569	-0.175648	-0.122041	-0.254724	-0.0813586	-0.422867	-0.349425	-0.00860283	0.411325	-0.0152565	-0.203753	-0.308009	NA	0.279431	0.321243	0.354578	0.422894	0.230752	0.347552	0.271407
631	AMOTL2	0.323362	0.2357	0.41101	0.393304	0.362562	0.428854	0.51799	0.309306	0.548401	0.585014	0.450967	0.332526	0.183494	0.454067	0.317639	0.46897	0.36581	0.359315	0.488788	-0.0173887	0.510879	0.31114	NA	0.721589	1.46719	1.12901	1.64383	1.22269	0.735499	0.996202
632	AMPD1	-0.350438	-0.57664	-0.584317	-0.078575	-0.289487	-0.549445	-0.0331276	-0.21357	-0.885321	0.253824	-0.320079	-0.447616	-0.553019	-0.050678	0.0318127	-0.188963	-0.232704	-0.34627	-0.29489	-0.858389	-0.545718	-0.622917	NA	0.529678	0.356784	0.555955	0.184585	0.753772	0.764774	1.0919
633	AMPD2	-0.283551	-0.218406	-0.338747	-0.379845	-0.404142	-0.482803	-0.130334	-0.561581	-0.404025	-0.376797	0.116128	-0.420494	-0.0928717	-0.337288	-0.615043	-0.144648	-0.283135	-0.52515	-0.242516	-0.194296	-0.173128	-0.504366	NA	0.45355	0.347971	0.455932	0.63345	0.621847	0.327893	0.357946
634	AMPD3	-0.137647	0.0379452	-0.134945	-0.19428	-0.187325	-0.648289	0.0313876	-0.48769	-0.808888	-0.043634	0.106409	-0.203877	0.00563837	-0.214701	-0.166754	-0.221806	-0.251366	-0.123283	-0.00751518	0.0834055	-0.26634	-0.00354942	NA	1.00093	0.227561	0.338187	0.490831	0.317277	0.334039	0.482758
635	AMPH	0.0376334	-0.087389	0.012875	0.121008	0.146178	0.272147	0.269646	0.0424671	0.501828	0.751519	-0.212228	-0.00945075	-0.141363	0.263714	0.100097	0.141919	0.253622	0.0387339	0.147228	-0.322006	0.171766	-0.146015	NA	0.742031	0.476558	0.408935	0.486862	0.836675	0.330869	0.318496
636	AMT	0.0401829	0.151953	-0.116602	-0.0570245	0.0934418	0.0875276	0.0624062	-0.120893	0.295948	0.498364	-0.373552	0.0188342	0.0794268	0.0222876	-0.0130085	-0.101041	-0.0681342	0.255018	0.115963	0.187942	-0.276517	0.043312	NA	0.325943	0.349045	0.649752	0.246635	0.299582	0.788492	0.190568
637	AMTN	-0.0732867	0.00420838	-0.0049406	-0.0781941	0.0095583	0.178985	0.116122	0.0794697	0.278501	-0.0290702	0.261314	-0.0284969	-0.172116	-0.0192467	-0.088932	-0.0674561	-0.0777165	0.0968331	-0.0504848	0.0589016	-0.0517568	0.0418756	NA	0.600352	0.403936	0.223299	0.0988279	0.168963	0.245434	0.237201
638	AMY1A	-0.891155	-0.960892	-0.956508	-0.956351	-0.844047	-0.946295	-0.844851	-0.904581	-0.988008	-0.894781	-0.794922	-0.728345	-1.11851	-0.826607	-1.10444	-0.808261	-0.773866	-0.914228	-0.895363	-1.02642	-0.822987	-1.09003	NA	1.48583	1.21058	1.82102	2.11639	1.40694	2.26839	1.35228
639	AMY1B	-0.780224	-1.09498	-1.40872	-1.00517	-0.81628	-1.37775	-1.27378	-1.78651	-0.968987	-1.55294	-0.994609	-0.772415	-0.768641	-0.799617	-1.01606	-0.994276	-0.675091	-0.957468	-1.0093	-1.18065	-1.40979	-1.40765	NA	2.48231	1.66702	2.77211	3.18612	2.36816	4.30016	3.02802
640	AMY1C	-0.853275	-1.02209	-0.745723	-0.659515	-0.96145	-0.799434	-1.33497	-0.273105	-1.32576	-1.61007	-1.05988	-0.650192	-0.806941	-1.10269	-0.649412	-0.669618	-0.816174	-1.10673	-0.918445	-1.12574	-0.600284	-0.891162	NA	0.711178	1.46177	1.75945	1.79072	1.67943	1.97886	1.00762
641	AMY2A	-0.833115	-0.60236	-0.724967	-1.10222	-0.580193	-0.376975	-0.185837	-0.147698	-0.606252	0.363766	-0.73544	-1.23459	-0.284599	-0.98016	-1.07798	-1.12647	-0.520554	-0.639832	-0.493854	-0.710865	-0.15643	-1.2935	NA	0.75413	0.560663	0.869666	2.39549	1.01948	0.946098	1.02331
642	AMY2B	-0.399211	-0.111449	-0.418553	-0.359772	-0.336483	-0.169147	-0.496672	-0.292105	-0.0461884	-0.393093	-0.600252	-0.428468	-0.412103	-0.357061	-0.365481	-0.354062	-0.249317	-0.423648	-0.0123134	-0.210584	-0.556783	-0.280323	NA	0.473428	1.04684	0.8041	0.773555	0.763805	0.532481	0.604848
643	AMZ1	-0.06927	0.0919056	-0.386947	-0.0895911	-0.378288	0.327742	-0.162573	0.754324	-0.0988408	0.169073	-0.494219	-0.0549206	-0.217295	0.0644053	-0.0352346	-0.143948	-0.509625	-0.246951	-0.0380158	0.221827	-0.265588	-0.508307	NA	0.52183	0.551371	0.210419	0.332888	0.64158	0.563933	0.690484
644	AMZ2	-0.0415336	-0.00975465	-0.0158528	-0.0411943	0.0787084	0.0373585	0.176146	0.141298	-0.0665804	0.375082	-0.0227908	-0.0422133	-0.0372587	-0.0451288	-0.198381	0.115992	-0.024122	0.181539	0.0279033	-0.0474126	-0.0309591	-0.000746632	NA	0.417914	0.530325	0.49485	0.313251	0.418449	0.450561	0.255656
645	ANAPC1	-0.86702	-1.14532	-0.988051	-1.0293	-0.862832	-1.25136	-1.60142	-1.65029	-0.852433	-1.69622	-1.50662	-0.771082	-0.844446	-0.985531	-0.933342	-1.12525	-0.847719	-0.877945	-1.10806	-1.18258	-1.21654	-0.75956	NA	2.27715	2.42584	2.00087	2.43542	1.40688	2.51703	1.46229
646	ANAPC10	-0.44903	-0.264592	-0.457348	-0.396836	-0.312388	-0.670506	-0.548224	-0.588287	-0.752725	-0.708757	-0.387691	-0.28167	-0.574084	-0.491337	-0.407448	-0.386224	-0.301018	-0.323758	-0.36268	-0.166503	-0.298338	-0.616358	essential_DepMap	1.46753	0.99612	1.30452	1.37267	0.698362	1.35056	0.557547
647	ANAPC11	-1.79247	-1.875	-1.70142	-1.6037	-1.91224	-1.58977	-1.33711	-1.63916	-1.54037	-1.35721	-1.317	-1.55588	-1.8164	-2.00514	-1.37006	-1.83734	-2.39624	-1.42824	-2.17772	-1.57227	-1.56649	-1.83634	essential_DepMap	4.92082	2.73013	6.59176	6.11464	3.01772	6.59176	3.57155
648	ANAPC13	-0.594265	-0.769838	-0.12528	-0.193155	-0.538757	-0.325381	-0.432958	-0.0722194	-0.578543	-0.658405	-0.207512	-0.635998	-0.69418	-0.452617	-0.0659192	-0.320391	-0.489795	-0.587719	-0.483796	-1.05588	-0.150493	-0.100067	NA	0.41174	0.309326	0.9914	0.90436	0.978143	1.0202	0.454204
649	ANAPC15	-0.63441	-0.288151	-0.257007	-0.611788	-0.260503	-0.322371	-0.861935	-0.307826	-0.336916	-0.743638	-0.980233	-0.627097	-0.668185	-0.607948	-0.697046	-0.52653	-0.166025	-0.35498	-0.356322	-0.21998	-0.277817	-0.236197	essential_DepMap	0.572157	1.60113	1.28988	1.3031	0.53929	0.391838	1.13322
650	ANAPC16	-0.349041	-0.0926333	-0.209132	-0.265849	-0.0429832	-0.157712	-0.194629	-0.390591	0.0751683	-0.0392268	-0.350032	-0.411447	-0.396107	-0.23957	-0.302178	-0.229521	-0.131607	0.0456406	-0.286462	0.101195	-0.23454	-0.183724	NA	0.294709	0.354666	0.647817	0.515999	0.224426	0.334588	0.337502
651	ANAPC2	-1.12933	-1.00778	-1.19623	-1.67621	-1.34438	-1.28558	-1.64082	-1.01434	-1.55683	-1.72758	-1.55406	-1.49467	-0.902626	-0.990701	-1.67084	-1.68159	-1.08248	-1.60628	-1.33993	-0.675622	-1.54655	-0.845904	NA	2.37558	2.58236	2.25259	3.07804	1.79871	1.93306	1.55343
652	ANAPC4	-0.847593	-0.76813	-0.686045	-0.874167	-0.521414	-1.04916	-0.649298	-1.01849	-1.07982	-0.642707	-0.655888	-1.03284	-0.71402	-0.795924	-0.976788	-0.771546	-0.617714	-0.425114	-0.835141	-0.70112	-0.544668	-0.827421	essential_DepMap	2.05513	1.02731	3.20343	1.83181	0.935374	2.72145	1.0951
653	ANAPC5	-0.962579	-1.03515	-1.24712	-1.19956	-1.30683	-1.28437	-0.81456	-1.46224	-1.1065	-1.01611	-0.613011	-1.21865	-0.958088	-0.710997	-1.14777	-1.25135	-1.81402	-0.799629	-0.997762	-1.07254	-1.5478	-0.946448	essential_DepMap	3.00326	1.17246	2.33819	2.19363	2.29443	1.81664	1.55457
654	ANAPC7	0.0500315	0.255107	0.182528	0.314659	0.146585	0.102143	0.126528	0.266593	-0.0623065	0.0411602	0.211896	0.0698849	0.2877	-0.20749	0.221279	0.408039	0.246593	0.0465779	0.28113	0.229085	0.0883396	0.276716	NA	0.441487	0.679968	0.725842	1.37394	0.51622	1.46676	0.716767
655	ANG	-0.141672	-0.149837	-0.0900229	-0.265093	-0.165478	-0.342145	-0.0647152	-0.154904	-0.529386	-0.253242	0.123812	-0.0702696	-0.254793	-0.099952	-0.15586	-0.374326	-0.303589	-0.0273677	-0.190086	-0.109588	-0.08901	-0.0910357	NA	0.482823	0.235835	0.282329	0.631823	0.24884	0.191472	0.0629538
656	ANGEL1	-0.133755	-0.164671	0.0328346	-0.114678	-0.0886083	-0.22377	0.131801	-0.224257	-0.223282	0.265303	-0.00170144	-0.124925	-0.215082	-0.0612598	-0.12602	-0.103336	-0.0175207	-0.159696	-0.0799888	-0.249353	-0.0964806	0.16215	NA	0.528122	0.483676	0.41005	0.356705	0.556972	0.322461	0.258628
657	ANGEL2	-0.363171	-0.101452	-0.0239176	0.00640542	-0.210665	-0.319503	-0.589338	-0.138121	-0.500885	-0.645735	-0.532942	-0.423121	-0.0625866	-0.603806	0.0730468	-0.060236	-0.0434004	-0.377929	0.0642534	-0.267157	0.0918224	-0.139658	NA	0.48052	0.807309	0.464706	0.173045	0.451463	0.263281	0.235241
658	ANGPT1	-0.0313857	-0.029128	-0.149212	-0.016503	-0.0348402	-0.0908851	0.322358	-0.153483	-0.0282872	0.426804	0.217912	0.0908199	-0.210649	0.0256715	-0.123827	0.090821	0.087945	-0.157626	0.00947992	-0.067736	-0.325757	0.0273332	NA	0.448662	0.708476	0.452225	0.408084	0.125823	0.437838	0.225582
659	ANGPT2	0.0576175	0.152619	0.106883	0.0642203	-0.00094356	0.209986	-0.101704	-0.0353899	0.455363	0.186575	-0.389984	-0.0680747	0.207508	0.0334196	0.0706153	0.0578254	-0.0799454	0.0780582	0.292384	0.012854	-0.0716554	0.285421	NA	0.54971	0.179418	0.449772	0.622002	0.263647	0.544615	0.304094
660	ANGPT4	0.0856895	0.00784026	0.110559	-0.0470934	-0.0159778	-0.121053	0.287848	-0.215669	-0.0264379	0.107903	0.467794	0.0626443	0.0803744	0.11405	-0.131968	0.0377808	-0.185792	0.153837	0.0733392	-0.0576587	0.263499	-0.0423808	NA	0.294038	0.610638	0.632644	0.265272	0.452305	0.258738	0.411754
661	ANGPTL1	0.0397325	0.297801	0.148172	0.156554	0.189512	0.351722	0.236134	0.0475238	0.655919	-0.0899508	0.562218	0.0280749	-0.065911	0.157034	0.0906036	0.222505	0.30339	0.0756338	0.229805	0.365797	0.234869	0.0614751	NA	0.49852	0.398114	0.508638	0.825897	0.966844	1.28767	0.531195
662	ANGPTL2	0.0459562	0.244767	-0.058356	0.00318049	0.183982	0.372053	-0.742479	0.408973	0.335132	-0.442045	-1.04291	0.0644044	-0.032334	0.105798	0.00337013	0.00299085	0.213835	0.154128	0.10082	0.388714	-0.338142	0.22143	NA	0.661892	0.60635	0.158641	0.304348	0.36204	0.735988	0.364496
663	ANGPTL3	0.126835	-0.0424068	-0.0174581	0.041623	0.116418	-0.054351	0.0249969	-0.213754	0.105052	0.0278032	0.0221906	0.00362629	0.122193	0.254684	0.0861876	-0.00294153	0.102136	0.1307	0.135359	-0.220173	0.0407966	-0.0757128	NA	0.24829	0.258092	0.485452	0.50805	0.332374	0.432367	0.219989
664	ANGPTL4	-0.284994	-0.332545	0.117517	-0.358507	-0.0653719	-0.354173	-0.218126	-0.437914	-0.270432	0.0570754	-0.493328	-0.352709	-0.222384	-0.279889	-0.347316	-0.369698	-0.0754608	-0.055283	-0.549859	-0.115232	0.186308	0.0487268	NA	0.261846	0.199544	0.486782	0.618344	0.193467	0.466126	0.280242
665	ANGPTL5	0.241132	0.45071	0.0399333	0.192351	0.351988	0.0638079	-0.153915	0.33905	-0.211434	-0.0173669	-0.290464	0.317531	0.179756	0.226109	0.268723	0.11598	0.223481	0.480496	0.420725	0.480695	0.143752	-0.0638849	NA	0.33792	0.399414	1.06399	0.66773	1.01095	2.30855	0.358833
666	ANGPTL6	-0.373496	-0.438585	-1.02791	-0.584929	-0.509498	-0.349208	-0.797535	-0.0475364	-0.650879	-0.362749	-1.23232	-0.311399	-0.348589	-0.460499	-0.839658	-0.3302	-0.354086	-0.66491	-0.690111	-0.18706	-0.337046	-1.71877	NA	0.611757	1.26831	0.838632	1.34178	0.863267	0.5576	0.737574
667	ANGPTL7	0.10567	0.0383917	0.235578	0.18075	0.260272	0.733804	0.136679	0.74655	0.721058	0.383689	-0.110331	0.0517634	0.226757	0.0384888	0.353652	0.00784794	0.156218	0.364326	0.00288766	0.0738957	0.188391	0.282765	NA	1.93507	0.66354	0.490797	0.416618	0.833629	0.230759	0.798412
668	ANGPTL8	-0.0733681	-0.127518	0.169381	-0.100921	0.128444	-0.165049	-0.172197	-0.262716	-0.0673814	-0.28045	-0.0639445	-0.106554	-0.21538	0.10183	-0.0164954	-0.185346	0.181321	0.0755671	-0.121871	-0.133165	-0.0933033	0.432065	NA	0.15426	0.379479	0.278189	0.197168	0.548075	0.400101	1.58343
669	ANHX	-0.084773	0.155174	-0.128588	0.0542297	-0.20156	-0.145913	-0.270882	-0.192131	-0.0996939	-0.186586	-0.355179	-0.349268	-0.112413	0.207363	0.0629275	0.045532	-0.117449	-0.285671	0.0941686	0.216178	-0.0412018	-0.215974	NA	0.123901	0.259211	0.346787	0.538697	0.39737	0.605242	0.175006
670	ANK1	-0.028265	-0.0487391	0.183494	-0.048309	0.0766622	-0.0379525	-0.0167114	0.0431092	-0.119014	-0.0411192	0.00769637	0.070845	-0.0769658	-0.0786742	-0.146205	0.0495871	0.0278896	0.125435	0.0689746	-0.166453	0.0586337	0.308354	NA	0.212518	0.294316	0.21254	0.23585	0.339808	0.371918	0.518092
671	ANK2	0.031072	0.0375171	-0.0556073	0.0132957	-0.125175	0.122529	-0.107437	0.357144	-0.112086	-0.462746	0.247872	-0.0584812	0.116223	0.0354741	-0.102285	0.128876	-0.00871792	-0.241631	0.0755075	-0.000473346	-0.0973918	-0.0138229	NA	0.511784	0.401698	0.49485	0.28523	0.165681	0.393877	0.334602
672	ANK3	-0.13462	-0.252538	-0.0457885	-0.373106	0.141042	-0.125307	-0.0680288	0.143786	-0.3944	0.0699164	-0.205974	-0.358016	-0.0464216	0.000576073	-0.504082	-0.242131	0.140081	0.142002	-0.205914	-0.299161	-0.0857408	-0.0058362	NA	0.312806	0.376766	0.272459	0.753748	0.162705	0.501469	0.183298
673	ANKAR	-0.0166267	0.0913069	0.257517	0.247566	0.127062	-0.110908	0.19978	-0.527858	0.306041	0.205269	0.194292	0.0167607	-0.120001	0.0533606	0.105383	0.389748	0.229496	0.0246288	0.240926	-0.0583123	0.296536	0.218498	NA	0.429702	0.704818	0.444906	2.00368	0.592533	0.404537	0.818727
674	ANKDD1A	-0.0188176	-0.478537	-0.13059	-0.0821157	-0.31781	0.104112	0.10498	-0.222916	0.431139	0.219378	-0.00941937	-0.0860388	0.0530539	-0.0234679	-0.317524	0.153293	-0.40147	-0.23415	-0.558895	-0.398178	-0.0870493	-0.17413	NA	0.678236	0.683233	0.374688	0.402947	0.526834	0.602834	0.227557
675	ANKDD1B	-0.0292005	-0.108373	0.141461	-0.107453	0.0249213	0.0773593	0.148037	0.16829	-0.0135713	-0.265756	0.56183	-0.0827666	0.0516094	-0.0564444	0.0381536	-0.25306	-0.0534933	0.103336	-0.200626	-0.0161195	0.336905	-0.0539824	NA	0.364617	0.341944	0.332547	0.272276	0.454068	0.16417	1.3098
676	ANKEF1	-0.0108919	-0.0400358	-0.0663212	-0.112395	-0.0130634	-0.135873	-0.170187	0.0255768	-0.297324	-0.302567	-0.0378061	-0.02468	-0.00401889	-0.00397678	-0.16847	-0.0563191	-0.358002	0.331875	0.100303	-0.180374	-0.0490296	-0.0836128	NA	0.293383	0.225107	0.360514	0.297975	0.415835	0.333693	0.35756
677	ANKFN1	0.151503	0.0144301	0.106198	-0.0701612	0.023407	0.291372	0.0283334	0.254438	0.328307	-0.0759073	0.132574	-0.0404152	0.178431	0.316494	-0.0362233	-0.104099	0.449309	-0.402495	-0.0669654	0.0958255	-0.0378166	0.250212	NA	0.885139	0.457349	0.49485	0.27187	0.58263	0.271362	0.581724
678	ANKFY1	-0.360534	-0.424131	-0.0320814	-0.393782	-0.255196	-0.09743	-0.138744	0.158073	-0.352933	-0.322841	0.045353	-0.137305	-0.406418	-0.537879	-0.0953564	-0.692208	-0.405812	-0.104579	-0.581012	-0.26725	-0.264747	0.200584	NA	0.393355	0.359091	0.565431	0.547105	0.396569	0.818408	0.340231
679	ANKH	0.22224	0.307028	0.299215	0.369569	0.219267	0.321641	0.158351	0.37079	0.272493	0.0347864	0.281915	0.179794	0.229779	0.257148	0.29417	0.444968	0.157609	0.280924	0.232134	0.381921	0.453906	0.144523	NA	0.988942	0.443263	1.09313	1.89992	0.704609	1.42795	0.639184
680	ANKHD1	-0.216191	0.0232406	-0.256133	-0.130502	-0.197038	-0.173916	-0.181193	-0.0401749	-0.307657	0.00132418	-0.363711	-0.180582	-0.122909	-0.345083	-0.030296	-0.230708	-0.178705	-0.215371	0.0113684	0.0351127	-0.606707	0.0944407	NA	0.208422	0.464434	0.399027	0.380834	0.190077	0.25321	0.317088
681	ANKHD1-EIF4EBP3	-0.137709	-0.0886291	0.0592104	-0.00736304	0.113412	-0.144837	-0.126067	-0.149425	-0.140249	-0.121851	-0.130283	-0.298284	-0.106057	-0.00878478	-0.122194	0.107468	0.015404	0.211419	-0.14921	-0.0280483	0.121382	-0.00296132	NA	0.32949	0.20117	0.201349	0.343498	0.733286	0.251789	0.279981
682	ANKIB1	-0.0298571	-0.0912175	-0.07546	-0.0823167	-0.0617609	-0.0759849	-0.0719908	-0.192359	0.0403896	-0.325658	0.181677	-0.0875736	0.0729462	-0.0749439	-0.151318	-0.0133151	-0.132712	0.00919061	-0.122674	-0.0597606	0.0210745	-0.171994	NA	0.177554	0.213472	0.303644	0.373911	0.248363	0.0798219	0.14869
683	ANKK1	-0.0441345	0.231699	0.339933	0.0819275	0.0644955	0.0389533	0.0979994	-0.0972819	0.175188	-0.219926	0.415924	-0.349588	0.182758	0.0344267	0.180009	-0.0161538	-0.0141191	0.14311	0.412591	0.0508075	0.31571	0.364155	NA	0.318727	0.493814	0.296709	0.646266	0.246915	0.822436	1.25698
684	ANKLE1	-0.244964	-0.0527786	-0.773438	-0.211116	-0.209834	-0.582979	-0.540933	-0.703296	-0.462662	-0.968014	-0.113853	-0.096763	-0.598483	-0.039645	-0.114202	-0.30803	-0.350811	-0.068857	-0.0177844	-0.0877729	-0.770405	-0.776471	NA	0.800415	0.446929	0.364516	0.338736	0.310128	0.252452	1.49658
685	ANKLE2	-1.30054	-0.84384	-1.16205	-1.12936	-0.884523	-1.22956	-1.25046	-1.11185	-1.34727	-1.33667	-1.16425	-1.22445	-1.26409	-1.41309	-1.44437	-0.81435	-0.785084	-0.983962	-0.850599	-0.837082	-1.27711	-1.04699	essential_DepMap	1.5919	1.85391	3.065	1.56318	1.68755	1.54231	1.64694
686	ANKMY1	-0.0157506	-0.0227872	-0.067421	0.0830787	-0.0951186	-0.177864	0.11221	0.195924	-0.551652	-0.0865491	0.31097	0.134177	-0.0447186	-0.13671	0.110354	0.0558039	-0.0770682	-0.113169	-0.0334212	-0.0121533	-0.186501	0.0516591	NA	0.278614	0.563233	0.423659	0.49485	0.192698	0.284515	0.177953
687	ANKMY2	0.125725	0.0807298	0.123344	-0.0537314	-0.0857336	-0.284967	-0.37422	-0.184234	-0.385701	-0.249686	-0.498755	0.0727918	0.125241	0.179143	0.042671	-0.150134	-0.167702	-0.0037656	0.091182	0.0702776	0.25114	-0.00445134	NA	0.318135	0.494199	0.575118	0.256706	0.28653	0.360693	0.620459
688	ANKRA2	0.0402741	-0.200497	-0.0387984	-0.305648	-0.0252478	-0.765268	-0.0555373	-0.518088	-1.01245	-0.402946	0.291871	-0.0370249	0.0989878	0.0588595	-0.275956	-0.335339	-0.00657808	-0.0439175	-0.22305	-0.177943	0.0426294	-0.120226	NA	0.77904	0.261465	0.305395	0.607532	0.64594	0.364637	0.268867
689	ANKRD1	0.12138	0.0531588	0.152293	-0.025279	0.0597612	0.290967	0.471871	0.653785	-0.0718508	0.630487	0.313256	0.0991472	0.181923	0.0830706	0.039578	-0.090136	-0.0861442	0.205667	-0.015735	0.122053	0.215398	0.0891885	NA	0.531275	0.925041	0.675718	0.217517	0.342375	0.819732	0.328119
690	ANKRD10	0.0215282	0.222586	0.0796349	0.113438	0.0986075	-0.235592	0.152246	-0.487392	0.0162088	0.1588	0.145693	-0.28785	0.42963	-0.0771951	0.0825344	0.144342	0.11285	0.0843651	0.300924	0.144247	0.144436	0.0148343	NA	0.23117	0.34349	0.431798	0.428	0.415166	0.701944	0.353979
691	ANKRD11	-0.134032	-0.0619861	-0.32555	-0.1755	-0.180589	-0.364005	0.117673	-0.308124	-0.419886	0.378273	-0.142927	-0.228812	-0.130543	-0.04274	-0.114008	-0.236992	-0.137014	-0.224164	-0.0330883	-0.0908839	-0.414112	-0.236988	NA	0.833585	0.32279	0.367543	0.420199	0.365553	0.131162	0.506681
692	ANKRD12	-0.0178074	-0.282522	0.213898	-0.0835367	-0.180719	0.0104521	0.254256	-0.0225542	0.0434584	0.287825	0.220687	-0.109093	0.0240504	0.0316202	-0.114935	-0.0521381	0.0141414	-0.37558	-0.371249	-0.193795	0.418435	0.00935987	NA	0.273354	0.64237	0.408935	0.280023	0.438565	0.59776	0.3798
693	ANKRD13A	0.0463282	-0.00390363	0.251246	-0.0824867	-0.306545	0.366386	0.0854859	0.384423	0.348349	-0.0749812	0.245953	0.230771	-0.271359	0.179573	-0.00551139	-0.159462	-0.377041	-0.236049	0.0105081	-0.0183154	0.294704	0.207788	NA	0.647702	0.320822	0.595166	0.162181	0.776452	0.69725	1.61756
694	ANKRD13B	-0.0429344	-0.175811	-0.132842	-0.0832742	-0.157591	-0.245284	-0.0626633	-0.13081	-0.359758	-0.115676	-0.00965011	-0.257294	0.0251371	0.103354	-0.0314724	-0.135076	-0.289717	-0.0254656	0.106297	-0.457918	-0.000120098	-0.265563	NA	0.352744	0.263914	0.295849	0.308675	0.292153	0.53166	0.32885
695	ANKRD13C	-0.025282	-0.127127	0.0432536	0.0207451	-0.164817	-0.104564	-0.371061	-0.159321	-0.0498076	-0.579996	-0.162126	-0.0784569	0.148573	-0.145962	-0.0533129	0.0948031	-0.471953	0.142319	-0.35314	0.0988858	-0.051501	0.138008	NA	0.177845	0.615261	0.278189	0.415935	0.270895	0.320168	0.253849
696	ANKRD13D	-0.0973775	-0.0698922	-0.0869713	0.0575278	-0.0725792	0.364559	-0.333294	0.486304	0.242814	0.145873	-0.812461	-0.183522	-0.149308	0.0406977	-0.0341089	0.149165	-0.299478	0.15432	0.0143271	-0.154111	-0.164523	-0.00941949	NA	0.628338	0.340953	0.160522	0.497346	0.195912	0.115148	0.241648
697	ANKRD16	0.0429668	-0.0548426	0.185497	-0.0412259	-0.0531642	-0.113601	-0.0356588	-0.400384	0.173182	-0.069665	-0.00165256	-0.00837666	-0.00556283	0.14284	0.0576354	-0.140087	0.0763247	-0.182653	-0.0320643	-0.0776209	0.171071	0.199923	NA	0.229063	0.117524	0.431798	0.196512	0.351099	0.218313	0.858743
698	ANKRD17	-0.378409	-0.0908281	-0.220592	-0.00185382	-0.205423	-0.177863	-0.63839	-0.10083	-0.254896	-0.752853	-0.523928	-0.403633	-0.232423	-0.499172	-0.0331893	0.0294817	-0.275898	-0.134947	-0.00582952	-0.175827	-0.210782	-0.230403	NA	0.143501	1.22858	0.869666	0.164002	0.327307	0.326196	0.353866
699	ANKRD18A	-0.0598453	-0.124587	-0.0226327	-0.0477186	-0.17174	-0.12701	0.271135	-0.49449	0.240471	-0.0184176	0.560687	-0.210344	-0.00565957	0.0364678	-0.0882097	-0.00722749	-0.196539	-0.14694	-0.126924	-0.12225	-0.321261	0.275996	NA	0.358814	0.767431	0.188425	0.322859	0.125643	0.324813	0.488036
700	ANKRD18B	0.05174	-0.146029	-0.035816	0.0381368	-0.0575943	0.171402	0.0226379	0.0179939	0.32481	-0.248845	0.294121	0.270834	-0.00758718	-0.108027	0.234378	-0.158104	-0.162212	0.0470236	-0.367213	0.0751541	-0.202025	0.130393	NA	0.331172	0.415121	0.422508	0.350284	0.213391	0.402244	0.485213
701	ANKRD2	-0.0868984	-0.0521075	0.176342	-0.0564942	-0.0859488	-0.337041	-0.0768813	-0.315416	-0.358665	0.176746	-0.330509	-0.246114	0.194023	-0.208605	-0.130889	0.0179007	0.0458934	-0.217791	0.045928	-0.150143	0.408666	-0.0559811	NA	0.432503	0.217671	0.327902	0.343969	0.246635	0.274705	0.631595
702	ANKRD20A1	-1.22181	-1.07312	-1.45067	-1.00296	-0.812318	-1.23134	-1.47315	-0.95524	-1.50744	-1.66236	-1.28393	-1.15105	-1.05974	-1.45465	-1.06487	-0.94106	-0.609848	-1.01479	-1.10981	-1.03643	-1.01227	-1.88907	NA	2.15876	2.21496	3.38828	2.61105	1.22845	3.05868	1.84075
703	ANKRD20A2	-0.419865	-0.155513	-0.260329	-0.371114	-0.320854	-0.169763	-0.352235	-0.0521036	-0.287423	-0.421289	-0.283182	-0.261561	-0.581453	-0.416582	-0.236212	-0.506016	-0.0789406	-0.562766	-0.165073	-0.145953	-0.203445	-0.317212	NA	0.846771	0.579566	1.08725	1.60992	0.850242	0.917479	0.788945
704	ANKRD20A3	-0.825287	-1.02277	-0.817238	-0.762621	-0.716192	-1.55406	-1.08678	-1.16894	-1.93917	-0.637548	-1.53602	-0.828686	-0.776857	-0.870316	-0.865463	-0.659778	-0.89632	-0.536064	-0.947402	-1.09814	-0.864238	-0.770238	NA	3.01541	1.3536	2.46725	1.8263	1.2371	3.0525	1.60185
705	ANKRD20A4	-0.45161	-0.517387	-0.540304	-0.461714	-0.366619	-0.798851	-0.496996	-0.823191	-0.77451	-0.514336	-0.479656	-0.222018	-0.629693	-0.50312	-0.438718	-0.484711	-0.517946	-0.215292	-0.50343	-0.531344	-0.265979	-0.814629	NA	1.87377	0.806667	1.767	2.1339	0.669962	1.5496	0.841977
706	ANKRD22	-0.0953043	-0.0454841	-0.334465	-0.121273	-0.0227639	-0.0671625	-0.306775	-0.0740816	-0.0602434	-0.0383274	-0.575223	-0.000299357	-0.296798	0.0111844	-0.257798	0.015252	0.05077	-0.0962978	-0.0989843	0.00801614	-0.335918	-0.333012	NA	0.287809	0.573074	0.187087	0.401729	0.32263	0.224193	0.66968
707	ANKRD23	-0.210258	-0.131403	-0.127406	-0.235318	-0.148975	-0.267673	-0.11248	-0.264241	-0.271105	-0.13747	-0.0874893	-0.37407	-0.0614336	-0.195271	-0.311058	-0.159578	-0.240541	-0.0574084	-0.19736	-0.0654457	-0.257364	0.00255156	NA	0.349008	0.549843	0.341035	0.862396	0.36417	0.518823	0.305821
708	ANKRD24	-0.184973	-0.363259	-0.133014	-0.194805	-0.0691017	-0.190903	-0.222308	-0.28753	-0.0942771	-0.00660069	-0.438015	-0.167814	-0.178862	-0.208242	-0.24738	-0.142231	0.0502484	-0.188452	-0.540395	-0.186123	-0.128045	-0.137983	NA	0.425992	0.357002	0.372634	0.462798	0.305136	0.540598	0.175077
709	ANKRD26	0.102388	0.174822	-0.0803966	0.0227021	0.00836888	-0.0606835	0.108974	-0.151312	0.0299454	0.0529117	0.165036	0.163132	0.0745631	0.0694678	0.00210074	0.0433034	-0.0351639	0.0519017	0.259517	0.0901267	-0.0260246	-0.134769	NA	0.341388	0.392652	0.58838	0.386317	0.19644	0.872053	0.192161
710	ANKRD27	0.124842	0.286524	0.077091	0.0286166	0.0414603	0.230967	0.0199367	0.0834257	0.378509	0.478737	-0.438863	0.114382	0.164748	0.0953978	-0.0291064	0.0863396	0.101234	-0.0183131	0.373702	0.199347	0.0976393	0.0565427	NA	0.817557	0.295789	0.835647	0.514818	0.240585	1.2107	0.393904
711	ANKRD28	-0.444774	-0.401425	-0.675942	-0.392549	-0.551825	-0.814766	-0.453162	-0.614717	-1.01482	0.164263	-1.07059	-0.326307	-0.524817	-0.4832	-0.445887	-0.339212	-0.5006	-0.603049	-0.428568	-0.374282	-0.641431	-0.710453	NA	0.752419	0.41656	0.931814	1.10341	0.896811	0.794311	1.11198
712	ANKRD30A	0.0577309	-0.105191	0.00152554	0.104855	0.0749851	0.333207	0.109177	0.284492	0.381922	-0.00543099	0.223785	-0.199797	0.194706	0.178284	0.0178077	0.191902	0.132332	0.0176387	-0.0578231	-0.15256	-0.0398327	0.0428838	Nonessential_DepMap	0.749619	0.646113	0.450997	0.562769	0.39321	0.289773	0.164696
713	ANKRD30B	-0.00465402	0.0350202	0.00894963	0.126748	-0.142931	-0.235238	0.180857	-0.391635	-0.078842	0.0798702	0.281844	-0.0522015	-0.0344445	0.0726839	0.0999423	0.153555	-0.113177	-0.172685	0.0845303	-0.01449	0.1026	-0.0847006	NA	0.496523	0.628572	0.286509	0.696577	0.187344	0.371203	0.486769
714	ANKRD31	0.0472887	0.00581684	-0.222447	0.0690862	-0.14315	-0.170179	-0.219001	-0.436435	0.0960759	-0.362298	-0.0757043	-0.0154839	0.0812822	0.0760678	-0.162075	0.300248	-0.249437	-0.0368639	-0.0660445	0.0776781	-0.208719	-0.236175	NA	0.484014	0.49403	0.402305	0.413771	0.217284	0.173329	0.687622
715	ANKRD33	-0.0379041	-0.270256	-0.203414	-0.0794873	0.0388153	-0.0153475	0.204408	-0.119261	0.088566	0.21418	0.194637	-0.0441375	0.166981	-0.236556	-0.125186	-0.033789	-0.0244887	0.102119	-0.281335	-0.259177	-0.397867	-0.0089604	NA	0.497853	0.384255	0.442493	0.2581	0.363893	0.541453	0.308264
716	ANKRD33B	-0.0107375	0.158477	-0.1858	-0.107755	-0.363697	0.165676	0.628134	0.098596	0.232756	0.798292	0.457975	0.155045	-0.0691255	-0.118132	-0.221409	0.00589829	-0.497909	-0.229484	0.334162	-0.0172078	-0.236848	-0.134752	NA	0.539643	1.10421	0.258848	0.459802	0.681989	0.594654	0.390384
717	ANKRD34A	0.0468617	-0.0894423	-0.308634	-0.266204	-0.0730225	-0.233328	-0.0571674	0.31301	-0.779665	0.147764	-0.262099	0.174867	-0.126792	0.0925107	-0.162075	-0.370332	-0.185995	0.0399503	-0.0186811	-0.160203	-0.160377	-0.456891	NA	0.405525	0.135477	0.387216	0.349829	0.981318	0.266875	0.508372
718	ANKRD34B	0.0767861	-0.0972847	-0.0934281	-0.0290355	-0.168051	-0.51549	0.0165867	-0.712905	-0.318075	-0.150444	0.183617	0.013047	0.169665	0.0476469	0.078917	-0.136988	-0.113376	-0.222727	-0.0531567	-0.141413	-0.11863	-0.0682259	NA	0.495366	0.331759	0.531653	0.353802	0.277835	0.241137	0.379536
719	ANKRD34C	0.0853309	-0.115933	-0.216747	0.203176	0.277802	0.353727	0.251823	0.262557	0.444897	-0.125112	0.628759	-0.257341	0.416291	0.0970428	0.176302	0.230049	-0.0311173	0.586721	-0.0708044	-0.161061	0.0813165	-0.514811	NA	0.87136	0.398659	0.368556	0.726004	0.962916	0.284214	0.294722
720	ANKRD35	0.0751833	0.054789	-0.26983	0.146803	0.202284	-0.0273093	0.135913	-0.183426	0.128807	0.347501	-0.0756741	-0.108015	0.198728	0.134837	0.0914439	0.202162	0.399176	0.00539148	0.104353	0.0052254	-0.209001	-0.33066	NA	0.377947	0.394593	0.37366	0.414613	0.790517	0.355266	0.541498
721	ANKRD36	-0.678297	-0.608351	-0.501127	-0.638509	-0.184124	-0.600927	-0.615393	-0.943017	-0.258837	-0.495432	-0.735353	-0.810552	-0.638347	-0.585993	-0.816297	-0.460721	-0.223866	-0.144383	-1.118	-0.0987056	-0.535687	-0.466566	NA	0.646008	0.654048	1.98716	1.02954	0.586801	0.820207	0.874519
722	ANKRD36B	-0.0488643	-0.287639	-0.0962865	-0.00799992	-0.0230141	-0.226582	0.0156187	-0.244782	-0.208382	-0.25016	0.281398	-0.102191	-0.00249284	-0.0419087	0.028374	-0.0443739	-0.0966468	0.0506187	-0.207453	-0.367825	-0.168398	-0.0241754	NA	0.337431	0.27536	0.17134	0.845911	0.36217	0.581508	0.346021
723	ANKRD37	0.168189	0.175737	0.175166	0.1322	0.149693	0.288679	0.0150163	0.12083	0.456528	0.0197398	0.0102927	0.101007	0.172832	0.230728	-0.0208745	0.285275	0.0705498	0.228836	-0.0584053	0.409879	-0.0503773	0.400709	NA	0.517913	0.250824	0.744727	0.51783	0.376394	0.509259	0.785689
724	ANKRD39	-0.154554	-0.455069	-0.275246	-0.204764	-0.171841	0.366982	0.0356691	0.151113	0.582851	-0.433367	0.504705	-0.0995446	-0.195945	-0.168172	0.0528976	-0.462426	-0.378047	0.034364	-0.121035	-0.789103	-0.330848	-0.219643	NA	0.892402	0.607579	0.237321	0.403057	0.772945	0.504071	0.572977
725	ANKRD40	0.00444696	0.0634399	0.00960634	-0.221273	-0.289315	-0.186664	-0.181814	-0.0292874	-0.344041	-0.55805	0.194421	-0.00504107	0.0475938	-0.0292119	-0.126467	-0.31608	-0.221117	-0.357513	0.126546	0.000333917	0.11427	-0.0950575	NA	0.261703	0.405094	0.294136	0.650442	0.292553	0.366496	0.245071
726	ANKRD42	0.0484286	0.0793292	0.189968	0.0635219	-0.130493	0.0791855	0.240818	0.179986	-0.0216148	0.204911	0.276726	0.0238812	0.0088992	0.112505	0.00164424	0.1254	-0.0829189	-0.178067	0.00601697	0.152641	0.187196	0.192741	NA	0.557108	0.497894	0.44855	0.501407	0.136451	0.428734	0.772289
727	ANKRD44	-0.255645	-0.200501	0.0409911	-0.189881	-0.242779	0.0378019	-0.306174	-0.0211449	0.0967488	-0.38496	-0.227387	-0.620977	-0.0527277	-0.0932298	-0.234365	-0.145397	-0.387403	-0.0981557	-0.0986591	-0.302343	0.0964018	-0.0144196	NA	0.378164	0.393103	0.255707	0.418431	0.351523	0.356227	0.257589
728	ANKRD45	0.0130144	0.0908368	-0.00100089	-0.0317557	0.0622383	-0.260309	-0.0479944	-0.378643	-0.141975	-0.0156431	-0.0803457	-0.0303617	0.00818222	0.0612228	-0.0275456	-0.0359657	0.0644892	0.0599874	0.0279383	0.153735	0.0690822	-0.071084	NA	0.380526	0.306423	0.277366	0.197722	0.483491	0.418107	0.113975
729	ANKRD46	-0.0987583	0.142173	-0.57	0.0261666	-0.125181	0.0436371	-0.154941	0.0436596	0.0436146	-0.0506218	-0.25926	0.142124	-0.306174	-0.132225	-0.0129388	0.0652721	-0.040349	-0.210014	0.0827467	0.201599	-0.400604	-0.739397	NA	0.176118	0.166591	0.293282	0.264501	0.121757	0.641818	0.70506
730	ANKRD49	-1.18366	-1.36069	-1.42825	-1.12163	-1.27668	-1.07064	-1.31782	-1.25664	-0.884636	-1.68058	-0.955074	-1.0061	-1.2407	-1.30418	-0.939421	-1.30383	-1.12541	-1.42794	-1.53773	-1.18365	-1.013	-1.84349	NA	1.98903	2.13066	3.03574	2.93528	3.00867	3.77812	2.44737
731	ANKRD50	0.153871	0.0872342	0.248938	0.0217504	-0.00162588	0.328594	0.312974	0.241814	0.415374	-0.00551348	0.631461	-0.0568622	0.213591	0.304886	0.169115	-0.125614	-0.0673299	0.0640781	0.170037	0.00443101	0.0514592	0.446417	NA	0.789633	0.874553	0.505845	0.377719	0.525733	0.455039	0.882017
732	ANKRD52	-0.146753	-0.363781	-0.121726	-0.219241	-0.386939	-0.0176191	0.125923	-0.0747627	0.0395244	-0.350461	0.602306	-0.1658	-0.134989	-0.139469	-0.418413	-0.0200695	-0.260267	-0.513611	-0.341061	-0.386502	-0.0613822	-0.182071	NA	0.4212	0.325246	0.546682	0.535712	0.842428	0.508218	0.33426
733	ANKRD53	-0.181491	-0.246342	-0.0582558	-0.101142	0.203925	0.0242686	-0.379306	-0.196884	0.245421	-0.780885	0.022274	-0.0836026	-0.41647	-0.0443992	-0.0735164	-0.128768	0.391228	0.0166222	-0.378348	-0.114336	-0.591564	0.475052	NA	0.258136	0.371153	0.380907	0.260436	1.10483	0.523067	0.606662
734	ANKRD54	-0.0789591	-0.0585048	-0.100698	0.078449	-0.188031	-0.0854164	-0.0115597	-0.283803	0.11297	-0.174102	0.150983	0.0241012	-0.0716031	-0.189376	0.0173965	0.139501	-0.0781222	-0.297939	-0.221015	0.104005	-0.080634	-0.120763	NA	0.308812	0.49236	0.197911	0.775299	0.296756	0.452502	0.140207
735	ANKRD55	-0.111933	0.0638254	0.080393	0.247946	0.181286	0.0674963	0.486672	-0.306576	0.441568	0.698926	0.274418	-0.219305	0.0610453	-0.177539	0.383736	0.112156	0.0212866	0.341286	0.0614416	0.0662091	-0.00749409	0.16828	NA	0.695962	0.980016	0.250264	0.747741	0.621442	0.364335	0.492097
736	ANKRD6	0.0262345	0.161407	0.0920006	0.158685	0.103309	0.173213	-0.047491	0.296624	0.0498028	0.0232964	-0.118278	0.0562771	0.0196902	0.00273601	0.145616	0.171754	0.214245	-0.00762597	0.16845	0.154365	0.088444	0.0955573	NA	0.501042	0.814033	0.518557	0.706803	0.338064	0.696752	0.198089
737	ANKRD60	-0.0635989	-0.0513572	-0.0809288	-0.0151224	-0.184351	0.138668	-0.239254	-0.102722	0.380059	-0.596526	0.118018	-0.32188	0.00577354	0.125309	0.0159424	-0.0461871	-0.0772288	-0.291474	0.00998352	-0.112698	0.113142	-0.275	NA	0.610625	0.434814	0.228413	0.353861	0.266807	0.139225	0.187645
738	ANKRD61	0.161126	0.282121	-0.0444539	0.190935	0.148436	0.24884	0.0643696	-0.118611	0.616291	-0.0468849	0.175624	0.210776	0.24215	0.030452	0.313378	0.0684931	0.246167	0.0507061	0.248403	0.315839	-0.0290197	-0.059888	NA	0.796536	0.18297	0.764472	0.879209	0.557312	1.09881	0.408563
739	ANKRD62	0.100062	0.0229984	0.0889369	0.0719429	0.0109931	-0.123361	0.283264	-0.0478197	-0.198902	0.15557	0.410957	0.0973671	0.135042	0.0677758	0.0898051	0.0540807	-0.0230212	0.0450074	-0.00492514	0.0509219	0.0292203	0.148654	NA	0.198202	1.1303	0.590067	0.646132	0.472538	0.190696	0.272097
740	ANKRD63	-0.275657	-0.261201	-0.53859	-0.320645	-0.246956	-0.213579	-0.491478	-0.505486	0.0783285	-0.739101	-0.243856	-0.15982	-0.278774	-0.388376	-0.33256	-0.308731	-0.140797	-0.353114	-0.419398	-0.103004	-0.926584	-0.150596	NA	0.258478	0.921415	0.548214	0.690359	0.538194	0.671784	0.744635
741	ANKRD65	0.0148116	-0.0573597	0.08299	0.0131782	-0.0305259	-0.000480253	-0.0804488	-0.559551	0.558591	0.116634	-0.277532	-0.202397	-0.177371	0.424202	0.0986848	-0.0723285	-0.284973	0.223921	-0.0830188	-0.0317006	-0.086725	0.252705	NA	0.457	0.0755191	0.530178	0.593017	0.420989	0.199912	0.776134
742	ANKRD66	0.0228561	0.040602	-0.0470906	0.0644845	0.0147714	0.114384	-0.197606	-0.00281103	0.231579	0.012555	-0.407767	-0.0266694	0.115991	-0.0207534	0.143381	-0.0144124	0.0852086	-0.0556658	0.0661979	0.0150062	0.00473602	-0.0989172	NA	0.454464	0.256369	0.363512	0.57263	0.449576	0.355011	0.39149
743	ANKRD7	0.187387	0.100877	-0.0513109	0.0202393	0.124336	0.463709	-0.0873079	0.660344	0.267074	-0.00117554	-0.17344	0.0321419	0.19116	0.338859	-0.147588	0.188066	0.179736	0.0689353	-0.0676007	0.269355	0.00428696	-0.106909	NA	0.832848	0.420897	0.677781	0.297932	0.853285	0.360339	0.306255
744	ANKRD9	0.0547202	0.0571865	0.0919873	0.0402246	0.0531844	-0.279644	0.381649	-0.292942	-0.266347	0.501617	0.261681	0.154098	-0.0780373	0.0880995	0.0287614	0.0516878	-0.0531708	0.15954	0.201771	-0.0873982	-0.0706382	0.254613	NA	0.383528	1.02894	0.510042	0.497839	0.282925	0.681487	0.483042
745	ANKS1A	-0.18503	-0.0666685	0.169452	-0.130156	0.114834	-0.0777091	0.332459	-0.323902	0.168484	0.285467	0.379452	-0.0227071	-0.238327	-0.294056	-0.045764	-0.214548	0.208209	0.0214586	-0.113812	-0.0195252	0.313397	0.0255066	NA	0.304076	0.765141	0.383	0.215529	0.356384	0.170304	0.452
746	ANKS1B	0.0620606	0.094196	-0.0492252	0.119002	0.194648	-0.243989	0.012694	-0.190246	-0.297732	-0.15309	0.178478	0.0217877	0.101493	0.0629014	0.0591372	0.178866	0.249706	0.13959	0.237897	-0.0495055	-0.110612	0.0121621	NA	0.38363	0.405105	0.59346	0.581914	0.550776	0.355556	0.250302
747	ANKS3	0.100068	-0.117581	-0.141351	0.00411699	-0.244959	-0.0314532	0.128389	-0.15861	0.0957034	0.244601	0.0121767	0.166453	0.171586	-0.0378335	0.108143	-0.0999086	-0.214166	-0.275753	-0.143649	-0.0915132	0.210943	-0.493645	NA	0.4145	0.569885	0.386158	0.238708	0.481973	0.14846	0.425257
748	ANKS4B	0.0714012	-0.177442	0.0601078	0.0991357	0.198217	0.141162	0.253723	0.281786	0.000538912	0.479912	0.0275335	0.174106	-0.000882631	0.0409797	0.0300427	0.168229	0.010751	0.385684	-0.16159	-0.193295	-0.0416143	0.16183	NA	0.363552	0.514755	0.480172	0.660419	0.975796	0.34259	0.396769
749	ANKS6	0.032436	-0.184535	0.161778	-0.0230638	-0.0163906	-0.236118	-0.069161	0.221816	-0.694052	-0.182453	0.044131	0.0774121	0.0676385	-0.0477425	-0.0506602	0.00453255	0.0443203	-0.0771014	-0.0115985	-0.357472	0.0775726	0.245984	NA	0.515494	0.304159	0.327902	0.356005	0.328401	0.302653	0.50078
750	ANKUB1	-0.0345852	-0.0370279	-0.0351364	0.105943	-0.0847247	0.131976	0.110816	0.26524	-0.0012887	0.105973	0.11566	0.0651312	0.0232618	-0.192148	0.306715	-0.0948281	-0.0819204	-0.087529	-0.161415	0.0873596	0.164461	-0.234733	NA	0.312583	0.467698	0.250264	0.661108	0.350385	0.212295	0.512636
751	ANKZF1	0.0494471	-0.0836258	-0.111488	0.0266444	0.155162	-0.16414	0.24429	-0.0729406	-0.25534	0.380359	0.108221	0.0825926	-0.0629981	0.128747	-0.0814694	0.134758	0.113781	0.196544	-0.216322	0.04907	-0.223058	8.1574e-05	NA	0.31684	0.623358	0.47237	0.392556	0.613403	0.271188	0.358204
752	ANLN	-0.362826	-0.623652	-0.567202	-0.366968	-0.672215	-0.647919	-0.582013	-0.575891	-0.719946	-0.565249	-0.598778	-0.312059	-0.428106	-0.348313	-0.628166	-0.10577	-1.11192	-0.232513	-0.502031	-0.745272	-0.341834	-0.792569	essential_DepMap	0.996296	0.867772	1.06098	0.73403	0.752522	1.11644	0.641636
753	ANO1	0.0240295	-0.193185	0.115329	-0.28368	-0.188622	0.481617	0.270147	0.595695	0.367539	0.318076	0.222218	-0.0227471	-0.0731821	0.168018	-0.0867949	-0.480565	-0.254247	-0.122996	0.197043	-0.583412	0.30287	-0.072213	NA	0.763836	0.570547	0.182435	0.55752	0.513803	0.432221	0.537316
754	ANO10	-0.00834369	0.20328	0.0567709	0.0761336	-0.196891	0.281267	0.0544902	-0.035649	0.598183	-0.21247	0.32145	0.183974	-0.0720736	-0.136931	-0.000441007	0.152708	-0.220231	-0.173551	0.196287	0.210272	-0.0208348	0.134377	NA	0.435174	0.416133	0.211832	0.494892	0.394733	0.854018	0.544713
755	ANO2	0.0933678	0.0558895	-0.417695	0.15774	-0.115747	0.105519	0.32721	-0.00146027	0.212498	0.409387	0.245033	0.0996006	0.162554	0.0179482	0.12418	0.191299	-0.170885	-0.060608	-0.094575	0.206354	-0.639812	-0.195578	NA	0.286677	0.838902	0.718967	0.750961	0.232937	0.538892	0.330813
756	ANO3	0.0417425	-0.101528	-0.165018	-0.0153951	0.00628928	-0.195214	-0.0168921	-0.0581258	-0.332302	-0.0666011	0.0328168	-0.0893678	0.172467	0.0421278	-0.237166	0.206376	0.110084	-0.0975059	-0.218406	0.0153494	-0.318953	-0.0110835	NA	0.391437	0.194968	0.379864	0.543824	0.2851	0.322576	0.246038
757	ANO4	-0.000609654	-0.0147049	0.10382	0.0548119	0.0352538	0.112446	0.0723528	-0.180618	0.405509	-0.309237	0.453943	0.0178674	-0.0330112	0.0133148	0.155205	-0.0455813	0.1211	-0.0505928	-0.165577	0.136167	0.0807108	0.126929	NA	0.478632	0.385788	0.238824	0.716145	0.339391	0.479956	0.360832
758	ANO5	0.0271704	0.0547009	0.102756	0.0693679	0.00604707	-0.0300423	0.0580118	-0.0787531	0.0186685	0.0796056	0.0364181	0.096447	-0.0617769	0.0468412	0.0426114	0.0961244	0.0203262	-0.00823208	0.0078705	0.101531	0.018093	0.187419	NA	0.416858	0.207013	0.568636	0.752186	0.183513	0.384771	0.470108
759	ANO6	-0.010561	-0.25299	-0.160861	-0.130687	0.00353855	-0.208082	0.252139	0.173519	-0.589682	0.458759	0.0455183	-0.0293323	-0.204201	0.20185	-0.258155	-0.00321979	0.176954	-0.169877	-0.110948	-0.395032	-0.213674	-0.108047	NA	0.31842	0.34787	0.245652	0.30103	0.339823	0.353101	0.215782
760	ANO7	0.0616748	0.0273908	0.170597	-0.125516	-0.0505204	-0.155169	-0.158827	-0.0679504	-0.242387	-0.00426051	-0.313394	0.0765921	0.1913	-0.0828672	-0.0450381	-0.205993	-0.0697843	-0.0312564	0.206898	-0.152117	0.0737347	0.267459	NA	0.0765254	0.224816	0.316053	0.406155	0.364692	0.687072	0.454025
761	ANO8	-0.296855	-0.149415	-0.0889602	-0.236369	-0.083526	-0.00392768	0.0693114	0.264391	-0.272247	0.377432	-0.238809	-0.539977	-0.0402637	-0.310324	-0.384301	-0.0884372	-0.0728912	-0.0941608	0.00738158	-0.306211	0.11521	-0.29313	NA	0.216565	0.516567	0.512862	0.393849	0.439567	0.5014	0.205331
762	ANO9	-0.0245905	0.104763	-0.0178151	-0.144619	-0.0166686	0.174321	0.0457877	-0.0961956	0.444837	-0.105973	0.197548	0.0419693	-0.06346	-0.0522808	-0.160001	-0.129237	-0.0684803	0.035143	0.0958753	0.113651	-0.0171661	-0.0184642	NA	0.449274	0.176872	0.183759	0.285214	0.28105	0.666845	0.211941
763	ANOS1	0.158057	-0.219945	0.0113276	-0.0331482	0.188842	-0.380445	0.238717	-0.461764	-0.299126	0.00101366	0.47642	0.299923	0.0869676	0.0872804	-0.0655372	-0.000759282	0.154545	0.223138	-0.309732	-0.130158	0.22051	-0.197854	NA	0.491746	0.564968	0.69037	0.517198	0.639435	0.164474	0.310482
764	ANP32A	-0.153287	0.0348481	-0.120944	0.0448559	-0.142969	0.0534453	-0.228395	-0.33022	0.43711	0.254454	-0.711244	-0.315266	-0.0307788	-0.113816	0.00709246	0.0826193	0.11954	-0.405477	0.0435498	0.0261463	0.0283482	-0.270236	NA	0.418357	0.489301	0.404504	0.418705	0.452035	0.190248	0.480717
765	ANP32B	-0.0634	0.221108	-0.0707793	0.0644015	0.0559346	0.389399	0.468001	0.00835512	0.770443	0.346038	0.589964	-0.0424154	0.0461161	-0.193901	0.225617	-0.0968142	0.319879	-0.20801	0.27729	0.164925	-0.178778	0.0372197	NA	0.793641	1.05058	0.347754	0.330965	0.567812	0.76585	0.301556
766	ANP32C	0.0478851	0.301826	0.286914	0.0542121	0.00395389	-0.0237823	0.372965	-0.340184	0.29262	0.614455	0.131474	0.270254	-0.159884	0.0332853	-0.032563	0.140987	0.0612187	-0.053311	0.146725	0.456927	0.29979	0.274039	NA	0.435245	0.452731	0.396856	0.334428	0.329105	1.52589	0.714938
767	ANP32D	-0.00745637	0.127784	0.116513	0.0559158	-0.0238213	-0.0705658	-0.162419	-0.336939	0.195808	-0.0314205	-0.293418	-0.212998	-0.0413617	0.23199	0.0913188	0.0205128	-0.136786	0.0891432	0.30524	-0.0496728	-0.167792	0.400817	NA	0.34103	0.268786	0.342944	1.00394	0.39559	0.534535	0.823657
768	ANP32E	-0.147839	-0.383339	-0.207205	-0.209256	-0.159662	-0.474638	-0.134713	-0.218684	-0.730592	-0.26283	-0.00659586	-0.258368	0.056705	-0.241853	0.047975	-0.466487	-0.0697686	-0.249555	-0.354028	-0.41265	-0.457478	0.0430681	NA	0.695897	0.473338	0.341989	0.296838	0.36195	0.63045	0.708269
769	ANPEP	-0.127463	0.107534	0.17886	-0.00393215	-0.55537	-0.187647	-0.0956152	-0.182425	-0.19287	-0.155456	-0.0357748	-0.261281	-0.0509086	-0.0702003	0.0173369	-0.0252012	-0.864402	-0.246339	0.0403184	0.17475	0.446403	-0.0886834	NA	0.267747	0.564458	0.273273	0.317151	0.534347	0.445093	0.352194
770	ANTXR1	0.173612	0.262956	0.318798	0.252265	0.253118	0.41668	0.425488	0.26923	0.56413	0.720802	0.130173	0.281988	0.133312	0.105536	0.345958	0.158572	0.0564001	0.449836	0.0531322	0.472779	0.0925691	0.545027	NA	0.908155	0.678349	0.703335	0.914137	1.33276	0.770407	0.66933
771	ANTXR2	0.0454066	-0.0949077	-0.0303902	-0.0546103	0.00544596	-0.0174466	-0.0966385	-0.0493562	0.0144629	0.0110725	-0.204349	-0.146079	0.0818918	0.200407	0.0442681	-0.153489	-0.0298332	0.0407251	-0.14074	-0.0490757	-0.0379811	-0.0227992	NA	0.467838	0.343346	0.756962	0.367882	0.268403	0.401691	0.226605
772	ANTXRL	-0.456483	-0.300693	-0.500172	-0.186242	-0.593561	-0.971385	-0.629449	-1.0515	-0.891268	-0.559902	-0.698996	-0.877157	-0.325483	-0.166809	-0.0700015	-0.302483	-0.594904	-0.592218	-0.327044	-0.274343	-0.523892	-0.476452	Nonessential_DepMap	0.944922	0.842823	0.525784	0.36202	0.934532	0.666081	0.883592
773	ANXA1	0.0580341	0.172381	-0.0524424	0.180346	0.0713235	0.306543	-0.212824	0.700144	-0.0870591	0.0612545	-0.486902	-0.0654576	0.164768	0.0747921	0.354743	0.00594883	0.392718	-0.250071	0.225063	0.1197	0.0834678	-0.188353	NA	0.478768	0.223669	0.627088	0.370287	0.358969	0.514052	0.25613
774	ANXA10	0.291705	0.0963284	0.210761	0.102741	-0.318049	0.57201	0.0938211	0.665504	0.478517	0.376063	-0.18842	0.164819	0.501161	0.209135	0.107398	0.098085	-0.2302	-0.405898	0.186139	0.00651817	0.204808	0.216715	NA	2.04539	0.418466	0.995679	0.862988	0.699035	1.2317	0.719809
775	ANXA11	-0.231357	-0.10171	-0.833791	-0.0760201	-0.288039	-0.602701	-0.335444	-0.438006	-0.767397	-0.0803184	-0.590569	-0.0667678	-0.344103	-0.283199	-0.204227	0.0521871	-0.242731	-0.333348	-0.216888	0.0134689	-0.89729	-0.770292	NA	0.706181	0.48357	0.427128	0.194941	0.479464	0.623004	1.38717
776	ANXA13	0.0158381	-0.0229007	-0.0604503	0.0454578	0.223042	-0.0557076	0.290261	-0.06378	-0.0476351	0.218351	0.362171	-0.012065	-0.0667976	0.126377	-0.119095	0.210011	0.372558	0.0735259	-0.134941	0.08914	-0.386495	0.265594	NA	1.00726	0.625477	0.480172	0.842879	0.935617	0.447788	0.398005
777	ANXA2	0.10865	0.00524708	0.11209	0.235729	-0.0380884	0.193123	-0.147817	0.0353004	0.350945	-0.319883	0.0242485	-0.0800924	0.0889025	0.317139	0.302329	0.16913	-0.132981	0.0568047	-0.0298883	0.0403825	-0.0874921	0.311671	NA	0.431147	0.343926	0.809668	0.899333	0.712512	0.286404	0.40484
778	ANXA2R	0.179731	-0.0266048	-0.0551256	-0.279846	0.0180914	0.316594	0.302045	0.406439	0.226749	0.756189	-0.152099	0.153151	0.223027	0.163016	0.109257	-0.668948	0.0235262	0.0126565	0.152698	-0.205908	-0.439484	0.329233	NA	0.512791	0.431818	0.645892	0.436329	0.282404	0.320454	0.80764
779	ANXA3	-0.108827	-0.578374	0.162965	-0.190608	-0.06028	-0.609538	-0.17317	-0.583517	-0.635559	0.047036	-0.393377	-0.0967017	0.00860962	-0.238389	-0.161116	-0.220101	0.134372	-0.254932	-0.587314	-0.569434	0.0276903	0.29824	NA	0.777973	0.622651	0.254925	0.388367	0.298061	1.04489	0.344773
780	ANXA4	0.04003	-0.135217	-0.10368	-0.0334756	0.0678336	-0.097964	0.175311	-0.143887	-0.0520413	0.302386	0.0482354	0.0948135	0.0652928	-0.0400162	-0.0579761	-0.00897499	0.102107	0.0335601	-0.359967	0.0895333	-0.241929	0.0345692	NA	0.20592	0.272951	0.454693	0.150495	0.545315	0.290764	0.415601
781	ANXA5	0.00447616	-0.113905	-0.0434348	-0.0405604	-0.0933843	0.115161	0.205215	0.10942	0.120901	0.261559	0.14887	-0.146399	0.161826	-0.00199813	-0.199001	0.11788	-0.184207	-0.00256171	-0.101995	-0.125814	-0.311027	0.224157	NA	0.467475	0.607549	0.295849	0.786814	0.372481	0.203124	0.321218
782	ANXA6	-0.100863	-0.322056	0.091283	-0.156085	-0.0539042	0.226615	0.139843	0.102598	0.350632	0.119919	0.159767	-0.0115062	-0.128309	-0.162774	-0.169221	-0.142949	-0.251002	0.143193	-0.26529	-0.378822	0.416101	-0.233535	NA	0.512077	0.309396	0.174574	0.33604	0.563615	0.555986	0.402165
783	ANXA7	-0.252367	-0.194872	-0.0440702	-0.432525	-0.277117	-0.344351	0.0910122	-0.550883	-0.137819	0.11574	0.0662849	-0.216191	-0.376579	-0.164332	-0.45994	-0.405111	-0.121887	-0.432346	-0.230814	-0.158931	-0.247678	0.159537	NA	0.388469	0.777098	0.511449	0.948402	0.485518	0.664542	0.243817
784	ANXA8	-0.557315	-0.470275	-0.129303	-0.474519	-0.658225	-0.554967	-0.664342	-0.52584	-0.584095	-1.4173	0.0886114	-0.41184	-0.753864	-0.506242	-0.347572	-0.601465	-0.998158	-0.318293	-0.384258	-0.556291	-0.0609419	-0.197665	NA	0.946248	0.346472	1.18111	0.823138	1.05018	0.881362	0.183669
785	ANXA8L1	-0.229759	-0.0567448	0.122312	-0.533499	-0.21815	-0.783003	0.0572143	-0.52842	-1.03759	-0.386525	0.500953	-0.20285	-0.193519	-0.292908	-0.238095	-0.828903	-0.288748	-0.147553	-0.254169	0.140679	0.00369692	0.240927	NA	0.922738	0.360319	0.329754	0.75841	0.509402	0.547432	0.468604
786	ANXA9	-0.0799787	-0.21614	-0.407157	-0.164078	-0.0460341	-0.194431	-0.188884	-0.341984	-0.0468769	-0.49874	0.120972	-0.0192082	-0.10553	-0.115198	-0.144685	-0.18347	-0.117826	0.0257577	-0.190093	-0.242188	-0.637149	-0.177165	NA	0.278663	1.0147	0.251037	0.238174	0.309591	0.263388	0.640772
787	AOAH	-0.039674	-0.072348	0.130138	0.0861799	0.0293901	0.200256	-0.253643	-0.120925	0.521438	-0.454341	-0.0529453	-0.0485332	-0.0193523	-0.0511367	0.0304897	0.14187	0.164605	-0.105825	-0.0881289	-0.0565671	0.511036	-0.250761	NA	0.527426	0.401713	0.153663	0.571865	0.299872	0.195854	0.379259
788	AOC1	0.0778038	-0.0531595	-0.0139494	-0.0758261	-0.121483	-0.555758	-0.15236	-0.915508	-0.196007	-0.0259876	-0.278733	-0.118547	0.217653	0.134306	-0.006158	-0.145494	-0.178718	-0.0642481	0.0444032	-0.150722	0.400525	-0.428424	NA	0.694104	0.156341	0.438899	0.2111	0.308136	0.0798454	0.321314
789	AOC2	-0.00629352	-0.131075	-0.381963	-0.0383182	-0.29252	-0.291598	-0.0698178	-0.15985	-0.423346	-0.107038	-0.0325976	-0.0637833	0.0120136	0.0328892	0.00904123	-0.0856777	-0.364845	-0.220195	-0.105965	-0.156185	-0.421417	-0.342508	NA	0.546185	0.740848	0.192465	0.280963	0.414833	0.212706	0.548229
790	AOC3	-0.0658061	-0.268506	0.137027	-0.180214	-0.0682377	0.18385	-0.418199	0.379929	-0.012228	-0.497106	-0.339293	-0.100561	-0.167292	0.0704346	-0.31731	-0.0431183	-0.523617	0.387142	-0.315489	-0.221524	0.431343	-0.15729	NA	0.674397	0.726316	0.244888	0.313565	0.954567	0.495081	0.335495
791	AOX1	-0.0614294	0.19406	-0.091623	-0.198674	-0.478778	-0.439317	-0.702433	-0.676728	-0.201906	-0.807338	-0.597528	0.175	-0.145359	-0.213929	-0.330123	-0.0672248	-0.542081	-0.415475	0.174752	0.213368	-0.436032	0.252786	NA	0.708951	1.04179	0.359519	0.340945	0.934906	0.664903	0.36235
792	AP1AR	-0.0561463	0.0285959	-0.0905582	0.0192446	0.0436648	0.0505709	0.410014	0.0755137	0.0256281	0.600011	0.220018	-0.290057	0.193851	-0.0722327	-0.0527031	0.0911924	0.053378	0.0339516	0.105633	-0.0484408	-0.20697	0.0258535	NA	0.458795	0.770061	0.531653	0.51647	0.473868	0.235458	0.322347
793	AP1B1	-0.13658	0.368985	-0.445697	0.23854	0.0837484	0.00960845	0.535619	0.110143	-0.0909259	0.329259	0.741979	-0.278063	0.0455198	-0.177196	0.119329	0.357751	-0.074774	0.242271	0.510401	0.227569	-0.469524	-0.421871	NA	0.225122	1.39257	0.302771	0.881583	0.77627	1.53734	0.507072
794	AP1G1	0.00431256	0.0920708	-0.0410393	0.103556	0.045426	-0.171263	-0.386897	-0.481728	0.139201	-0.746525	-0.027269	-0.0716857	0.0573942	0.0272292	0.104966	0.102146	0.0696349	0.021217	0.00300656	0.181135	0.00970179	-0.0917805	NA	0.998933	0.607321	0.422508	0.865648	0.402272	0.412233	0.194598
795	AP1G2	-0.173324	-0.198639	-0.094515	-0.36441	-0.0345034	-0.309218	-0.232882	-0.8138	0.195363	-0.344499	-0.121264	0.0320219	-0.220025	-0.33197	-0.565364	-0.163456	-0.0277202	-0.0412867	-0.166794	-0.230483	0.0312097	-0.22024	NA	0.334681	0.275528	0.427128	0.621002	0.163929	0.326753	0.378538
796	AP1M1	-0.41526	-0.0688745	-0.113979	-0.15416	-0.139545	-0.599402	-0.0292925	-0.737283	-0.461521	0.0725313	-0.131116	-0.279743	-0.294856	-0.671182	-0.205866	-0.102454	-0.271423	-0.00766763	-0.0112453	-0.126504	-0.0296322	-0.198326	NA	1.00669	0.228269	0.917215	0.459608	0.257758	0.365906	0.290302
797	AP1M2	-0.335536	-0.218115	-0.0877584	-0.0992932	-0.0736711	0.0187975	-0.402921	-0.100608	0.138204	-0.538711	-0.267131	-0.354829	-0.392986	-0.258793	-0.14276	-0.055826	-0.391663	0.24432	-0.110813	-0.325417	-0.126123	-0.0493935	NA	0.247686	0.422112	0.90309	0.296631	0.308278	0.332715	0.228475
798	AP1S1	-0.171788	0.201127	0.275684	0.0700199	0.114969	0.104852	0.475165	-0.326333	0.536037	0.383044	0.567286	-0.0770994	-0.0158681	-0.422396	0.148495	-0.008455	-0.0932936	0.323231	0.0939938	0.308259	0.0424936	0.508874	NA	0.419792	1.00194	0.407823	0.586851	0.560554	0.623906	0.371318
799	AP1S2	-0.328581	-0.105091	-0.149326	0.0122422	-0.166059	-0.154008	-0.14042	-0.127527	-0.180489	-0.183099	-0.0977403	-0.206504	-0.46249	-0.316749	-0.142874	0.167358	-0.138963	-0.193155	-0.127206	-0.0829765	0.108291	-0.406944	NA	0.226576	0.425662	0.66354	0.269198	0.275396	0.373922	0.250183
800	AP1S3	-0.23546	-0.277667	-0.340236	-0.307438	-0.503025	-0.867192	-0.330838	-0.930002	-0.804382	-0.250674	-0.411002	-0.373224	-0.152045	-0.18111	-0.36709	-0.247787	-0.500062	-0.505988	-0.472283	-0.0830516	-0.384458	-0.296014	NA	2.07884	0.626132	0.537602	0.818447	0.959374	0.602043	0.465048
801	AP2A1	-0.384369	-0.552395	-0.4168	-0.151789	-0.167635	-0.362925	-0.457523	-0.390305	-0.335546	-0.222657	-0.69239	-0.501287	-0.415754	-0.236066	-0.339539	0.0359603	-0.299561	-0.0357083	-0.35186	-0.75293	-0.0897593	-0.743842	NA	0.501152	1.01216	0.74958	0.519914	0.334227	1.00393	0.712912
802	AP2A2	0.164184	-0.224818	-0.173265	-0.139863	0.365747	-0.530684	-0.0715211	-0.0425875	-1.01878	0.161913	-0.304955	0.0232212	0.126792	0.342538	-0.0457902	-0.233935	0.157729	0.573766	-0.348069	-0.101568	-0.579998	0.233469	NA	0.547899	0.333014	0.69037	0.340673	1.02602	0.332052	0.342425
803	AP2B1	-0.214356	-0.245741	-0.298209	-0.0830555	-0.0836865	-0.424786	-0.331481	-0.414763	-0.434809	-0.583973	-0.0789878	0.0306084	-0.333461	-0.340215	-0.188542	0.0224308	-0.0920599	-0.075313	-0.0573601	-0.434122	-0.190271	-0.406147	NA	0.262525	0.927217	0.457175	0.330637	0.681467	0.508057	0.558839
804	AP2M1	-1.28196	-1.2108	-0.851453	-0.972841	-1.14994	-1.22855	-0.911717	-1.40788	-1.04922	-1.33441	-0.489022	-1.25012	-1.35275	-1.24302	-0.903425	-1.04226	-0.938545	-1.36133	-1.35329	-1.06832	-0.961882	-0.741023	NA	2.35554	1.12254	4.67366	3.85641	1.85444	4.33961	2.1964
805	AP2S1	-1.42708	-1.3435	-1.24844	-1.44562	-1.30751	-1.22919	-1.53732	-1.18868	-1.26971	-1.20725	-1.8674	-1.87744	-1.07385	-1.32997	-1.18037	-1.71088	-1.24398	-1.37104	-1.48954	-1.19745	-1.31168	-1.18521	essential_DepMap	3.16516	2.93873	4.69897	5.41623	2.91001	5.29128	2.94542
806	AP3B1	-0.0555404	-0.257925	-0.175099	-0.089193	-0.125261	-0.292605	-0.129158	-0.467727	-0.117482	0.280837	-0.539152	0.0964403	-0.137739	-0.125323	0.0965453	-0.274931	0.146175	-0.396696	-0.440857	-0.0749925	-0.166528	-0.18367	NA	0.353881	0.519662	0.283162	0.413733	0.405762	0.434164	0.304168
807	AP3B2	0.299324	-0.0493785	-0.108086	0.289474	0.136929	0.056613	0.0109552	0.136998	-0.0237716	-0.178297	0.200208	0.279208	0.425581	0.193182	0.344022	0.234926	0.272723	0.00113412	-0.0366219	-0.0621351	0.375226	-0.591398	NA	0.545148	0.426664	1.48149	1.04766	0.464908	0.288762	0.327165
808	AP3D1	-0.262673	-0.273476	-0.123762	-0.0420608	-0.243657	-0.607156	-0.661356	-0.874825	-0.339487	-0.626037	-0.696674	-0.183229	-0.267085	-0.337704	0.0605079	-0.14463	-0.137461	-0.349852	-0.0760341	-0.470917	-0.0955835	-0.15194	NA	0.861235	0.96746	0.583359	0.308684	0.464858	0.325304	0.146086
809	AP3M1	-0.405565	-0.42518	-0.402045	-0.858233	-0.0784638	-0.670509	-0.380933	-0.864849	-0.476168	-0.374205	-0.387662	-0.356569	-0.355501	-0.504624	-0.516812	-1.19965	0.168381	-0.325308	-0.558392	-0.291968	-0.398473	-0.405616	NA	0.758875	0.430585	0.872895	1.6287	0.270192	0.647597	0.602277
810	AP3M2	-0.414813	-0.322534	-0.036529	-0.2654	-0.38801	-0.41296	-0.0301697	-0.258588	-0.567332	0.0858938	-0.146233	-0.507321	-0.345197	-0.391921	-0.0218924	-0.508908	-0.473319	-0.302701	-0.417825	-0.227244	-0.201586	0.128528	NA	0.323599	0.268302	0.954677	0.420536	0.658615	0.584284	0.292732
811	AP3S1	-0.0106554	0.143342	-0.175116	-0.0820489	-0.0183489	-0.525872	-0.014106	-0.670514	-0.381231	-0.378034	0.349822	-0.127297	0.0804473	0.0148839	-0.0370529	-0.127045	-0.0217718	-0.014926	0.281788	0.0048972	-0.268622	-0.0816105	NA	0.533934	0.292243	0.203426	0.137415	0.234794	0.617343	0.308322
812	AP3S2	0.0673434	-0.0764467	-0.00364459	0.00669804	-0.0697638	0.367307	0.121381	0.30183	0.432785	-0.0937043	0.336466	0.0444429	-0.109833	0.267421	-0.0347358	0.0481319	-0.231508	0.0919801	-0.109774	-0.0431196	-0.141156	0.133867	NA	0.996029	0.341412	0.425969	0.266907	0.473021	0.214827	0.458683
813	AP4B1	-0.294909	-0.441986	-0.340509	-0.304322	-0.120177	-0.488671	-0.324194	-0.561134	-0.416209	-0.249406	-0.398983	-0.36565	-0.214373	-0.304704	-0.273584	-0.335059	-0.068845	-0.17151	-0.339837	-0.544136	-0.159881	-0.521136	NA	0.754021	0.304479	0.793174	0.686628	0.121208	0.729624	0.454087
814	AP4E1	-0.0444477	0.0505645	0.0243233	0.148126	-0.0218232	-0.286583	-0.0470512	-0.256857	-0.316309	0.0400473	-0.13415	0.0588373	-0.0714838	-0.120697	0.137011	0.159242	-0.0817929	0.0381465	0.0252384	0.0758906	-0.079963	0.12861	NA	0.422744	0.182726	0.263603	0.747948	0.24982	0.311109	0.252468
815	AP4M1	0.113945	0.553391	0.396925	0.180515	0.260056	0.561116	-0.0777424	0.22138	0.900851	0.0292624	-0.184747	0.00622649	-0.0459379	0.381548	0.261369	0.099662	0.0830229	0.437089	0.560677	0.546105	0.579596	0.214254	NA	0.890898	0.306053	0.634512	0.718555	0.405064	2.95664	0.835655
816	AP4S1	-0.0682795	-0.110874	0.0861245	0.120092	-0.107967	0.0910274	0.0935984	-0.0718135	0.253868	-0.177239	0.364436	-0.00110275	-0.204619	0.000882909	0.0981305	0.142053	-0.406934	0.190999	-0.171949	-0.0497986	-0.0414848	0.213734	NA	0.73614	0.582238	0.264401	0.417312	0.870149	0.44579	0.64831
817	AP5B1	0.0387246	-0.144902	-0.0458673	-0.056459	-0.131618	-0.0268032	-0.0227381	-0.27627	0.222663	-0.182313	0.136837	-0.0264981	0.00518314	0.137489	-0.102174	-0.0107438	-0.187837	-0.0753984	-0.182189	-0.107616	-0.120949	0.029214	NA	0.360474	0.240272	0.498941	0.122551	0.343744	0.439986	0.344142
818	AP5M1	0.0164289	0.228149	0.270378	0.0352545	0.0507305	-0.0665447	0.406795	0.427779	-0.560868	0.252695	0.560895	-0.0496846	-0.0121912	0.111163	-0.0789295	0.149439	0.203312	-0.101851	0.201058	0.25524	0.220092	0.320663	NA	1.48612	0.960596	0.30103	0.309286	0.360494	0.82058	0.831547
819	AP5S1	0.266799	0.161857	0.139295	0.0967361	0.0785575	0.25708	0.15922	0.339417	0.174744	0.270953	0.0474879	0.122996	0.273334	0.404067	0.0898706	0.103602	0.0923621	0.0647529	0.16945	0.154264	0.331271	-0.0526812	NA	0.677526	0.446852	1.75696	0.644357	0.243486	0.922489	0.388744
820	AP5Z1	0.0998963	0.173052	-0.478362	0.204912	-0.0678507	0.0513375	-0.0160232	-0.156408	0.259083	-0.235467	0.203421	-0.0134231	0.0614694	0.251642	0.224997	0.184827	-0.269039	0.133337	0.168072	0.178032	-0.187624	-0.7691	NA	0.443209	0.403381	0.9914	1.42097	0.614287	0.68201	0.419571
821	APAF1	0.0503823	0.31512	0.319743	0.143189	0.160122	0.145837	0.20518	0.0296704	0.262003	0.427302	-0.0169425	0.186707	-0.0229742	-0.0125863	0.214342	0.0720368	0.244515	0.0757296	0.347165	0.283076	0.277775	0.361711	NA	0.520979	0.708712	0.283997	1.11346	0.335466	1.29561	1.01185
822	APBA1	0.197295	0.101719	0.0768119	0.317229	0.167866	0.0633542	0.0438963	-0.040129	0.166837	-0.0566349	0.144427	0.336499	0.109981	0.145405	0.274551	0.359906	0.149462	0.186271	-0.0318964	0.235334	-0.0521965	0.20582	NA	0.516926	0.908034	0.747147	1.39068	0.616238	0.944236	0.197969
823	APBA2	0.131775	-0.202237	0.173055	-0.047924	-0.180732	0.0830433	-0.474044	-0.00638631	0.172473	-0.333775	-0.614312	-0.0442842	0.274646	0.164963	-0.110887	0.0150389	-0.0230626	-0.338401	-0.34986	-0.0546143	0.273676	0.0724347	NA	0.377667	0.596093	0.404504	0.231	0.418802	0.433674	0.366718
824	APBA3	-0.243133	-0.250089	-0.165902	-0.137286	0.132706	-0.154621	-0.443621	-0.0546583	-0.254583	-0.74037	-0.146873	-0.377837	-0.266529	-0.0850339	-0.0678429	-0.20673	0.0657973	0.199614	0.0110816	-0.511259	0.1377	-0.469504	NA	0.247863	0.525598	0.411168	0.324469	0.431112	0.37818	0.341445
825	APBB1	-0.0256959	-0.13915	0.236658	-0.0391409	0.0895385	-0.0434847	0.18304	0.0185053	-0.105475	-0.289835	0.655916	-0.0403619	0.0110819	-0.0478077	-0.10011	0.021828	-0.0216824	0.200759	-0.0423174	-0.235982	0.163844	0.309471	NA	0.493854	0.540125	0.169411	0.372394	0.825402	0.355665	0.701763
826	APBB1IP	0.265769	0.243898	0.256917	0.200396	0.00165634	0.0471631	0.134707	0.224889	-0.130563	-0.00707464	0.276488	0.214943	0.357933	0.22443	0.272507	0.128286	0.00134542	0.00196726	0.235002	0.252795	0.137971	0.375863	NA	0.25991	0.441946	0.974694	0.680704	0.292711	1.10436	0.609057
827	APBB2	0.0661559	0.0779268	-0.195936	0.0866049	0.0644563	-0.073674	-0.530877	-0.00532221	-0.142026	-0.965446	-0.0963077	-0.0339767	-0.0344325	0.266877	0.219693	-0.0464836	0.150468	-0.0215553	-0.158862	0.314716	-0.101023	-0.290849	NA	0.456193	0.47057	0.651695	0.980551	0.348737	0.377485	0.311295
828	APBB3	0.0181503	-0.286149	-0.0977585	0.0517576	0.135467	0.0884959	0.333373	-0.108971	0.285963	0.253014	0.413732	0.0584173	-0.152694	0.148728	-0.0097981	0.113313	0.00665673	0.264278	-0.626224	0.053925	0.0752281	-0.270745	NA	0.443691	0.667994	0.559091	0.4192	0.362145	0.304167	0.249546
829	APC	-0.392764	-0.535811	-0.491649	-0.71161	-0.328576	-0.390928	-0.255488	-0.190599	-0.591256	-0.504195	-0.00678059	-0.387418	-0.164947	-0.625929	-0.759264	-0.663955	-0.392093	-0.265059	-0.595763	-0.475858	-0.643624	-0.339674	NA	0.663729	0.735595	0.8041	1.83212	0.670979	1.32762	0.734593
830	APC2	-0.0104092	-0.0406954	-0.163967	-0.168892	-0.110602	-0.289319	-0.632317	-0.20338	-0.375259	-0.0694751	-1.19516	-0.0268661	0.160474	-0.164835	-0.0660062	-0.271777	-0.210631	-0.0105736	-0.119349	0.0379585	-0.289289	-0.0386446	NA	0.474412	0.381809	0.460924	0.263867	0.487703	0.524401	0.356498
831	APCDD1	0.241537	0.0411398	0.0849787	0.0876082	0.0724229	0.264725	0.184887	0.130129	0.399321	0.237379	0.132394	0.413079	0.122909	0.188624	0.0986252	0.0765913	0.00353535	0.14131	0.0596441	0.0226355	0.065213	0.104744	NA	0.962335	0.530296	1.36351	0.632244	0.521275	0.41675	0.295391
832	APCDD1L	-0.0416537	0.106701	-0.15833	0.0434517	-0.48638	0.107633	-0.245683	0.513766	-0.298501	-0.310638	-0.180729	-0.319833	0.0840984	0.110773	0.162464	-0.0755604	-0.7275	-0.24526	0.0730804	0.140321	-0.310619	-0.00604054	NA	0.688193	0.296369	0.267606	0.499462	0.756638	0.590701	0.167296
833	APCS	-0.113706	-0.0218319	-0.0804668	0.0104397	0.0846149	-0.074271	0.177934	-0.0829079	-0.0656341	0.345696	0.0101734	-0.211197	-0.163078	0.0331578	0.0808717	-0.0599922	0.104856	0.0643739	-0.0638325	0.0201687	-0.194657	0.0337237	NA	0.254937	0.729053	0.248721	0.203377	0.221006	0.281523	0.238952
834	APEH	-0.29288	-0.234084	-0.158203	-0.133884	-0.277803	-0.536173	-0.165673	-0.50356	-0.568786	-0.460614	0.129268	-0.253661	-0.282816	-0.342162	-0.190812	-0.0769566	-0.377807	-0.1778	-0.233731	-0.234437	-0.234086	-0.0823206	NA	0.973587	0.338628	0.737549	0.229321	0.382093	0.614805	0.259906
835	APELA	0.0217231	0.171738	0.355291	0.0132978	-0.060935	0.0670222	-0.360862	-0.00687479	0.140919	-0.645346	-0.0763785	0.22425	-0.210609	0.0515276	0.183537	-0.156941	-0.295827	0.173957	0.0562518	0.287223	0.231198	0.479383	NA	0.560683	0.38444	0.435334	0.421149	0.227191	0.397251	1.30272
836	APEX1	-0.219302	-0.351602	-0.106284	-0.158194	-0.0975823	-0.364105	-0.0338055	-0.138372	-0.589838	0.0903531	-0.157964	-0.0956876	-0.323018	-0.239201	-0.174084	-0.142304	0.194954	-0.390118	-0.188785	-0.51442	-0.251907	0.039339	NA	0.482217	0.181771	0.323306	0.267916	0.328827	0.635157	0.259144
837	APEX2	-0.0145398	0.0258897	0.0869808	-0.0504896	0.0643444	-0.27475	-0.21486	-0.222136	-0.327363	-0.399942	-0.0297777	0.0890464	-0.0920527	-0.0406131	-0.143881	0.0429016	0.134641	-0.0059526	0.18695	-0.13517	0.00680901	0.167153	NA	0.544352	0.243474	0.422508	0.306343	0.192218	0.275781	0.313301
838	APH1A	0.0679839	-0.293747	-0.118564	-0.0573079	0.0710693	0.0525584	-0.441938	0.467086	-0.361969	0.0146983	-0.898575	-0.0107875	0.198701	0.0160381	-0.246975	0.132359	0.063922	0.0782165	-0.305837	-0.281658	0.315397	-0.552525	NA	0.27507	0.442142	0.36251	0.878849	0.401614	0.337091	0.523879
839	APH1B	0.143092	0.00985051	-0.0251714	0.0499823	-0.00167022	-0.0161374	0.0790064	-0.0283414	-0.0039334	0.381619	-0.223607	0.0961803	0.0542864	0.278808	0.105222	-0.00525774	0.121667	-0.125008	-0.153512	0.173213	-0.188736	0.138393	NA	0.289861	0.467418	0.59346	0.309476	0.352969	0.533073	0.240665
840	API5	-0.0944025	-0.0773355	-0.0183192	-0.0248057	-0.188055	-0.291185	0.0201008	-0.301244	-0.281126	-0.0183561	0.0585577	-0.0626359	-0.122988	-0.0975832	-0.139775	0.0901634	-0.351234	-0.0248766	-0.120563	-0.0341081	0.0831649	-0.119803	NA	0.480921	0.178745	0.258848	0.2329	0.253658	0.213707	0.178293
841	APIP	-0.0261877	-0.0388712	-0.0700819	-0.35333	0.0392599	0.19165	0.115954	0.27009	0.113211	-0.166406	0.398313	0.12959	-0.290841	0.0826879	-0.342161	-0.364499	0.128275	-0.0497547	-0.147741	0.0699988	-0.0935476	-0.0466162	NA	0.495074	0.358566	0.37366	0.617614	0.416348	0.212486	0.401324
842	APLF	-0.214952	-0.137026	0.0383266	-0.367081	0.0569864	-0.0892977	-0.281002	-0.734795	0.5562	-0.813462	0.251459	-0.470218	-0.0156581	-0.158981	-0.482258	-0.251903	0.341836	-0.227864	0.0153343	-0.289387	0.13689	-0.0602371	NA	0.334842	0.35875	0.444906	0.575241	0.406619	0.256271	0.720447
843	APLN	0.124654	0.000502661	-0.087783	0.0967624	0.0780782	0.178441	0.17069	-0.133171	0.490052	0.0517366	0.289643	0.102847	0.322157	-0.051042	-0.0636623	0.257187	-0.0285151	0.184671	-0.058218	0.0592234	-0.236477	0.0609114	NA	0.331342	0.452601	0.677781	0.445904	0.29698	0.470576	0.134887
844	APLNR	-0.0669163	-0.252723	-0.306188	-0.320275	-0.200763	-0.164014	-0.234297	0.345345	-0.673373	-0.70043	0.231836	0.0767254	-0.103655	-0.173819	-0.121169	-0.519381	-0.460101	0.0585752	-0.147266	-0.358179	-0.154169	-0.458208	NA	0.421833	0.363422	0.306273	0.357288	0.743366	0.295901	0.480868
845	APLP1	-0.182622	-0.209956	0.0995721	-0.109577	-0.30287	-0.149441	-0.12565	0.0660194	-0.364901	-0.251102	-0.000196956	-0.275329	-0.06236	-0.210176	-0.121235	-0.0979188	-0.403403	-0.202336	-0.191037	-0.228874	-0.0769543	0.276099	NA	0.242346	0.250937	0.481486	0.335664	0.568033	0.488725	0.542374
846	APLP2	0.123323	0.262322	0.171215	0.361093	0.312182	0.134092	-0.283806	0.208228	0.0599562	-0.0499229	-0.517689	0.158525	0.202067	0.00937763	0.310207	0.411978	0.286711	0.337653	0.19705	0.327594	-0.102837	0.445268	NA	0.418938	0.331339	0.747147	1.13895	1.27375	1.06002	0.640324
847	APMAP	0.164943	0.15064	0.093619	-0.0226168	0.210381	-0.19765	0.213727	-0.391486	-0.00381444	0.350357	0.0770959	0.212876	0.1365	0.145452	-0.0351619	-0.0100716	0.0674532	0.353308	0.257216	0.0440648	-0.125382	0.31262	NA	0.278165	0.682909	0.886057	0.515117	0.408773	0.675419	0.45435
848	APOA1	0.218104	0.322747	0.234046	-0.084576	0.0192231	0.549653	-0.00985824	0.268003	0.831303	-0.366563	0.346846	0.058984	0.299674	0.295654	0.0399951	-0.209147	-0.0152385	0.0536846	0.466497	0.178997	0.500645	-0.0325529	NA	0.682444	0.221404	0.681937	0.725911	0.502918	0.707135	0.8031
849	APOA2	0.163711	-0.112301	-0.049266	0.181258	0.0406063	-0.190679	0.288028	-0.268231	-0.113126	0.472098	0.103958	0.0468764	0.142695	0.301562	0.192381	0.170135	-0.0697748	0.150987	-0.201144	-0.0234585	-0.0764222	-0.0221098	NA	0.349124	0.845305	0.718967	0.860514	0.608562	0.297358	0.139929
850	APOA4	-0.0971863	-0.0881824	0.062136	-0.265978	0.00963562	-0.15774	-0.0157776	-0.0332732	-0.282208	-0.0230567	-0.00849857	-0.0687535	-0.0542907	-0.168515	-0.144656	-0.387301	0.0529475	-0.0336763	-0.0933734	-0.0829915	0.142018	-0.017746	Nonessential_DepMap	0.335537	0.210825	0.254145	0.794982	0.293722	0.117438	0.637822
851	APOA5	0.0733632	-0.129308	-0.0569588	0.023071	0.150842	-0.0737947	-0.0223997	-0.133576	-0.0140135	-0.123757	0.0789577	-0.00188482	0.0898302	0.132144	0.157702	-0.11156	0.164489	0.137195	-0.201542	-0.057073	-0.378845	0.264928	NA	0.144938	0.108198	0.322393	0.232985	0.286216	0.287207	0.391592
852	APOB	-0.0016688	0.00885533	0.0799784	0.0814659	0.224985	0.0488318	-0.0535692	-0.0864646	0.184128	0.101653	-0.208792	-0.02539	-0.0743159	0.0946995	0.0746499	0.0882819	0.389779	0.0601915	-0.0590594	0.0767701	-0.0173912	0.177348	NA	0.447819	0.295699	0.238072	0.832662	0.652426	0.367421	0.234521
853	APOBEC1	0.0921297	-0.0474116	-0.127445	-0.0113991	-0.159306	0.00760782	-0.231408	0.203378	-0.188162	-0.418464	-0.0443517	-0.180608	0.265097	0.1919	-0.034951	0.0121528	-0.156557	-0.162054	-0.245698	0.150875	-0.0782284	-0.176661	Nonessential_DepMap	0.531261	0.323159	0.467246	0.254367	0.245449	0.631053	0.302047
854	APOBEC2	0.0105525	0.0333552	-0.00512749	-0.071177	0.211058	-0.239999	-0.0381664	-0.457636	-0.0223621	0.156776	-0.233109	-0.00640384	0.0602899	-0.0222285	-0.29396	0.151606	0.206785	0.215331	0.246599	-0.179888	-0.171776	0.161521	NA	0.279779	0.278033	0.217527	0.354887	0.733568	0.431229	0.532755
855	APOBEC3A	-0.236246	-0.053731	0.25005	-0.194496	0.00905291	0.0915099	-0.585316	0.0168071	0.166213	-0.530508	-0.640125	-0.116778	-0.269464	-0.322497	-0.108454	-0.280539	-0.0202198	0.0383256	0.172751	-0.280213	0.306285	0.193815	NA	0.397528	0.762258	0.49485	0.267164	0.295747	0.416371	0.863319
856	APOBEC3B	-0.0412846	0.025142	-0.0830595	-0.0428456	-0.205643	0.0472332	0.00699698	-0.0613284	0.155795	0.170995	-0.157001	0.114435	-0.0762263	-0.162062	-0.0637714	-0.0219199	-0.110105	-0.30118	0.0530133	-0.00272925	-0.193133	0.0270134	NA	0.255234	0.239125	0.251812	0.187137	0.243303	0.178234	0.193037
857	APOBEC3C	-0.303192	-0.153659	-0.00533205	-0.260685	-0.143254	-0.114613	-0.015691	0.0617653	-0.290991	0.044351	-0.075733	-0.252687	-0.305883	-0.351005	-0.330075	-0.191295	-0.162258	-0.12425	-0.151511	-0.155806	0.122056	-0.13272	NA	0.297397	0.332528	0.735182	0.61182	0.210998	0.265816	0.158418
858	APOBEC3D	-0.0435254	-0.0190426	-0.300093	0.0642343	0.0963034	-0.217678	-0.149811	-1.212	0.776643	-0.181029	-0.118592	0.123442	-0.490917	0.236898	-0.046531	0.175	0.205543	-0.0129364	0.0734651	-0.11155	0.404692	-1.00488	NA	1.97102	0.698454	0.460924	0.371269	0.453655	0.349139	0.508624
859	APOBEC3F	-0.138332	-0.185285	-0.0523909	-0.0829977	0.0190777	-0.27821	-0.255711	-0.364895	-0.191525	-0.198329	-0.313092	-0.176028	-0.253044	0.0140769	-0.173941	0.00794537	0.0778026	-0.0396472	-0.32724	-0.0433305	0.131214	-0.235996	NA	0.486736	0.419828	0.429457	0.408551	0.304295	0.356715	0.203707
860	APOBEC3G	-0.11324	-0.297439	-0.111341	0.015982	-0.00189662	-0.141477	0.365662	-0.059011	-0.223943	0.359182	0.372141	-0.251721	-0.100277	0.0122781	0.14238	-0.110416	0.0013537	-0.00514695	-0.427316	-0.167561	0.110109	-0.33279	NA	0.154353	0.936348	0.437707	0.30781	0.240861	0.595834	0.252588
861	APOBEC3H	-0.124132	0.0740615	0.0182871	-0.118502	-0.0870361	-0.0394401	0.284539	-0.213719	0.134839	0.376491	0.192588	-0.113743	-0.120908	-0.137744	-0.264544	0.0275393	-0.1276	-0.0464725	-0.00851538	0.156638	-0.285482	0.322056	NA	0.299772	0.619165	0.268411	0.337667	0.229538	0.353087	0.393586
862	APOBEC4	0.0147179	0.166122	-0.404428	-0.0898045	0.0837301	-0.356907	0.295766	-0.244519	-0.469295	0.309437	0.282095	0.123602	-0.00417262	-0.0752762	-0.178232	-0.0013773	0.197595	-0.0301346	0.0825019	0.249742	-0.850505	0.041648	NA	0.712176	0.67471	0.627088	0.54191	0.535645	0.581873	0.589546
863	APOBR	0.0393943	0.121501	0.276017	0.102123	0.107939	0.101808	-0.15754	-0.106065	0.309682	-0.151884	-0.163197	-0.00707723	0.0429819	0.0822784	0.278788	-0.0745424	0.142739	0.0731385	0.114914	0.128087	0.466704	0.0853293	NA	0.545433	0.160711	0.297569	0.415582	0.485608	0.546109	0.581027
864	APOC1	-0.28849	-0.607499	-0.161093	-0.143002	-0.359322	-0.383396	-0.436949	-0.207018	-0.559774	-0.448994	-0.424904	-0.230779	-0.452358	-0.182332	-0.254216	-0.0317876	-0.300985	-0.417658	-0.820802	-0.394195	-0.223361	-0.0988262	NA	0.445747	0.871859	0.739929	0.321004	0.758267	1.05789	0.236501
865	APOC2	-0.024696	-0.00692221	-0.00315603	-0.0154528	-0.282096	-0.289071	-0.526019	-0.213926	-0.364216	-0.566502	-0.485536	-0.046195	-0.282134	0.254241	-0.20968	0.178775	-0.235652	-0.328541	0.0353943	-0.0492387	0.316055	-0.322367	NA	0.245144	0.529987	0.488117	0.33201	0.463751	0.518923	0.313516
866	APOC3	0.0126345	0.0308096	-0.046507	-0.015313	0.208071	0.0138173	0.188604	0.0211851	0.00644952	0.143165	0.234042	0.0430561	-0.054431	0.0492784	-0.0817537	0.0511276	0.27262	0.143522	-0.0495007	0.11112	-0.110493	0.0174793	NA	0.31837	0.52475	0.488117	0.265784	0.504879	0.44938	0.186486
867	APOC4	-0.285474	-0.44625	-0.274201	-0.172045	-0.339886	-0.71361	-0.431399	-0.549518	-0.877702	-0.65691	-0.205888	-0.239586	-0.33755	-0.279285	-0.123368	-0.220722	-0.350397	-0.329374	-0.307515	-0.584985	-0.471498	-0.0769047	NA	0.832278	0.378746	0.571865	0.390038	0.496039	0.880426	0.588077
868	APOD	0.0204426	-0.180573	0.306245	-0.390223	-0.182809	-0.277557	-0.0322281	-0.0969931	-0.45812	-0.0690775	0.00462127	-0.0224558	-0.00662569	0.0904092	-0.481275	-0.299171	-0.0597301	-0.305888	-0.134403	-0.226744	0.316765	0.295725	NA	0.320658	0.316791	0.675718	0.620142	0.327814	0.33486	0.943884
869	APOE	-0.17169	-0.25693	-0.632484	-0.189502	0.0244812	-0.365034	-0.0724213	-0.131038	-0.59903	-0.201575	0.0567319	-0.0909712	-0.214445	-0.209652	-0.168768	-0.210237	0.0276329	0.0213295	-0.238781	-0.275079	-0.414185	-0.850782	NA	0.318162	0.168831	0.255707	0.272613	0.359623	0.401697	0.997482
870	APOF	-0.0476864	-0.00756872	-0.11453	-0.27392	-0.198148	-0.315658	0.237784	-0.287839	-0.343477	0.21288	0.262687	-0.29107	0.161971	-0.01396	-0.14872	-0.39912	-0.351971	-0.0443257	-0.0147013	-0.000436165	0.436622	-0.665682	Nonessential_DepMap	0.37178	0.654724	0.244125	0.620378	0.49384	0.161878	0.286584
871	APOH	-0.237687	-0.422258	-0.206258	-0.225186	-0.0665251	-0.156425	-0.178772	-0.130822	-0.182028	-0.250767	-0.106777	-0.071355	-0.186217	-0.45549	-0.260557	-0.189815	-0.0216017	-0.111449	-0.157547	-0.686969	0.0402013	-0.452717	NA	0.324969	0.445826	0.366532	0.641264	0.135012	0.603445	0.461118
872	APOL1	-0.103484	0.00510514	0.183538	0.147757	0.0137382	0.143243	0.127764	0.405832	-0.119346	0.119646	0.135881	0.0182141	0.0969535	-0.425619	0.132583	0.162931	0.223489	-0.196013	-0.091936	0.102146	0.152686	0.21439	NA	0.325758	0.409621	0.296709	0.71662	0.498161	0.423227	0.515046
873	APOL2	-0.256774	-0.0929092	-0.373376	-0.0677722	-0.309769	-0.44981	0.0196868	0.0490833	-0.948704	-0.22005	0.259424	-0.388972	-0.273208	-0.108143	-0.156289	0.0207442	-0.488719	-0.130819	-0.123617	-0.0622017	-0.149689	-0.597063	NA	0.313391	0.322174	0.380907	0.230926	0.563981	0.177547	0.815407
874	APOL3	-0.00783779	0.0114912	-0.0365211	-0.15921	0.0882989	-0.0146683	-0.0880671	0.190329	-0.219665	-0.092231	-0.0839031	-0.1061	-0.0218822	0.104469	-0.0441215	-0.274298	0.30036	-0.123762	-0.0289406	0.051923	0.175285	-0.248327	NA	0.91284	0.390795	0.257275	0.281083	0.31798	0.514563	0.555924
875	APOL4	-0.0653361	0.270506	0.0918308	0.20854	0.306333	-0.0628822	-0.105592	-0.087164	-0.0386004	-0.169106	-0.0420774	-0.247394	-0.0343239	0.0857093	0.151558	0.265523	0.186658	0.426008	0.1809	0.360113	-0.0163646	0.200026	NA	0.332879	0.204297	0.407823	0.960011	1.02414	1.05465	0.606616
876	APOL5	0.121447	-0.0990696	-0.0240784	0.10595	0.104284	-0.304519	0.236056	-0.719522	0.110483	-0.104216	0.576328	0.0581439	0.156206	0.14999	-0.0199573	0.231857	0.0255961	0.182972	-0.143237	-0.0549025	-0.156565	0.108409	NA	0.421911	0.330619	0.607303	0.314527	0.525769	0.252864	0.525259
877	APOL6	0.254553	0.00651034	0.0198109	0.226152	-0.0532651	0.0816732	-0.184895	-0.0478655	0.211212	-0.267033	-0.102758	0.437454	-0.0772786	0.403483	0.275666	0.176637	-0.137966	0.0314355	0.0359958	-0.0229752	0.265374	-0.225752	NA	0.475104	0.185899	0.540608	1.21717	0.117106	0.190605	0.493292
878	APOLD1	0.144287	0.0154184	0.206401	-0.0217096	-0.177182	0.253009	0.0139988	0.330576	0.175441	0.225511	-0.197513	0.184561	0.247816	0.000484761	-0.18999	0.146571	-0.338698	-0.0156658	-0.0126631	0.0435	0.124677	0.288126	NA	0.594494	0.601713	1.01144	0.254628	0.480054	0.45999	0.866557
879	APOM	-0.0398189	-0.0884424	0.0801233	-0.0670464	-0.0642396	-0.0552715	0.149955	-0.201356	0.090813	0.0950304	0.20488	-0.0699229	0.021148	-0.0706817	-0.0979804	-0.0361125	-0.0483565	-0.0801228	0.0633441	-0.240229	0.186579	-0.0263327	NA	0.452668	0.432697	0.308035	0.186042	0.14367	0.479575	0.335184
880	APOO	-0.0916895	-0.161483	-0.0912605	0.204901	-0.331208	-0.0774687	-0.112336	-0.0107104	-0.144227	-0.011934	-0.212738	-0.00307891	-0.0904226	-0.181567	0.179717	0.230086	-0.414431	-0.247984	-0.351608	0.0286417	-0.0384296	-0.144091	NA	0.46066	0.37845	0.172631	0.978482	0.501958	0.227792	0.204641
881	APOOL	0.129314	0.105783	-0.181608	0.0507761	0.0796958	-0.103369	0.0672028	-0.182804	-0.0239338	0.0500712	0.0843344	0.158252	0.264349	-0.0346577	0.146576	-0.0450235	0.216124	-0.0567327	0.0941756	0.117391	-0.37495	0.0117339	NA	0.292064	0.19788	0.705534	0.594415	0.488237	0.383971	0.48831
882	APOPT1	-0.271446	-0.134092	-0.0235151	-0.198052	-0.120743	0.195192	0.113292	-0.0334612	0.423845	0.0493785	0.177205	-0.0931601	-0.338153	-0.383025	-0.126854	-0.26925	-0.211206	-0.0302796	-0.330604	0.0624195	0.0609626	-0.107993	NA	0.383419	0.419868	0.468521	0.32829	0.330958	0.395045	0.154905
883	APP	0.20474	0.00698123	-0.128342	-0.0190018	0.352295	-0.0508451	0.246832	-0.404271	0.302581	0.454463	0.0391999	0.0433694	0.335999	0.23485	0.0534816	-0.0914853	0.242631	0.461958	0.0525867	-0.0386242	-0.0469373	-0.209746	NA	0.658932	0.717056	0.661544	0.181791	1.6054	0.390582	0.578536
884	APPBP2	-0.0889244	0.0245299	0.264922	-0.203087	-0.234225	-0.135009	0.173565	-0.183177	-0.0868405	0.00392041	0.343209	-0.0196376	-0.214167	-0.0329684	-0.10741	-0.298763	-0.0421775	-0.426273	-0.0964957	0.145555	0.174199	0.355645	NA	0.30274	0.845029	0.224026	0.315716	0.51548	0.366526	0.816924
885	APPL1	-0.171357	-0.192926	0.011271	-0.015816	0.0639009	-0.298723	-0.081308	-0.319155	-0.278291	-0.0877592	-0.0748568	-0.09303	-0.324363	-0.0966789	0.0167052	-0.0483372	-0.138972	0.266774	-0.178335	-0.207517	0.0995817	-0.0770397	NA	0.383425	0.217685	0.455932	0.178683	0.467774	0.545422	0.240994
886	APPL2	-0.010178	-0.123286	-0.0161558	0.103074	0.0558823	0.255762	-0.387943	0.259747	0.251778	0.229433	-1.00532	-0.389978	0.259286	0.100158	-0.0679848	0.274132	0.0402633	0.0715014	0.0264554	-0.273027	-0.238435	0.206124	NA	0.723461	0.670274	0.375718	0.529721	0.292528	0.290929	0.290931
887	APRT	-0.0541361	0.00209648	0.0387086	-0.00684004	-0.0674854	-0.0140481	0.0230291	-0.0716507	0.0435545	-0.0256179	0.071676	0.0239012	-0.0580797	-0.12823	0.0182487	-0.0319288	-0.145061	0.0100904	-0.0456636	0.0498565	0.116829	-0.0394116	NA	0.239001	0.373049	0.111259	0.196717	0.103229	0.281565	0.201719
888	APTX	-0.0685605	-0.103935	-0.0420015	-0.164136	-0.0301952	-0.127196	0.128955	-0.270972	0.0165801	-0.132964	0.390874	0.0162606	-0.00479682	-0.217145	-0.241766	-0.0865046	-0.112096	0.0517059	-0.155582	-0.0522876	-0.110193	0.0261896	NA	0.686291	0.404576	0.388277	0.499866	0.351591	0.360414	0.21477
889	AQP1	0.086493	-0.136995	-0.0740508	-0.00426715	-0.0477889	-0.291285	0.0420094	-0.499088	-0.0834812	0.264439	-0.18042	-0.257568	0.295135	0.221912	-0.157802	0.149268	0.239274	-0.334852	0.0539436	-0.327934	-0.256434	0.108333	NA	0.364753	0.221946	0.500313	0.264856	0.481401	0.283483	0.295759
890	AQP10	0.00618978	0.087036	-0.351006	0.0445299	0.0784077	0.00284671	0.234165	0.103538	-0.0978447	0.235208	0.233122	0.112608	0.0674662	-0.161505	-0.0110407	0.1001	0.0883383	0.0684771	0.0148167	0.159255	-0.235349	-0.466663	NA	0.116776	0.492947	0.404504	0.394275	0.503548	0.508393	0.423716
891	AQP11	-0.0550976	-0.0561755	-0.00363885	0.140623	0.117453	-0.345196	0.155431	-0.196068	-0.494324	0.111833	0.199029	-0.314186	-0.0353801	0.184273	0.242948	0.0382984	0.00736877	0.227537	0.167219	-0.27957	-0.224128	0.21685	NA	0.372885	0.285176	0.369572	0.33388	0.415488	0.359096	0.249183
892	AQP12A	-0.020965	0.00764392	0.043533	0.0622814	-0.377305	-0.014702	-0.101621	0.00704564	-0.0364495	-0.380836	0.177594	0.0554171	0.0903868	-0.208699	-0.0652875	0.18985	-0.258453	-0.496157	-0.181692	0.19698	0.240827	-0.153761	NA	0.339593	0.154741	0.279014	0.398375	0.620414	0.2922	0.255124
893	AQP12B	-0.102321	0.152675	0.060552	-0.0892321	-0.170651	0.00975409	0.254616	-0.222549	0.242057	0.38197	0.127262	-0.0860602	-0.111671	-0.10923	0.0403825	-0.218847	-0.317159	-0.0241418	0.223825	0.081525	0.129982	-0.00887801	NA	0.294029	0.575445	0.402305	0.39504	0.395715	0.597585	0.486281
894	AQP2	0.0270116	-0.0732926	0.105537	-0.0485004	0.28164	-0.173983	-0.0476753	-0.337226	-0.0107392	-0.354142	0.258791	-0.0439942	0.137593	-0.0125642	0.0375577	-0.134559	0.315851	0.247428	-0.146769	0.000183761	0.0489841	0.16209	NA	0.263767	0.500979	0.369572	0.213998	0.787107	0.279353	0.374693
895	AQP3	0.0187327	-0.0849623	0.0403655	-0.0171319	0.0871537	-0.1857	-0.318628	-0.140067	-0.231333	-0.315611	-0.321646	-0.0741432	-0.00226621	0.132608	-0.109126	0.074862	-0.100348	0.274655	-0.168836	-0.00108827	0.0602002	0.0205309	NA	0.526156	0.290637	0.638272	0.476176	0.333702	0.357778	0.297358
896	AQP4	0.248341	0.00867016	0.161667	0.0899622	0.187087	0.171185	-0.224211	0.197965	0.144404	0.105848	-0.554269	0.175307	0.387499	0.182218	0.142338	0.037586	0.0304976	0.343677	0.169135	-0.151795	0.015456	0.307877	NA	0.490354	0.266085	0.924453	0.374585	1.20595	0.752018	0.671316
897	AQP5	-0.228021	-0.252855	-0.200663	-0.267812	-0.447232	-0.669889	0.155749	-0.64539	-0.694388	0.143608	0.16789	-0.310825	0.000683177	-0.37392	-0.372978	-0.162646	-0.341903	-0.55256	-0.205061	-0.300649	0.0974357	-0.498762	NA	0.750459	0.315096	0.414539	0.239122	0.833777	0.343638	0.378709
898	AQP6	-0.100297	-0.306035	-0.453812	-0.475296	-0.574374	-0.483729	-0.36957	-0.49832	-0.469139	-0.265406	-0.473733	-0.227365	-0.288402	0.214876	-0.507741	-0.44285	-0.802016	-0.346732	-0.329576	-0.282494	-0.519255	-0.388369	NA	0.699513	0.422888	0.319664	0.85541	0.860094	0.454798	0.739952
899	AQP7	-0.466452	-0.815931	-0.669888	-0.74616	-0.221525	-0.613677	-0.471344	-0.678575	-0.54878	-0.458971	-0.483717	-0.590788	-0.433029	-0.375538	-0.804497	-0.687824	-0.068715	-0.374334	-1.09827	-0.533589	-0.474631	-0.865146	NA	0.960883	0.829603	1.43771	1.37906	0.70506	1.32352	1.4798
900	AQP8	0.0611856	0.106101	0.377554	0.025578	-0.0765999	0.0396825	0.05694	0.417711	-0.338346	-0.00934245	0.123222	0.167239	-0.062248	0.0785655	0.0161212	0.0350347	-0.207559	0.0543595	0.191482	0.0207193	0.41819	0.336919	Nonessential_DepMap	0.391884	0.279427	0.411168	0.314003	0.300722	0.500884	1.39121
901	AQP9	0.0581303	-0.33408	-0.0741311	-0.0171785	0.0922723	-0.303383	0.194207	-0.14414	-0.462626	0.162574	0.225841	0.088133	0.0520931	0.0341649	-0.0601062	0.0257492	0.0581056	0.126439	-0.291253	-0.376906	-0.136802	-0.0114607	NA	0.331647	0.36582	0.407823	0.289126	1.29282	0.567544	0.195258
902	AQR	-1.19508	-0.990264	-1.45203	-1.80064	-2.13656	-1.04337	-1.12404	-1.15573	-0.931005	-0.894859	-1.35323	-0.924561	-0.856904	-1.80378	-1.09836	-2.50292	-2.85318	-1.41995	-0.663665	-1.31686	-1.14062	-1.76343	essential_DepMap	1.70964	1.5331	3.60206	2.97638	2.94222	2.38131	3.38875
903	AR	-0.0361726	-0.0342323	0.0972068	0.0231019	-0.0953229	0.170692	0.377214	0.215762	0.125623	0.429318	0.325109	0.112842	-0.186999	-0.0343603	0.133864	-0.0876602	-0.131541	-0.0591051	0.0372618	-0.105726	0.233725	-0.0393119	NA	0.803459	0.8288	0.205512	0.250082	0.130789	0.292413	0.447113
904	ARAF	0.147469	-0.0479896	0.101205	-0.0580026	-0.163031	-0.0963251	-0.229069	-0.599673	0.407023	0.0615347	-0.519673	0.252273	0.0331881	0.156946	-0.0411346	-0.0748706	-0.0781901	-0.247872	-0.0413578	-0.0546215	0.392709	-0.190298	NA	0.345105	0.38436	0.716699	0.286207	0.444735	0.258584	0.335578
905	ARAP1	-0.102854	0.399856	0.306028	0.283887	-0.104401	0.0397138	-0.042637	0.0763967	0.003031	0.190677	-0.275951	0.105368	-0.111877	-0.302052	0.111975	0.4558	-0.0768	-0.132002	0.39516	0.404552	0.149866	0.46219	NA	0.342328	0.521744	0.283162	0.746776	0.344862	1.60691	0.608862
906	ARAP2	0.0715757	-0.10095	0.05803	0.149959	0.239886	0.160469	0.0477982	0.221426	0.0995125	0.0396193	0.0559771	-0.185722	0.176032	0.224417	0.117362	0.182556	0.202438	0.277334	-0.0280257	-0.173875	-0.0979557	0.214016	NA	0.632784	0.522399	0.630784	0.885489	0.948026	0.283166	0.562773
907	ARAP3	0.115597	0.0441493	-0.0729037	0.162544	0.0378682	0.268956	-0.108975	0.336264	0.201647	-0.0971791	-0.120771	-0.0369236	0.309129	0.074584	0.240641	0.0844459	0.0341116	0.0416249	-0.0862796	0.174578	-0.274433	0.128626	NA	0.419936	0.330804	0.647817	0.753474	0.399839	0.923243	0.194996
908	ARC	-0.0055311	0.0324288	0.0103871	0.0855519	0.0592212	-0.01459	-0.0788246	0.046595	-0.0757751	-0.0396483	-0.118001	-0.120748	-0.0206716	0.124826	0.0344945	0.136609	0.145227	-0.0267845	0.037031	0.0278266	0.171055	-0.150281	NA	0.146743	0.188951	0.432974	0.867116	0.470544	0.555658	0.440417
909	ARCN1	-1.08324	-0.837226	-0.830283	-1.13765	-0.913627	-1.24002	-0.802255	-0.978976	-1.50107	-0.177893	-1.42662	-1.06644	-0.809327	-1.37394	-1.12411	-1.15119	-0.83621	-0.991044	-0.776807	-0.897644	-0.551566	-1.109	essential_DepMap	1.89569	0.803482	2.6517	3.02637	1.61872	1.90886	1.19513
910	AREG	0.0213897	-0.297704	-0.199139	0.20684	-0.0729445	0.0636757	-0.906527	0.318708	-0.191357	-0.124715	-1.68834	0.120629	0.0200613	-0.076521	0.184496	0.229184	-0.085847	-0.0600419	-0.266759	-0.328649	-0.299936	-0.0983422	NA	0.359548	0.602041	0.289037	0.958667	0.202663	0.35806	0.272438
911	AREL1	-0.07016	-0.302159	-0.432045	-0.22048	0.0232871	-0.244132	-0.339578	-0.250779	-0.237485	-0.486171	-0.192985	-0.0301911	-0.117624	-0.062665	-0.307041	-0.133919	0.282265	-0.235691	-0.361995	-0.242324	-0.513923	-0.350167	NA	0.519698	0.605872	0.211125	0.334227	0.285626	0.541528	0.769602
912	ARF1	-0.280081	-0.55118	-0.74465	-0.00470278	-0.61748	0.00816215	-0.358261	0.0144829	0.00184143	-0.037876	-0.678646	-0.301505	-0.0799178	-0.458821	0.252459	-0.261865	-0.765131	-0.469829	-0.408277	-0.694084	-0.376344	-1.11296	NA	0.217889	0.687558	0.565431	0.391239	1.16705	1.05819	0.740834
913	ARF3	0.125894	0.0642823	0.151981	-0.0211448	0.374727	0.0665854	-0.0962262	0.032709	0.100462	0.274416	-0.466868	0.179867	0.167935	0.0298813	-0.0555261	0.0132366	0.398183	0.351271	0.0900699	0.0384948	0.0472349	0.256727	NA	0.273782	0.536562	0.651695	0.487656	1.66906	0.610568	0.801989
914	ARF4	-1.653	-1.56769	-3.2014	-1.37252	-1.54803	-1.20047	-1.12272	-0.989743	-1.4112	-0.83758	-1.40786	-1.16905	-2.33968	-1.45028	-1.41922	-1.32582	-2.17095	-0.9251	-1.99419	-1.14118	-3.74611	-2.65668	NA	1.3377	1.44505	2.65561	2.23824	2.61297	3.36857	4.15615
915	ARF5	-0.160813	0.100903	0.126657	0.136514	0.02711	0.0689369	-0.226626	0.171191	-0.033317	0.099622	-0.552875	-0.175208	-0.0444423	-0.262788	0.357401	-0.0843735	-0.0477785	0.101999	0.241017	-0.0392112	-0.0949272	0.348241	NA	0.506626	0.447143	0.399027	0.324111	0.282334	0.761193	0.615814
916	ARF6	-0.350704	-0.985384	-1.43012	-0.376853	-1.35254	-0.918095	-1.95689	-0.903767	-0.932423	-1.70797	-2.20581	-0.401739	-0.661903	0.0115309	-0.373729	-0.379977	-1.66959	-1.03549	-1.13583	-0.834937	-1.64263	-1.21762	NA	1.64034	2.78676	0.546682	1.01107	3.39395	1.72557	2.6925
917	ARFGAP1	0.116479	0.0339157	0.0142947	0.0011484	0.093098	-0.494234	0.0157011	-0.685581	-0.302887	-0.110366	0.141768	0.0144805	0.250851	0.0841046	0.0771053	-0.0748085	0.0917039	0.094492	0.312794	-0.244962	0.0285571	3.22502e-05	NA	0.544363	0.374538	0.68403	0.895801	0.28487	0.376249	0.586952
918	ARFGAP2	-0.167021	0.0436481	0.0763673	-0.105152	-0.109662	-0.270821	0.192413	-0.312653	-0.228989	0.275887	0.108939	-0.307178	-0.313138	0.119253	-0.167052	-0.0432517	-0.086263	-0.13306	0.0167611	0.070535	0.254288	-0.101554	NA	0.374106	0.400565	0.441291	0.310651	0.436519	0.373501	0.577796
919	ARFGAP3	0.184397	-0.262302	0.0152813	0.00605704	0.335944	-0.158022	0.198433	-0.151473	-0.164571	0.136371	0.260495	0.0959403	0.176576	0.280674	0.0377841	-0.0256701	0.27529	0.396598	-0.218077	-0.306526	0.00900732	0.0215553	NA	0.410369	0.455684	0.610834	0.161374	1.36842	0.441387	0.447259
920	ARFGEF1	-0.109324	-0.330752	-0.239233	-0.0781737	-0.179861	-0.325871	0.17775	-0.23945	-0.412292	0.243418	0.112081	-0.208184	0.0219167	-0.141705	-0.0830046	-0.0733429	-0.271725	-0.0879956	-0.532436	-0.129068	-0.571059	0.0925924	NA	0.343772	0.317066	0.226214	0.139854	0.191283	0.477701	0.366082
921	ARFGEF2	-0.0358313	-0.110312	-0.0712097	-0.126788	0.160486	-0.0578828	-0.0647786	0.135874	-0.251639	-0.427351	0.297794	-0.441716	0.146048	0.188174	-0.0530864	-0.200489	-0.00243004	0.323402	-0.129205	-0.0914195	0.0672128	-0.209632	NA	0.321609	0.347839	0.372634	0.285264	0.396774	0.324914	0.143135
922	ARFGEF3	0.113504	0.00358175	0.0768869	0.069977	0.0656846	-0.175146	-0.0241114	-0.0322056	-0.318087	-0.204726	0.156504	0.127309	0.123088	0.0901138	-0.00864433	0.148598	-0.206975	0.338345	-0.161716	0.16888	0.301507	-0.147734	NA	0.327648	0.21294	0.640165	0.465841	0.307199	0.294894	0.294412
923	ARFIP1	0.0617969	0.361722	-0.0100601	0.212595	0.043131	0.67333	-0.182448	0.409317	0.937343	-0.130902	-0.233993	0.119262	-0.160745	0.226874	0.203835	0.221354	-0.105854	0.192116	0.506085	0.217358	0.0796247	-0.0997449	NA	1.19674	0.328651	0.610834	0.911352	0.30732	1.20641	0.147618
924	ARFIP2	-0.0177372	-0.164394	-0.0302034	-0.0435712	-0.0467024	-0.498688	0.0310974	-0.588401	-0.408975	-0.231926	0.294121	0.159412	-0.0706363	-0.141987	-0.206307	0.119165	0.0481826	-0.141587	-0.275012	-0.0537763	-0.235094	0.174687	NA	0.672938	0.327427	0.249492	0.65497	0.304168	0.405674	0.478836
925	ARFRP1	-0.954664	-0.880983	-1.08526	-1.13746	-1.22856	-0.350978	-0.791628	0.00731969	-0.709276	-0.625236	-0.958021	-1.20372	-0.862337	-0.797938	-1.12429	-1.15064	-0.67447	-1.78265	-0.7738	-0.988166	-1.04987	-1.12065	NA	0.398423	1.10069	2.60555	1.93083	1.40585	1.5098	1.55454
926	ARG1	0.199419	0.153254	-0.133941	0.25457	0.258085	0.218365	0.246111	0.335163	0.101567	0.616525	-0.124302	0.244812	0.138335	0.215111	0.105461	0.403679	0.392677	0.123494	0.188796	0.117712	-0.130619	-0.137262	NA	0.446348	0.627029	0.832683	0.670747	1.08354	0.529112	0.593417
927	ARG2	-0.149244	-0.0125627	0.123455	-0.0778959	-0.10944	-0.315062	-0.0103088	-0.204158	-0.425966	0.241963	-0.262581	0.0745586	-0.208475	-0.313815	0.0233799	-0.179172	-0.077596	-0.141283	-0.0144865	-0.0106389	-0.062632	0.309541	NA	0.450163	0.370417	0.295849	0.20772	0.27779	0.265897	0.375218
928	ARGFX	0.0223797	-0.186815	-0.067961	-0.0430611	-0.101048	0.0408412	-0.101724	-0.0150424	0.0967248	0.0413781	-0.244826	0.13403	0.0443933	-0.111284	-0.0863938	0.000271564	-0.174536	-0.0275606	-0.231087	-0.142542	-0.0322008	-0.103721	Nonessential_DepMap	0.204871	0.391945	0.245652	0.248094	0.250414	0.302561	0.313905
929	ARGLU1	-0.795875	-0.5812	-1.22057	-0.608624	-1.23175	-0.664081	-0.731664	-0.573827	-0.754335	-0.25753	-1.2058	-0.704043	-0.715305	-0.968276	-0.784056	-0.433193	-1.50532	-0.958176	-0.828846	-0.333554	-1.16547	-1.27567	essential_DepMap	0.834637	0.881821	1.4908	0.994804	1.9099	0.698751	2.20007
930	ARHGAP1	-0.221167	-0.25115	-0.121056	-0.172321	-0.109776	0.156378	-0.517456	0.085203	0.227554	-0.526632	-0.508279	-0.225619	-0.178922	-0.258961	-0.272804	-0.0718383	0.0496523	-0.269204	-0.456413	-0.0458867	-0.197346	-0.0447652	NA	0.316692	0.714499	0.490797	0.254691	0.184097	0.446888	0.236104
931	ARHGAP10	0.176316	0.0965655	0.289036	0.0264627	0.106149	0.414116	0.1934	0.265676	0.562556	0.109988	0.276812	-0.0322206	0.311104	0.250065	-0.00997807	0.0629035	0.146332	0.0659652	0.0817465	0.111384	0.220139	0.357933	NA	1.35286	0.757185	0.534617	0.406199	0.375362	0.438285	0.996837
932	ARHGAP11A	-0.436717	-0.354637	-0.157216	-0.233842	-0.45961	-0.580969	-0.875232	-0.601359	-0.56058	-1.06374	-0.686725	-0.516408	-0.374293	-0.419449	-0.264162	-0.203521	-0.456847	-0.462373	-0.312999	-0.396276	-0.0505271	-0.263905	NA	0.714162	1.27263	1.01368	0.486416	0.898038	0.786416	0.217585
933	ARHGAP11B	-0.338515	-0.114813	-0.193831	-0.389756	-0.306211	-0.409462	-0.767041	-0.125064	-0.69386	-0.785352	-0.748731	-0.212891	-0.308235	-0.494419	-0.543111	-0.236401	-0.427289	-0.185132	-0.198423	-0.031203	-0.0765862	-0.311077	NA	0.566198	1.05646	0.536107	0.52705	0.493766	0.328711	0.463555
934	ARHGAP12	0.155912	-0.0722044	-0.249818	-0.103	-0.0414764	0.346265	0.434506	0.225176	0.467354	0.476752	0.392261	0.107588	0.23557	0.124577	-0.0281678	-0.177832	-0.00567561	-0.0772772	0.10573	-0.250139	-0.553686	0.0540494	NA	0.838053	0.980458	0.723538	0.593291	0.334898	0.510576	0.691236
935	ARHGAP15	-0.149899	0.0380663	0.158168	0.000124492	-0.0295398	-0.0408036	-0.169818	-0.188497	0.10689	0.0481333	-0.38777	-0.0733932	-0.0985174	-0.277787	0.0499237	-0.0496748	-0.182961	0.123881	-0.00410539	0.0802379	0.0649206	0.251415	NA	0.326901	0.371969	0.197911	0.237629	0.290832	0.28714	0.510407
936	ARHGAP17	0.158645	-0.103705	0.087731	-0.0930971	0.100256	-0.025143	0.211571	-0.00399782	-0.0462881	0.461218	-0.0380757	0.165339	0.0754311	0.235166	-0.12897	-0.0572242	0.26391	-0.0633974	0.0229092	-0.230319	-0.00128974	0.176752	NA	0.418802	0.754201	0.806875	0.249966	0.693193	0.176294	0.573477
937	ARHGAP18	0.0322698	-0.191492	0.279652	-0.0138806	0.18024	0.0872832	0.191991	0.197082	-0.0225159	0.329975	0.0540075	-0.139992	0.17586	0.0609409	0.0606509	-0.0884122	0.171585	0.188895	-0.103586	-0.279398	0.339072	0.220233	NA	0.328018	0.423762	0.50724	0.257908	0.805068	0.395666	0.966836
938	ARHGAP19	0.0499	0.266613	0.303618	0.0593072	0.147809	-0.110392	0.169331	0.372154	-0.592938	0.0479621	0.290699	0.248532	0.0562743	-0.155107	0.201487	-0.0828726	-0.0498588	0.345476	0.16291	0.370316	0.374992	0.232244	NA	0.417956	0.658664	0.906578	0.844922	0.46989	1.12058	0.672069
939	ARHGAP20	0.247472	0.31489	0.343706	0.0982491	-0.0292927	0.191913	0.355253	0.365423	0.0184029	0.321142	0.389364	0.188881	0.259929	0.293606	0.0772483	0.11925	-0.192039	0.133454	0.490781	0.138999	0.109268	0.578144	NA	1.24877	0.844497	1.44855	0.826112	0.251045	0.84351	0.667168
940	ARHGAP21	0.0794969	-0.333754	-0.503421	-0.0759193	0.153326	-0.258255	-0.048096	-0.110863	-0.405647	0.0720799	-0.168272	0.255553	0.0244016	-0.0414638	-0.135001	-0.0168376	-0.0667391	0.373391	-0.436724	-0.230784	-0.594175	-0.412667	NA	0.208811	0.316994	0.474955	0.443149	0.395879	0.495332	0.731996
941	ARHGAP22	-0.207578	-0.561075	-0.409416	-0.220749	-0.148046	-0.342909	-0.656843	-0.190268	-0.49555	-0.770939	-0.542747	-0.213731	-0.255999	-0.153005	-0.0407895	-0.400709	-0.114423	-0.18167	-0.321105	-0.801044	-0.179655	-0.639178	NA	0.453593	0.755612	0.488117	0.408791	0.318108	0.979038	0.438727
942	ARHGAP23	-0.404909	-0.246897	-0.344931	-0.290032	0.018214	0.0524035	-0.139367	0.0212997	0.0835073	-0.81284	0.534105	-0.127098	-0.861675	-0.225954	-0.687094	0.10703	0.044018	-0.00759014	-0.316587	-0.177207	0.176585	-0.866446	NA	0.359151	0.59004	0.462181	0.479602	0.721477	0.367786	0.645323
943	ARHGAP24	-0.0646748	-0.102502	-0.237308	-0.0121452	0.0179413	0.165557	-0.0888005	0.267132	0.0639815	0.0502035	-0.227804	-0.0148892	-0.138978	-0.0401572	-0.126467	0.102177	0.0730005	-0.0371178	-0.0408108	-0.164193	-0.223298	-0.251319	NA	0.593528	0.335603	0.207608	0.413959	0.274276	0.232195	0.203003
944	ARHGAP25	0.133998	0.071036	-0.0555167	0.104662	0.0967923	0.229564	0.150923	0.129223	0.329905	0.325461	-0.0236146	0.211663	0.042571	0.147761	0.0580347	0.15129	0.203117	-0.00953262	-0.0493881	0.19146	0.11673	-0.227763	NA	0.964965	0.485027	0.850781	0.556463	0.371055	0.432921	0.423083
945	ARHGAP26	0.0937498	0.251144	0.163892	0.102787	-0.00709719	0.37654	0.0801148	0.0876683	0.665412	0.464868	-0.304639	0.109181	0.0868086	0.0852595	-0.129971	0.335545	-0.22144	0.207245	-0.00729345	0.509582	0.245344	0.0824404	NA	0.625241	0.510115	0.406714	0.63508	0.300448	0.619361	0.636162
946	ARHGAP27	-0.108476	-0.363609	-0.371966	-0.284631	-0.39376	-0.169486	0.00624052	0.0400591	-0.379032	-0.113185	0.125666	-0.0955909	-0.142496	-0.0873402	-0.128434	-0.440829	-0.324607	-0.462914	-0.31225	-0.414967	-0.572176	-0.171756	NA	0.272369	0.224451	0.281498	0.615969	0.735359	0.538667	0.677512
947	ARHGAP28	-0.0628918	0.0872336	0.176415	0.111054	0.293014	-0.046057	0.115004	0.0105934	-0.102707	-0.171604	0.401613	-0.00978878	-0.0297557	-0.149131	0.186082	0.0360272	0.304496	0.281533	0.09626	0.0782073	0.178804	0.174025	NA	0.147322	0.32647	0.345823	0.479489	1.06413	0.578791	0.676191
948	ARHGAP29	-1.11371	-0.065946	-0.412756	-0.947984	-0.434409	-1.01874	-0.218724	-0.831206	-1.20626	-0.719808	0.282361	-1.27092	-1.37058	-0.699623	-0.88513	-1.01084	-0.263603	-0.605215	-0.0517942	-0.0800978	-0.0436743	-0.781837	NA	1.28375	0.748289	2.15739	2.61241	0.71835	0.398532	0.660916
949	ARHGAP30	-0.0731105	-0.0259107	-0.161515	0.0661681	0.0572098	-0.270726	0.215216	-0.6199	0.0784486	0.281109	0.149323	-0.0983391	-0.0852759	-0.0357165	0.0215742	0.110762	0.16049	-0.0460705	-0.199164	0.147343	-0.0520033	-0.271027	NA	0.44444	0.850147	0.110698	0.475403	0.217123	0.471823	0.255152
950	ARHGAP31	0.241605	0.25099	-0.0367848	0.0908658	0.184544	0.346308	0.394828	0.289583	0.403033	0.576632	0.213024	0.342213	0.114838	0.267763	0.168489	0.0132427	0.233693	0.135395	0.215844	0.286136	0.00932061	-0.0828903	NA	1.24263	0.667496	1.11805	0.874439	0.565351	1.16424	0.405392
951	ARHGAP32	0.127898	0.316052	0.191426	0.199727	0.151249	0.251343	0.0932744	0.271191	0.231495	0.275934	-0.0893848	0.105281	0.152118	0.126296	0.308628	0.0908271	0.1045	0.197998	0.418256	0.213847	0.161281	0.221571	NA	0.699756	0.538877	0.730487	1.01604	0.661344	0.802109	0.746202
952	ARHGAP33	-0.201404	-1.21577	-0.590026	-0.27643	-0.418703	-0.169713	-0.207425	-0.447615	0.108188	-0.153253	-0.261596	-0.189576	-0.266701	-0.147936	-0.484952	-0.0679079	-0.552264	-0.285142	-1.29915	-1.13239	-0.913425	-0.266626	NA	0.287784	0.240498	0.266001	0.455851	0.838169	2.05063	0.556559
953	ARHGAP35	-0.0567248	-0.541014	-0.415413	-0.197467	0.0244153	-0.469545	-0.180864	-0.734073	-0.205018	0.19993	-0.561659	0.202529	-0.2087	-0.164003	-0.272804	-0.122131	-0.102832	0.151662	-0.544606	-0.537422	-0.661743	-0.169084	NA	0.362145	0.443866	0.31158	0.408162	0.319288	1.08551	0.368937
954	ARHGAP36	-0.0403207	-0.0431427	-0.332726	-0.251349	-0.0880426	-0.068311	-0.0688186	-0.153405	0.0167832	0.0551609	-0.192798	-0.0506907	-0.064719	-0.00555259	-0.346452	-0.156247	-0.130638	-0.0454469	-0.141712	0.0554266	-0.308802	-0.35665	NA	0.172476	0.172514	0.199971	0.43816	0.260519	0.370794	0.508589
955	ARHGAP4	0.0101435	-0.0821788	0.243063	0.00825181	0.0841357	-0.178989	0.123389	-0.70575	0.347772	0.212437	0.0343407	0.0132871	0.0695535	-0.0524102	-0.0149996	0.0315032	0.174391	-0.00612006	0.0286727	-0.19303	0.206521	0.279605	NA	0.416926	0.604006	0.438899	0.197175	0.482771	0.251146	0.91961
956	ARHGAP40	-0.160802	-0.181387	0.257807	-0.0370933	0.00199232	-0.293462	-0.0851171	-0.57299	-0.0139342	-0.0576489	-0.112585	-0.1601	-0.16054	-0.161767	0.0117469	-0.0859334	-0.0415102	0.0454948	-0.15668	-0.206094	0.0365619	0.479052	NA	0.497013	0.33007	0.274088	0.277502	0.230051	0.4642	0.981238
957	ARHGAP42	-0.401045	-0.164824	-0.146932	-0.245601	-0.216694	-0.319745	0.093666	0.0581419	-0.697633	0.147873	0.0394587	-0.175075	-0.545021	-0.483038	-0.0910035	-0.400198	-0.439026	0.00563726	0.00492164	-0.334569	-0.164304	-0.12956	NA	0.442525	0.328093	0.636388	0.311264	0.408624	0.309441	0.256769
958	ARHGAP44	-0.0235572	-0.0404807	0.118024	0.0405785	0.0258063	-0.166398	0.131268	-0.251834	-0.0809619	0.371284	-0.108748	-0.168161	0.0603363	0.0371527	-0.0138714	0.0950284	0.0314746	0.0201381	0.0266163	-0.107578	0.0717087	0.16434	NA	0.286656	0.649258	0.280669	0.328785	0.608227	0.211825	0.282055
959	ARHGAP45	2.95489e-05	-0.0284155	0.213982	-0.208747	-0.0344837	-0.0758525	-0.0569476	-0.07206	-0.0796449	-0.302357	0.188462	-0.0512001	-0.0984869	0.149776	-0.1735	-0.243994	-0.10017	0.0312023	-0.0987507	0.0419198	0.306948	0.121016	NA	0.342547	0.244259	0.232102	0.468298	0.245644	0.112872	0.582005
960	ARHGAP5	-0.0681874	0.300624	0.227254	-0.0482915	-0.0933402	0.213904	0.158015	0.375445	0.0523622	0.400173	-0.0841418	-0.348795	0.25421	-0.109978	0.0137791	-0.110362	0.205779	-0.392459	0.278696	0.322553	0.385618	0.0688899	NA	0.832833	0.530414	0.331614	0.269735	0.347212	1.09251	0.680106
961	ARHGAP6	0.035047	0.0615243	0.0874052	0.140534	-0.178434	0.079598	0.139853	0.29292	-0.133724	0.255263	0.0244426	0.104994	0.026681	-0.0265343	0.0654067	0.215661	-0.172785	-0.184082	0.147291	-0.0242429	-0.0523114	0.227122	NA	0.574238	0.506821	0.400117	1.25191	0.190235	0.358576	0.678775
962	ARHGAP8	0.0110149	-0.162735	-0.217473	0.0991586	0.0965462	-0.18599	-0.264663	-0.378574	0.00659371	0.0219376	-0.551265	0.0952802	0.0934283	-0.155664	0.291786	-0.093469	0.0807294	0.112363	-0.368276	0.0428064	-0.107841	-0.327104	NA	0.243307	0.393108	0.332547	0.361399	0.717627	0.270523	0.335857
963	ARHGAP9	-0.284776	-0.0483151	-0.0148953	-0.060744	0.079064	0.10077	-0.229816	0.173507	0.0280336	-0.279492	-0.18014	-0.266388	-0.115537	-0.472403	0.0750492	-0.196537	0.173824	-0.0156962	-0.119924	0.0232934	0.0821102	-0.111901	NA	0.370585	0.46489	0.354578	0.412076	0.626343	0.48718	0.25471
964	ARHGDIA	-0.143704	0.0453141	-0.164979	-0.000383931	0.292352	0.106491	0.120572	-0.0740862	0.287068	0.395184	-0.154039	-0.0599836	0.0571755	-0.428305	0.0356387	-0.0364066	0.225451	0.359252	0.0296029	0.0610252	-0.162278	-0.16768	NA	0.473861	0.399795	0.283997	0.377084	0.886433	0.33286	0.2824
965	ARHGDIB	0.138095	0.240646	0.295905	0.0791084	0.234365	0.0891864	-0.191505	0.330359	-0.151986	-0.145206	-0.237803	0.135417	0.181274	0.0975933	0.232566	-0.0743494	0.231429	0.237301	0.158175	0.323118	0.247542	0.344268	NA	1.35393	0.394404	0.917215	0.40217	1.10794	1.02204	1.44691
966	ARHGDIG	0.128128	0.276646	0.254247	0.104783	0.262361	0.168858	0.421156	-0.215084	0.552799	1.00733	-0.165016	0.103608	0.284274	-0.00349806	0.103834	0.105733	0.125584	0.399139	0.361517	0.191775	0.380876	0.127618	NA	0.549349	0.394992	0.735182	0.570248	0.98423	0.801208	0.488
967	ARHGEF1	-0.0936725	-0.115965	0.260593	-0.270997	-0.210074	-0.37698	-0.155292	-0.562315	-0.191645	-0.017072	-0.293511	-0.0493339	-0.0141758	-0.217508	-0.642576	0.100581	-0.269349	-0.150798	0.0271479	-0.259077	0.148007	0.37318	NA	0.53291	0.304089	0.185752	0.463713	0.222377	0.253969	0.806971
968	ARHGEF10	0.00851338	0.0936474	0.334403	0.0548796	-0.152804	-0.128828	0.267016	-0.147342	-0.110315	0.419738	0.114295	-0.00482638	0.0127856	0.017581	-0.0949541	0.204713	-0.0267768	-0.278831	0.254775	-0.0674802	0.334587	0.334219	NA	0.668938	0.550586	0.369572	0.909095	0.297246	0.287679	1.30427
969	ARHGEF10L	0.0566483	0.0632969	0.0926692	0.153238	0.186904	0.00185276	0.13689	-0.00247965	0.00618517	-0.011155	0.284934	0.0542703	-0.039177	0.154851	0.0932556	0.213219	0.142784	0.231023	-0.035679	0.162273	0.192198	-0.00685953	NA	0.459577	0.377656	0.465974	1.03552	0.491295	0.448849	0.461319
970	ARHGEF11	-0.141851	-0.17262	-0.143209	-0.221752	0.228363	-0.00161327	-0.751378	-0.0629785	0.0597519	-0.70043	-0.802326	-0.185262	-0.145962	-0.0943282	-0.100402	-0.343102	0.213794	0.242933	-0.3072	-0.0380386	-0.26481	-0.0216079	NA	0.207052	0.952375	0.636388	0.37178	0.831164	0.234939	0.251769
971	ARHGEF12	0.0504456	0.081742	0.0805822	0.0579023	-0.36934	-0.0289273	-0.670359	0.0842169	-0.142071	-0.551762	-0.788956	0.103768	0.037482	0.0100873	-0.0734491	0.189254	-0.654392	-0.0842881	0.0917905	0.0716934	0.0321861	0.128978	NA	0.277642	0.720583	0.316053	0.403832	0.63456	0.501476	0.581657
972	ARHGEF15	-0.0435119	0.0496618	0.201143	-0.200276	0.0365253	0.0700572	0.166533	-0.103252	0.243366	0.0281628	0.304903	0.0538303	-0.0434934	-0.140873	-0.22716	-0.173393	-0.0740793	0.14713	-0.150504	0.249828	0.0448852	0.357402	NA	0.570038	0.233557	0.376751	0.301921	0.521628	0.366885	0.725238
973	ARHGEF16	-0.145445	-0.0487525	0.367343	-0.0840975	-0.917972	-0.268177	-0.696274	0.215567	-0.75192	-0.158429	-1.23412	-0.0873036	-0.0241113	-0.324921	-0.190145	0.0219498	-0.234414	-1.60153	0.129246	-0.226751	0.408781	0.325905	NA	0.301943	0.706737	0.238072	0.126267	0.495794	0.193271	0.786881
974	ARHGEF17	0.19493	-0.0831749	0.272235	0.0693585	0.156666	-0.136069	0.0830089	0.257981	-0.530119	0.116323	0.0496946	0.0938934	0.322329	0.168568	0.153304	-0.0145871	0.297914	0.0154184	0.0795922	-0.245942	0.440267	0.104202	NA	0.446609	0.235331	0.542118	0.705798	0.347339	0.214816	0.634027
975	ARHGEF18	-0.0559451	-0.317322	-0.116249	-0.428987	0.231444	-0.126797	-0.844373	-0.0751537	-0.17844	-0.566618	-1.12213	-0.321179	-0.120636	0.27398	-0.461149	-0.396824	0.236877	0.226012	-0.277572	-0.357071	-0.184052	-0.0484462	NA	0.399937	0.975513	0.301899	0.695402	0.678578	0.60082	0.280089
976	ARHGEF19	-0.0352028	0.169153	-0.292127	-0.190511	-0.103027	0.0711629	0.289399	-0.165229	0.307555	0.397861	0.180936	-0.149139	0.0402783	0.00325233	-0.126896	-0.254126	-0.322446	0.116391	0.272254	0.0660518	-0.098186	-0.486068	NA	0.21316	0.531837	0.20621	0.481651	0.218507	0.373588	0.463625
977	ARHGEF2	-0.0426629	-0.00531652	-0.245685	0.00264239	0.0999122	-0.123521	0.0634122	0.161032	-0.408074	0.544763	-0.417938	0.0275349	-0.0304693	-0.125054	-0.0358997	0.0411845	0.0541025	0.145722	-0.129861	0.119228	0.0735571	-0.564926	NA	0.327173	0.540408	0.279014	0.379515	0.26963	0.290429	0.282571
978	ARHGEF25	-0.0282678	-0.231515	0.0746952	-0.0989613	0.0874639	-0.052336	-0.0274128	0.0372612	-0.141933	0.150566	-0.205392	-0.0451182	0.00428924	-0.0439745	-0.202529	0.00460623	-0.0535503	0.228478	-0.293981	-0.169048	-0.012239	0.161629	NA	0.380703	0.243531	0.173925	0.313945	0.415392	0.348887	0.362325
979	ARHGEF26	0.0145517	0.16315	-0.0377735	0.107943	0.0736673	-0.343943	-0.144009	-0.543934	-0.143952	0.0690292	-0.357048	0.148911	-0.112067	0.00681082	0.207083	0.0088039	0.250377	-0.103042	0.165701	0.1606	-0.0899802	0.0144332	NA	0.500547	0.249407	0.270026	0.619029	0.697637	0.585369	0.105773
980	ARHGEF28	0.213037	-0.0202078	-0.105491	0.0450197	-0.188771	-0.125724	0.000133092	-0.364046	0.112598	0.0610989	-0.0608327	0.200042	0.314875	0.124195	0.071402	0.0186374	-0.18282	-0.194721	0.00470971	-0.0451252	-0.156022	-0.0549591	NA	0.27735	0.357476	0.899629	0.283225	0.319012	0.246203	0.203023
981	ARHGEF3	0.044314	-0.415403	-0.0315965	0.0798018	-0.151106	0.0484723	-0.111034	0.17447	-0.0775257	-0.071392	-0.150675	-0.058503	0.107079	0.0843665	0.0683686	0.091235	-0.116356	-0.185857	-0.222847	-0.607959	-0.316332	0.253139	NA	0.262291	0.263177	0.598599	0.367502	0.225742	0.591507	0.490596
982	ARHGEF33	-0.0781276	-0.300387	-0.00760189	-0.249631	0.0290465	-0.101388	0.0397479	0.0166604	-0.219437	0.109327	-0.0298309	-0.156413	0.103282	-0.181251	-0.0527767	-0.446485	0.0297193	0.0283737	-0.466786	-0.133988	0.34634	-0.361544	NA	0.381999	1.21914	0.244888	0.389665	0.651783	0.316408	0.338762
983	ARHGEF35	-0.241342	-0.0726088	0.0902676	-0.122144	0.0112905	-0.195398	-0.275929	-0.138472	-0.252324	-0.0390282	-0.512829	-0.207544	-0.256225	-0.260257	-0.182654	-0.0616334	0.0103328	0.0122482	-0.035921	-0.109297	0.0399089	0.140626	NA	0.254941	0.573416	0.787812	0.31498	0.235122	0.215169	0.247683
984	ARHGEF37	0.0661969	0.107404	-0.318329	-0.0595447	-0.132634	-0.298705	-0.0217092	-0.616277	0.0188667	0.138231	-0.181649	0.0480698	-0.0833695	0.23389	0.0498165	-0.168906	-0.0129525	-0.252316	0.208801	0.00600835	-0.414305	-0.222354	NA	0.276971	0.733169	0.474955	0.336822	0.43894	0.567833	0.500127
985	ARHGEF38	0.0162954	-0.150688	0.0539364	0.0882902	-0.0343361	-0.0192572	-0.158064	0.12474	-0.163254	-0.117284	-0.198843	0.00478571	-0.264223	0.308323	-0.0491942	0.225775	0.038744	-0.107416	-0.162066	-0.13931	0.222614	-0.114741	NA	0.396019	0.223539	0.821023	0.652873	0.679137	0.34896	0.630868
986	ARHGEF39	-0.173898	-0.353575	-0.297792	-0.355321	0.0878388	-0.338584	-0.0539057	-0.323959	-0.35321	0.296635	-0.404446	-0.166127	-0.172819	-0.182749	-0.318341	-0.3923	0.170732	0.00494575	-0.284846	-0.422303	-0.208374	-0.387209	NA	0.507107	0.324868	0.427128	0.730394	0.418693	0.678597	0.595158
987	ARHGEF4	0.0637839	0.125117	0.290286	0.116771	0.126498	0.295894	-0.0515618	0.310223	0.281565	-0.0271339	-0.0759897	-0.0239112	0.175297	0.0399659	0.323813	-0.0902718	0.148452	0.104544	0.139178	0.111055	0.420613	0.15996	NA	0.891638	0.531409	0.490797	0.712155	0.814253	0.344257	0.580374
988	ARHGEF40	-0.231034	-0.161654	-0.381099	-0.0261919	-0.000605797	-0.245251	-0.183124	-0.43452	-0.0559814	-0.451913	0.0856642	-0.125565	-0.329691	-0.237845	0.040746	-0.0931299	-0.0969283	0.0957167	-0.205879	-0.117429	-0.205158	-0.55704	NA	0.418084	0.371407	0.527244	0.195591	0.183513	0.361391	0.556969
989	ARHGEF5	-0.328318	-0.213309	-0.263973	-0.0255349	-0.0824732	-0.0440955	-0.270761	-0.205523	0.117332	-0.251188	-0.290334	-0.62259	-0.128647	-0.233716	-0.0510205	-4.93198e-05	-0.164622	-0.000324718	-0.311579	-0.115039	-0.217768	-0.310177	NA	0.259448	0.289252	0.610834	0.329036	0.150129	0.420537	0.266373
990	ARHGEF6	0.0450585	0.032923	0.244182	0.0468253	0.00955173	0.156769	0.264384	0.316667	-0.00312953	0.183719	0.345049	0.0129537	0.064544	0.0576778	-0.0408336	0.134484	-0.0689775	0.0880809	0.133317	-0.0674706	0.443129	0.0452361	NA	0.833961	0.493035	0.353596	0.951931	0.544726	0.536331	0.564368
991	ARHGEF7	-0.224374	-0.216911	0.135032	-0.2282	-0.64366	-0.267551	0.0531935	0.0359082	-0.571009	-0.276271	0.382658	0.0417826	-0.333143	-0.381762	-0.274866	-0.181534	-0.479901	-0.807419	-0.193758	-0.240065	0.116364	0.1537	NA	0.343667	0.446684	0.394695	0.521109	0.960493	0.48627	0.39906
992	ARHGEF9	0.0899457	0.00816318	0.100763	-0.070134	-0.00303463	-0.0442386	0.0195633	-0.140227	0.0517494	0.111833	-0.0727061	0.0860062	0.0153632	0.168468	-0.159441	0.0191732	-0.179235	0.173166	-0.106048	0.122374	0.365624	-0.164097	NA	0.355744	0.184479	0.605548	0.186689	0.456745	0.302936	0.329607
993	ARID1A	-0.222661	-0.052043	-0.0249545	-0.0587721	-0.290809	0.0951598	0.221382	-0.223925	0.414244	0.345921	0.0968418	-0.160267	-0.166643	-0.341075	-0.127742	0.0101982	-0.43429	-0.147328	-0.100939	-0.00314682	0.213774	-0.263683	NA	0.961499	0.500498	0.346787	0.395931	0.664943	0.202698	0.330441
994	ARID1B	0.151	0.00174652	0.155904	0.257538	0.042218	-0.130037	0.388128	0.0400132	-0.300087	0.281311	0.494944	0.0304617	0.225651	0.196889	0.0390059	0.47607	-0.0603444	0.144781	0.0464246	-0.0429315	-0.131287	0.443095	NA	0.371821	0.919352	1.29243	0.604484	0.421309	0.41899	1.01983
995	ARID2	-0.278473	-0.600272	-0.530905	-0.576848	-0.448194	-0.525589	-0.525556	-0.536343	-0.514835	-0.362064	-0.689047	-0.288604	-0.178246	-0.368569	-0.828812	-0.324884	-0.222313	-0.674074	-0.5799	-0.620644	-0.737665	-0.324145	NA	0.916795	0.650637	0.742321	1.11731	0.897755	1.27617	0.651578
996	ARID3A	-0.0522756	-0.0825898	-0.200047	-0.32945	0.0829561	-0.266021	-0.205539	-0.175456	-0.356586	-0.0837754	-0.327303	-0.294377	0.268265	-0.130714	-0.262363	-0.396538	0.0712452	0.0946669	-0.207907	0.0427277	-0.118818	-0.281276	NA	0.229752	0.311055	0.286509	1.01895	0.523959	0.336082	0.216229
997	ARID3B	-0.213874	-0.185962	-0.181132	-0.435238	-0.180416	-0.108783	-0.0114137	-0.151153	-0.0664139	-0.240876	0.218049	-0.04156	-0.529423	-0.0706394	-0.495625	-0.37485	-0.325	-0.0358325	-0.281321	-0.0906036	-0.212855	-0.149409	NA	0.271285	0.631444	0.563837	1.17776	0.522474	0.591853	0.43328
998	ARID3C	0.0499511	-0.213923	-0.555537	-0.1777	-0.299199	-0.0184656	-0.224723	0.157958	-0.19489	-0.336623	-0.112822	-0.109007	0.208025	0.0508361	0.0798705	-0.43527	-0.256019	-0.342379	-0.420399	-0.00744841	-0.386202	-0.724871	NA	0.202116	0.308247	0.361511	0.217882	0.590693	0.357105	0.56982
999	ARID4A	-0.187588	0.203839	-0.434494	-0.290272	-0.0824484	-0.142504	-0.548821	-0.487232	0.202224	-0.311346	-0.786296	-0.437469	-0.180704	0.0554084	-0.235658	-0.344886	-0.162692	-0.00220429	0.216047	0.191632	-0.746333	-0.122654	NA	0.272195	0.489314	0.306273	0.494803	0.276963	0.745585	0.364561
1000	ARID4B	-0.214692	0.108914	-0.124768	-0.282356	-0.00222176	0.112384	0.0931993	0.215945	0.00882386	-0.275609	0.462008	-0.331154	-0.111803	-0.201119	-0.275241	-0.289472	-0.0950406	0.090597	0.193776	0.0240513	-0.216787	-0.0327491	NA	0.502089	0.390112	0.383	0.62616	0.227517	0.463189	0.205997
1001	ARID5A	-0.537585	-0.869057	-0.455911	-0.536604	-0.891655	-2.06697	-1.28766	-2.29402	-1.83992	-1.35465	-1.22068	-0.598395	-0.507668	-0.506692	-0.694901	-0.378308	-1.02834	-0.754973	-0.945793	-0.792321	-0.192208	-0.719613	NA	2.99704	1.84956	1.03858	0.92155	1.61336	1.68363	0.446018
1002	ARID5B	0.0053122	-0.0961456	-0.52544	-0.273953	-0.0682811	0.140897	0.143218	0.0813732	0.200422	0.0837925	0.202644	-0.150426	-0.0652583	0.231621	-0.0859004	-0.462006	0.135312	-0.271874	0.0491104	-0.241402	-0.285033	-0.765848	NA	0.51019	0.254012	0.267606	0.374317	0.422319	0.283104	0.67098
1003	ARIH1	-1.20426	-1.29591	-1.08073	-1.76436	-1.57127	-1.31739	-1.76563	-1.40892	-1.22587	-2.41057	-1.12069	-0.874023	-1.52285	-1.21589	-1.99277	-1.53594	-0.802885	-2.33965	-1.58299	-1.00883	-0.978748	-1.18271	NA	1.70726	2.09243	2.77211	2.49469	1.56991	2.12517	1.72754
1004	ARIH2	0.0131276	0.0421334	0.100145	0.183724	0.00143359	-0.0943828	0.569544	-0.0868415	-0.101924	0.720763	0.418325	-0.0231972	0.11016	-0.0475798	0.290564	0.0768835	0.105609	-0.102742	-0.0414466	0.125714	0.220348	-0.0200572	NA	0.100888	1.126	0.732828	1.02161	0.364476	0.384997	0.769692
1005	ARIH2OS	-0.0777673	-0.0570651	-0.166653	-0.373463	-0.081406	-0.401374	-0.150753	-0.292564	-0.510185	-0.238378	-0.0631286	-0.129404	0.129476	-0.233373	-0.575543	-0.171384	0.140197	-0.303009	-0.111071	-0.00305888	-0.323976	-0.00932951	NA	0.502186	0.405	0.29243	0.506103	0.739565	0.201184	0.337167
1006	ARL1	-0.131734	-0.225837	-0.11914	-0.128448	-0.195496	-0.343694	-0.201058	-0.270926	-0.416461	-0.0714643	-0.330653	-0.107934	-0.118457	-0.16881	-0.137987	-0.11891	-0.082772	-0.30822	-0.261597	-0.190077	-0.141647	-0.0966326	NA	0.420508	0.265728	0.353596	0.150912	0.2114	0.402244	0.356296
1007	ARL10	0.0583166	0.0164411	-0.0587212	-0.427112	-0.100349	-0.129012	0.140153	0.135163	-0.393186	0.487064	-0.206757	0.21953	0.0310544	-0.0756347	-0.487514	-0.366709	-0.224669	0.0239706	0.0264484	0.00643379	-0.0342811	-0.0831613	NA	0.253985	0.742335	0.59176	0.982508	0.352563	0.383672	0.277494
1008	ARL11	0.213069	0.321018	0.462142	0.129911	-0.16917	0.0726876	0.411832	-0.283516	0.428892	0.629164	0.1945	0.198128	0.281365	0.159713	0.186415	0.0734068	-0.499441	0.161102	0.371016	0.271021	0.528789	0.395495	NA	0.30673	0.87589	0.896196	0.414207	0.400095	1.18037	1.45866
1009	ARL13A	0.0384277	0.155524	-0.0753606	0.206407	-0.117738	0.087518	0.365998	0.00447369	0.170562	0.402258	0.329738	0.0863995	-0.0156614	0.0445449	0.131838	0.280976	-0.17091	-0.0645659	0.207479	0.103569	-0.69255	0.541829	NA	0.373649	0.850612	0.560667	0.873203	0.497962	0.636473	0.479093
1010	ARL13B	-0.106686	-0.150622	-0.0125467	-0.168408	-0.0181971	-0.00662364	0.0399548	-0.32037	0.307123	-0.0986041	0.178514	-0.107269	-0.167849	-0.0449417	-0.184477	-0.152338	0.0111856	-0.0475798	-0.0904315	-0.210813	-0.01496	-0.0101333	NA	0.40976	0.196403	0.134304	0.329253	0.339481	0.382821	0.169068
1011	ARL14	0.0294814	-0.126364	0.0531295	0.22101	-0.0983559	0.184832	0.0317577	0.313468	0.0561952	0.511119	-0.447604	-0.00190282	0.0821834	0.00816372	0.175408	0.266613	-0.132356	-0.0643555	-0.314782	0.0620549	0.0848881	0.021371	NA	0.314218	0.411756	0.232844	1.02377	0.158747	0.950414	0.524867
1012	ARL14EP	-0.0183268	-0.245088	-0.0205327	-0.165252	-0.353012	0.119732	-0.406098	0.0585317	0.180932	-0.733443	-0.0787528	-0.0975677	-0.0731073	0.115695	-0.0716725	-0.258832	-0.531773	-0.174251	-0.179839	-0.310337	-0.123972	0.0829065	NA	0.527536	0.334407	0.210419	0.267755	0.518163	0.377745	0.187153
1013	ARL14EPL	-0.0153839	0.147554	0.0709836	0.0992525	0.000146027	0.125373	0.211902	0.254931	-0.00418573	0.66866	-0.244855	0.160892	-0.0339097	-0.173134	-0.0584811	0.256986	0.126983	-0.126691	0.00423898	0.29087	0.272324	-0.130357	NA	0.377688	0.321969	0.335358	0.769348	0.290811	0.551325	0.375496
1014	ARL15	-0.1484	0.00325285	-0.137406	-0.191096	-0.159872	-0.124635	0.30651	-0.479503	0.230233	0.426298	0.186723	-0.464691	0.113778	-0.0942873	0.0704008	-0.452592	-0.0217751	-0.297968	-0.195101	0.201606	-0.302839	0.028027	NA	0.434471	0.932501	0.330683	0.356134	0.520389	0.248394	0.206276
1015	ARL16	0.0773906	0.136385	-0.446261	0.180325	0.0159467	-0.121291	-0.179248	0.0621552	-0.304738	-0.355387	-0.0031096	0.0137204	0.212557	0.00589434	0.0342561	0.326393	-0.0955994	0.127493	0.0476976	0.225073	-0.189441	-0.703082	NA	0.206901	0.521232	0.326979	0.423095	0.341002	0.57028	0.719153
1016	ARL17A	-0.787174	-0.92825	-0.919667	-0.620149	-0.721257	-0.472133	-0.559611	-0.185881	-0.758385	-1.14366	0.0244426	-0.462884	-0.699395	-1.19924	-0.619745	-0.620554	-0.695748	-0.746766	-0.876128	-0.980373	-0.658192	-1.18114	NA	0.397674	0.452722	1.58503	1.32324	1.33042	2.19096	1.56992
1017	ARL17B	-0.258077	-0.106293	-0.225567	-0.33965	-0.0200659	-0.113522	0.00846796	-0.180045	-0.0469983	-0.229226	0.246162	-0.381604	-0.176529	-0.216098	-0.228632	-0.450668	0.378726	-0.418858	-0.139516	-0.0730712	-0.209967	-0.241167	NA	0.782556	0.319297	0.603801	0.947404	0.754958	0.487689	0.338741
1018	ARL2	-1.64806	-1.33255	-0.773081	-1.85165	-1.99518	-1.43185	-1.57387	-1.10536	-1.75833	-2.37259	-0.775154	-1.31939	-2.0405	-1.5843	-1.84337	-1.85993	-1.64326	-2.34711	-1.22417	-1.44092	-0.388218	-1.15794	essential_DepMap	2.33722	2.19443	4.18842	3.71038	2.85616	2.28025	1.05393
1019	ARL2BP	-0.174542	-0.276915	0.223085	0.141424	-0.154321	0.0275258	-0.261489	-0.234348	0.289399	-0.127237	-0.395741	-0.0448509	-0.279954	-0.198822	0.0658179	0.217031	0.0773472	-0.38599	-0.192883	-0.360947	0.161891	0.284278	NA	0.311874	0.247525	0.354578	0.902354	0.625242	0.485459	0.71193
1020	ARL3	-0.065723	0.0539412	0.124496	-0.041631	-0.29442	0.254671	-0.0947628	0.329395	0.179947	-0.18222	-0.00730605	-0.134558	-0.0634739	0.000862766	-0.00974565	-0.0735164	-0.45029	-0.138551	0.240304	-0.132421	-0.20367	0.452661	NA	0.648958	0.437715	0.308919	0.217194	0.416104	0.448343	0.430847
1021	ARL4A	-0.127501	-0.132025	-0.0413809	-0.180366	-0.0864572	-0.27296	-0.545933	0.0252328	-0.571153	-0.664109	-0.427758	-0.15448	-0.0438174	-0.184206	-0.276826	-0.0839052	-0.135536	-0.0373786	-0.389749	0.125699	-0.251286	0.168524	NA	0.525995	0.823735	0.388277	0.378967	0.293295	0.671531	0.361007
1022	ARL4C	-0.0648317	-0.335567	0.0989574	-0.330014	0.00163269	0.293382	-0.295971	0.474562	0.112201	-0.177885	-0.414057	-0.0618345	0.0833165	-0.215977	-0.27048	-0.389548	0.27529	-0.272024	-0.131523	-0.53961	-0.0823086	0.280223	NA	0.506899	0.263607	0.189767	0.429054	0.391153	0.396488	0.328452
1023	ARL4D	0.198401	-0.124286	0.0231107	-0.164175	0.109905	0.0474988	-0.126994	0.00988018	0.0851174	-0.0275557	-0.226431	0.171766	0.255787	0.167649	-0.387394	0.0590432	0.18595	0.03386	-0.0223644	-0.226207	0.103884	-0.057663	NA	0.212731	0.287666	0.600326	0.398336	0.370947	0.340117	0.246689
1024	ARL5A	-0.128471	-0.054131	0.143269	0.0646618	0.0696577	-0.0341245	-0.0375829	-0.357636	0.289387	0.0261938	-0.10136	-0.144212	-0.15345	-0.0877517	0.0683686	0.0609551	0.0996026	0.0397128	-0.00720602	-0.101056	0.107325	0.179213	NA	0.341159	0.247637	0.402305	0.8131	0.328739	0.254589	0.655077
1025	ARL5B	0.0325295	0.321282	-0.125917	0.112108	-0.0124944	0.185101	-0.0656874	0.242272	0.12793	-0.129836	-0.00153899	-0.172928	0.0200017	0.250514	0.0572838	0.166932	-0.0452144	0.0202256	0.291475	0.351089	-0.0721703	-0.179664	NA	0.471456	0.381371	0.369572	0.538199	0.629381	1.00918	0.297178
1026	ARL5C	-0.183374	-0.351552	-0.271963	-0.167831	-0.151686	-0.135565	-0.407376	-0.34977	0.0786409	-0.498576	-0.316176	-0.36751	-0.158837	-0.0237741	-0.15344	-0.182222	-0.10813	-0.195242	-0.343781	-0.359324	-0.254079	-0.289846	NA	0.252744	0.441778	0.542118	0.265128	0.155554	0.66984	0.303718
1027	ARL6	-0.103291	-0.010979	0.217656	-0.157413	-0.0270562	0.223268	-0.0255449	0.480926	-0.03439	0.170403	-0.221493	0.104368	-0.27843	-0.13581	-0.231063	-0.0837628	0.0185337	-0.0726461	-0.0342829	0.0123249	0.226201	0.20911	NA	0.403364	0.294551	0.240332	0.431452	0.328392	0.195844	0.734569
1028	ARL6IP1	-0.00529191	-0.024921	-0.143212	-0.00683405	-0.142017	-0.32506	0.311391	-0.342546	-0.307573	0.361712	0.26107	0.270234	-0.077975	-0.208135	0.0983689	-0.112037	-0.0027695	-0.281264	0.0997362	-0.149578	-0.0552022	-0.231221	NA	0.291566	0.516841	0.473661	0.36809	0.379515	0.388378	0.428454
1029	ARL6IP4	0.304794	0.285944	0.219021	0.346719	0.20591	0.0760879	-0.0209424	-0.0418054	0.193981	-0.252005	0.21012	0.221384	0.270312	0.422685	0.403438	0.29	0.334161	0.0776583	0.427384	0.144504	0.213142	0.224899	NA	0.48359	0.257915	1.42251	2.05292	0.787627	1.02345	0.785978
1030	ARL6IP5	0.113179	0.179477	0.138689	0.0274192	0.0295342	-0.030086	-0.0194819	-0.0636837	0.00351164	0.238547	-0.277511	0.109241	0.0724029	0.157893	-0.0149334	0.0697717	0.095794	-0.0367256	-0.020443	0.379397	0.0416216	0.235756	NA	0.129438	0.296605	0.742321	0.264449	0.167903	0.659468	0.552423
1031	ARL6IP6	-0.37705	-0.315821	-0.290916	-0.14935	0.0538998	-0.376982	-0.558976	-0.219063	-0.534902	-0.508795	-0.609158	-0.470431	-0.574522	-0.0861974	0.0563303	-0.35503	-0.0597549	0.167554	-0.335248	-0.296394	-0.47992	-0.101911	NA	0.547049	0.809304	0.543634	0.365951	0.431822	0.613029	0.561537
1032	ARL8A	-0.226956	-0.290353	-0.273907	-0.246161	0.0260892	-0.500078	-1.3818	-0.585053	-0.415103	-0.00157089	-2.76203	-0.186249	-0.116645	-0.377976	0.0137672	-0.506089	-0.133826	0.186004	-0.171816	-0.408889	-0.197989	-0.349826	NA	0.738309	0.523602	0.435334	0.466871	0.52984	0.654283	0.503929
1033	ARL8B	-0.221165	-0.135716	-0.0525312	0.00139953	-0.00590096	-0.530886	0.151034	-1.0961	0.0343227	0.136853	0.165216	-0.274649	-0.361179	-0.0276663	0.109883	-0.107084	-0.120674	0.108872	0.142899	-0.41433	0.0466605	-0.151723	NA	0.481657	0.260096	0.286509	0.559886	0.387015	0.661968	0.192232
1034	ARL9	0.0353405	-0.0116391	0.0187747	-0.0643898	-0.0608931	-0.162918	-0.0731052	-0.421058	0.0952228	0.22425	-0.370461	0.084446	0.105813	-0.0842376	0.134406	-0.263186	-0.0947301	-0.0270561	-0.105311	0.0820326	0.168215	-0.130665	NA	0.406487	0.231569	0.476254	0.318216	0.479169	0.221798	0.273326
1035	ARMC1	-0.0391825	-0.0521398	-0.000540502	0.037014	-0.0685979	0.196599	0.139318	-0.0638339	0.457033	-0.0917594	0.370395	-0.0738319	0.148997	-0.192712	0.0665211	0.00750697	-0.223381	0.0861855	-0.0793173	-0.0249622	-0.137219	0.136138	NA	0.357674	0.389379	0.270026	0.280089	0.159596	0.30918	0.33556
1036	ARMC10	0.0411799	-0.268361	-0.277728	-0.0406169	-0.131031	-0.0665935	-0.153155	0.113766	-0.246953	-0.155907	-0.150402	0.00922673	-0.135685	0.249997	0.031026	-0.11226	-0.678113	0.416052	-0.327897	-0.208825	-0.391868	-0.163588	NA	0.476442	0.517755	0.511449	0.317598	0.354284	0.474366	0.628627
1037	ARMC12	-0.116905	-0.142978	-0.126824	-0.100659	-0.0595723	0.0563568	0.0783362	-0.0612252	0.173939	-0.0325949	0.189267	-0.0153879	-0.161494	-0.173832	0.0269854	-0.228303	-0.00631727	-0.112827	-0.276103	-0.00985304	0.177838	-0.431486	NA	0.392454	0.340374	0.321482	0.354946	0.337625	0.346609	0.21732
1038	ARMC2	-0.0241781	-0.00438969	0.113787	-0.136052	-0.013787	-0.0418591	-0.142997	0.0092541	-0.0929722	-0.224463	-0.0615321	-0.142892	0.13049	-0.0601318	-0.0816744	-0.19043	0.0318968	-0.0594708	-0.0710058	0.0622265	0.0463785	0.181196	NA	0.373793	0.706648	0.213959	0.30529	0.246674	0.23844	0.491208
1039	ARMC3	-0.00485024	-0.156136	-0.0134937	0.113885	0.261977	0.217683	0.0388137	0.183277	0.25209	-0.0823481	0.159975	0.0358688	0.203479	-0.253898	0.141254	0.0865161	0.187664	0.336291	-0.222253	-0.0900195	0.0402379	-0.0672253	NA	0.687273	0.220075	0.365523	0.515786	0.777401	0.281793	0.599948
1040	ARMC4	-0.0146501	0.206966	-0.35581	0.0911278	0.0444986	0.0616725	-0.082732	0.212046	-0.0887013	-0.0949222	-0.0705418	-0.0110469	-0.155789	0.122885	0.0147088	0.167547	0.300327	-0.21133	0.214879	0.199054	-0.316379	-0.395242	NA	0.413683	0.273664	0.197911	0.382104	0.289435	1.32085	0.542058
1041	ARMC5	-0.603645	-0.214366	-0.867083	-0.652717	-0.713078	-0.809389	-1.23112	-1.14851	-0.470268	-0.744494	-1.71774	-0.83802	-0.331288	-0.641626	-0.779526	-0.525908	-0.839771	-0.586386	-0.0688285	-0.359903	-0.842516	-0.89165	NA	0.841935	1.12607	1.20273	1.23826	1.47771	0.701474	1.40338
1042	ARMC6	-0.149063	-0.013614	-0.307647	0.0537995	0.0416383	-0.492007	-0.111684	-0.571362	-0.412652	-0.180111	-0.043258	-0.292971	-0.101002	-0.0532154	0.134627	-0.0270279	0.0639675	0.0193091	0.178801	-0.206029	-0.338435	-0.276859	NA	0.606855	0.217649	0.352617	0.3126	0.656956	0.501001	0.385905
1043	ARMC7	-1.37421	-1.68913	-1.24955	-1.18793	-2.16519	-1.12573	-1.19299	-1.35995	-0.891509	-1.37527	-1.01071	-1.70682	-1.26237	-1.15345	-0.976192	-1.39967	-2.65833	-1.67206	-1.48716	-1.8911	-1.49569	-1.00341	essential_DepMap	1.57618	3.36753	4.02228	3.50597	3.13824	4.92922	2.96212
1044	ARMC8	0.0296081	0.1204	-0.0239163	0.0843857	0.185305	0.0264135	-0.06293	0.256319	-0.203492	-0.228984	0.103124	-0.138852	0.152588	0.0750875	0.0659371	0.102834	0.186297	0.184313	0.148278	0.0925221	-0.0992262	0.0513935	NA	0.618488	1.31295	0.454693	0.470505	0.67389	0.636181	0.14277
1045	ARMC9	-0.131862	-0.0348805	0.120735	0.0333356	0.0394596	0.00596779	-0.0874411	-0.0682313	0.0801669	-0.260597	0.0857145	-0.0261767	-0.267085	-0.102323	-0.0865362	0.153208	-0.0625704	0.14149	-0.0221161	-0.047645	0.330367	-0.088898	NA	0.238343	0.403609	0.261219	0.284632	0.376162	0.328281	0.307457
1046	ARMCX1	0.0102603	-0.117386	0.0851605	0.282528	0.095484	-0.0556674	0.15837	0.282176	-0.393511	0.269295	0.0474448	0.123756	0.0849598	-0.177935	0.333229	0.231827	0.0926436	0.0983244	-0.396659	0.161887	0.0164534	0.153868	NA	0.566814	0.627843	0.424812	0.888822	0.347618	0.368871	0.627659
1047	ARMCX2	0.0757351	0.0989538	0.0333175	-0.027836	0.224732	-0.0733861	0.352051	-0.377967	0.231194	0.469398	0.234704	-0.0218357	0.229573	0.0194676	0.149907	-0.205579	0.173559	0.275905	-0.0181635	0.216071	-0.159777	0.226412	NA	1.01125	0.722471	0.482804	0.410749	0.824613	0.70058	0.239841
1048	ARMCX3	0.0379519	0.0098132	0.106899	-0.0342249	0.00148304	-0.332973	0.0768371	-0.39871	-0.267236	-0.0169039	0.170578	-0.11909	0.222649	0.0102968	-0.0830565	0.0146066	-0.258942	0.261908	0.119279	-0.0996523	0.263917	-0.0501186	NA	0.417766	0.613965	0.401209	0.206025	0.874047	0.638348	0.321957
1049	ARMCX4	0.109534	-0.372315	-0.0927503	0.233383	0.00252446	-0.227334	0.25347	0.081075	-0.535743	0.639156	-0.132216	0.116802	0.238373	-0.0265745	0.2043	0.262466	0.0958188	-0.0907699	-0.0439611	-0.700669	-0.161704	-0.0237971	NA	0.206797	0.413657	0.524329	0.893855	0.320213	0.450116	0.283066
1050	ARMCX5	-0.0477419	-0.123491	0.201907	-0.0250903	-0.0419544	-0.130154	0.0320194	0.346137	-0.606444	-0.185846	0.249885	-0.261821	0.11177	0.00682559	-0.138237	0.0880566	0.0165715	-0.10048	-0.239732	-0.00725035	0.328263	0.0755513	NA	0.364396	0.471366	0.341989	0.435287	0.482606	0.287026	0.429463
1051	ARMCX5-GPRASP2	0.148225	0.0334991	0.126649	0.158508	0.0788191	0.349823	-0.185761	0.481465	0.218181	-0.496506	0.124983	-0.0115556	0.380807	0.0754232	0.0292262	0.28779	-0.01212	0.169758	0.303652	-0.236654	0.321151	-0.0678541	NA	0.952852	0.277341	0.603801	0.387792	0.421974	0.299833	0.596251
1052	ARMCX6	0.150649	0.0202419	-0.0740043	-0.065244	-0.358233	0.0317017	-0.19081	0.0936539	-0.0302506	-0.236494	-0.145126	0.355448	0.161256	-0.0647565	-0.138172	0.00768354	-0.326565	-0.389902	0.013215	0.0272689	-0.211706	0.0636973	NA	0.485412	0.285297	0.534617	0.41424	0.697463	0.335438	0.227315
1053	ARMS2	0.107959	-0.115632	-0.000669228	0.024186	0.0690151	0.0116685	-0.101367	-0.160803	0.18414	-0.309042	0.106309	-0.0405652	0.266264	0.0981774	-0.0427717	0.0911437	0.257406	-0.119376	0.00694863	-0.238213	-0.141282	0.139943	NA	0.497812	0.236722	0.388277	0.239875	0.542179	0.278721	0.25702
1054	ARMT1	0.0283458	0.211724	0.101111	0.197613	0.00400135	0.149174	0.268887	0.194342	0.104006	0.360015	0.177759	-0.0466244	0.0726547	0.0590072	0.154752	0.240473	0.121018	-0.113015	0.256964	0.166484	0.154759	0.0474638	NA	0.399446	0.908984	0.449772	1.50808	0.32015	0.800917	0.262696
1055	ARNT	-0.235623	-0.269522	-1.01001	-0.45135	0.0166169	-0.611841	-0.381818	-0.562338	-0.661345	-0.1274	-0.636236	-0.362963	-0.250943	-0.0929619	-0.34709	-0.55561	-0.205071	0.238305	-0.241614	-0.297431	-0.833952	-1.18608	NA	0.743607	0.368272	0.454693	0.67745	0.249048	0.263914	1.413
1056	ARNT2	-0.0693425	-0.0513489	-0.00960701	0.0507254	0.125171	0.173673	0.0992357	0.0637376	0.283608	0.375829	-0.177358	-0.0432174	-0.0429653	-0.121845	-0.0200032	0.121454	0.294908	-0.0445655	-0.384909	0.282211	0.167014	-0.186228	NA	0.490253	0.358303	0.361511	0.354465	0.632163	0.407662	0.318578
1057	ARNTL	-0.159141	-0.0296209	-0.00643356	0.0672272	-0.0823937	-0.257311	-0.354031	0.187084	-0.701706	-0.275453	-0.43261	-0.229799	0.0345531	-0.282178	0.248579	-0.114125	-0.218389	0.0536013	-0.169382	0.11014	0.160889	-0.173756	NA	0.604586	0.409414	0.455932	0.697812	0.215283	0.303561	0.266273
1058	ARNTL2	0.0564565	0.507492	0.193127	0.239947	0.110264	0.234134	-0.140887	0.105992	0.362276	0.0735275	-0.355301	-0.174755	-0.0727534	0.416877	0.333068	0.146826	0.117226	0.103302	0.533839	0.481145	-0.125439	0.511693	NA	0.523009	0.233026	0.504456	2.0062	0.500705	1.84695	0.951333
1059	ARPC1A	-0.092719	-0.174149	-0.165761	0.230626	-0.114905	-0.460669	0.33759	0.222768	-1.14411	0.449109	0.226071	-0.149226	-0.245848	0.116917	0.323157	0.138095	0.228606	-0.458415	0.114998	-0.463295	-0.223935	-0.107586	NA	1.00451	0.874096	0.274905	0.71653	0.756825	0.309458	0.39552
1060	ARPC1B	0.211153	0.218258	0.371657	0.0688065	0.0879493	0.176808	0.428886	0.0858337	0.267783	0.652799	0.204973	0.336926	0.0858146	0.21072	-0.0995173	0.23713	-0.144204	0.320103	0.132848	0.303669	0.304338	0.438975	NA	0.37803	1.46038	0.542118	0.447216	0.495837	0.581049	0.894514
1061	ARPC2	-0.508983	-0.17022	-0.531244	-0.457952	-0.723446	-0.29756	-0.314652	-0.352155	-0.242964	-0.199979	-0.429325	-0.477805	-0.53636	-0.512782	-0.454063	-0.461841	-0.602314	-0.844577	-0.273851	-0.0665896	-0.776305	-0.286182	NA	0.347029	0.40045	1.42597	1.31706	1.70357	0.567292	0.985116
1062	ARPC3	-0.784822	-0.440979	-0.678145	-0.847579	-0.782401	-0.445783	-0.637563	-0.337788	-0.553779	-0.545847	-0.729279	-0.678321	-0.89103	-0.785114	-0.73918	-0.955977	-0.658822	-0.90598	-0.469423	-0.412536	-0.481659	-0.874631	NA	0.66309	0.8282	1.88273	1.74897	1.68103	0.949732	0.928252
1063	ARPC4	-0.678549	-0.769226	-0.687903	-1.00629	-0.955907	-0.848611	-0.75673	-1.10374	-0.593479	-0.866297	-0.647162	-0.656379	-0.650082	-0.729185	-1.01123	-1.00134	-0.896817	-1.015	-0.63852	-0.899932	-0.64378	-0.732025	essential_DepMap	1.91047	1.40002	1.90309	2.85712	2.45497	1.87214	1.51039
1064	ARPC4-TTLL3	-0.190456	-0.103352	0.0944548	-0.20895	0.0555321	0.10499	0.336966	0.132721	0.0772591	0.404998	0.268934	-0.200717	0.0201276	-0.390779	-0.178881	-0.239019	-0.0693289	0.180393	0.00648909	-0.213194	-0.152378	0.341287	NA	0.526002	0.673024	0.316953	0.407551	0.311865	0.404372	0.445099
1065	ARPC5	0.0830404	-0.208856	-0.207139	-0.284849	-0.101836	-0.103713	-0.161137	0.0664551	-0.273881	0.102774	-0.425048	0.0601308	0.12715	0.0618405	-0.375529	-0.194169	-0.0339026	-0.169769	-0.0897139	-0.327998	-0.434717	0.0204387	NA	0.22889	0.397257	0.331614	0.322987	0.233565	0.317422	0.389995
1066	ARPC5L	-0.0533574	-0.211718	-0.00578105	-0.0101462	-0.0945814	0.318252	0.0330988	0.492221	0.144284	0.173493	-0.107296	-0.177068	-0.0776768	0.0946727	-0.00415619	-0.0161361	0.259546	-0.448709	-0.176306	-0.247129	-0.0860619	0.0744998	NA	0.597974	0.220876	0.294136	0.415906	0.280388	0.365926	0.242828
1067	ARPIN	0.0937617	0.125169	0.17062	0.0911423	0.0921754	0.0750484	0.262448	0.0503561	0.0997408	0.454284	0.0706122	0.045723	0.100088	0.135474	0.0324503	0.149834	0.12021	0.0641406	0.1563	0.0940379	0.249808	0.0914325	NA	0.388425	0.6758	0.607303	0.579136	0.415601	0.825818	0.383971
1068	ARPP19	-0.266294	-0.0481509	-0.0392227	-0.0737741	0.0286043	-0.158893	-0.465611	-0.47322	0.155434	-0.790014	-0.141209	-0.271089	-0.368853	-0.15894	-0.112089	-0.0354591	-0.0322429	0.0894515	0.00114534	-0.0974471	0.218029	-0.296475	NA	0.331567	0.974495	0.540608	0.299993	0.21435	0.164319	0.48639
1069	ARPP21	0.0267541	-0.134909	-0.0414301	-0.00207089	0.132848	0.00727301	0.0688274	0.0994789	-0.0849329	0.425092	-0.287437	0.159579	-0.0223374	-0.0569788	0.0749539	-0.0790956	0.163897	0.101799	-0.203634	-0.0661843	-0.120275	0.0374148	NA	0.260214	0.893877	0.223299	0.151592	0.419623	0.176604	0.324066
1070	ARR3	-0.0561114	-0.0988041	0.040088	-0.0553857	-0.160491	-0.245904	0.123609	-0.0758153	-0.415993	0.221589	0.0256287	-0.194009	-0.00676418	0.0324393	-0.0774295	-0.033342	-0.158507	-0.162474	-0.196255	-0.00135354	0.20037	-0.120194	NA	0.364732	0.257908	0.166853	0.145184	0.490273	0.210447	0.485784
1071	ARRB1	0.040845	-0.0710693	-0.0240135	0.0357746	0.107847	0.189185	-0.285123	0.227801	0.150568	-0.240541	-0.329704	-0.0221564	-0.0876276	0.232319	0.0878205	-0.0162713	0.203937	0.0117567	-0.0181719	-0.123967	-0.156988	0.108961	NA	0.481637	0.415465	0.336299	0.299591	0.773563	0.422968	0.193711
1072	ARRB2	0.139737	-0.246608	-0.137742	-0.239484	-0.098675	-0.187453	-0.167026	-0.109004	-0.265902	-0.788987	0.454935	-0.0686021	0.232277	0.255537	-0.47345	-0.00551773	0.0950447	-0.292395	-0.155715	-0.337501	-0.0676019	-0.207882	NA	0.297393	0.404658	0.645892	0.346378	0.396093	0.588019	0.397723
1073	ARRDC1	0.238241	0.199631	0.160555	0.224845	0.337097	-0.120661	0.00943133	-0.345654	0.104331	0.0980733	-0.0792107	0.192508	0.232913	0.289302	0.254426	0.195263	0.421158	0.253035	0.373324	0.025939	0.190386	0.130723	NA	0.393006	0.234958	1.01547	0.944819	1.12466	0.63929	0.421676
1074	ARRDC2	-0.254493	-0.275388	-0.887325	-0.230494	-0.375672	-0.402863	-0.380164	-0.870296	0.0645703	-0.31649	-0.443837	-0.305518	-0.21316	-0.244801	-0.253382	-0.207607	-0.301635	-0.449709	-0.142216	-0.40856	-0.792753	-0.981897	NA	0.503192	0.523205	0.787812	0.581227	0.681916	0.483108	1.42818
1075	ARRDC3	-0.0577127	0.108682	0.027524	-0.0229879	0.209708	-0.0940532	0.283506	0.129212	-0.317318	0.241551	0.325461	-0.0396471	-0.271631	0.13814	0.00255128	-0.0485271	0.143219	0.276196	0.0858382	0.131527	-0.150263	0.205311	NA	0.422548	0.737169	0.643974	0.189458	0.764648	0.706118	0.285335
1076	ARRDC4	0.10228	-0.0548454	0.074304	-0.0526096	-0.177675	0.14863	0.261228	0.342135	-0.0448739	0.244882	0.277574	0.0502433	0.0576261	0.19897	-0.0177428	-0.0874764	-0.393443	0.0380924	-0.168557	0.0588658	0.182783	-0.0341752	NA	0.466328	0.712232	0.435334	0.24718	0.343293	0.130724	0.311033
1077	ARRDC5	-0.0820472	-0.0131306	-0.103447	0.047998	-0.129143	-0.201891	-0.368352	-0.41294	0.0091567	-0.295937	-0.440768	-0.0481818	0.0187692	-0.216729	0.168495	-0.072499	-0.236769	-0.0215165	0.0304912	-0.0567524	-0.425328	0.218433	NA	0.277111	0.596905	0.242604	0.640408	0.370514	0.249291	0.241277
1078	ARSA	-0.093471	0.0689577	-0.150132	-0.131519	-0.0528488	-0.432912	-0.49927	0.0792404	-0.945063	-0.383762	-0.614779	-0.443436	-0.030898	0.193921	-0.261075	-0.00196305	-0.0527986	-0.052899	-0.0677165	0.205632	-0.393962	0.0936981	NA	0.39517	0.832935	0.258848	0.380646	0.171795	0.438893	0.375646
1079	ARSB	-0.0512111	-0.462397	-0.215773	-0.275643	-0.242943	-0.656928	-0.217989	-0.461856	-0.852	-0.351628	-0.0843502	-0.0563265	-0.0578195	-0.0394872	-0.250587	-0.300699	-0.287966	-0.19792	-0.559378	-0.365416	-0.289472	-0.142075	NA	1.0358	0.403942	0.306273	0.424402	0.56504	0.852888	0.368947
1080	ARSD	0.04947	0.200433	-0.0546584	-0.062258	0.0754041	-0.144451	0.101001	0.0417905	-0.330692	-0.0271954	0.229197	-0.0431848	-0.0307271	0.222322	-0.0758847	-0.0486312	0.0252608	0.125547	0.104569	0.296297	-0.0784117	-0.0309051	NA	0.216057	0.410469	0.381952	0.0824367	0.499085	0.773889	0.381265
1081	ARSE	0.0858138	0.0439153	-0.286899	-0.140645	0.0517099	0.135549	0.223091	-0.181778	0.452875	0.335438	0.110744	0.159899	0.00747586	0.0900668	-0.253876	-0.0274139	0.0656607	0.0377591	0.0726957	0.0151349	-0.231506	-0.342292	NA	0.624253	0.521571	0.443697	0.260428	0.278387	0.211934	0.367619
1082	ARSF	-0.0698289	-0.0958392	-0.110075	-0.199264	0.0290501	-0.456586	-0.0757971	-0.499788	-0.413385	0.0315645	-0.183159	-0.123064	-0.0689274	-0.0174957	-0.113976	-0.284552	0.156119	-0.0980183	-0.127728	-0.0639504	-0.163265	-0.0568858	NA	0.698818	0.363216	0.230623	0.35858	0.291231	0.231765	0.235264
1083	ARSG	0.0483753	-0.0631424	-0.33042	0.10402	0.0280439	-0.0428096	-0.100555	-0.0563347	-0.0292845	-0.147245	-0.0538646	-0.0254614	-0.0105233	0.18111	0.182595	0.0254448	-0.12815	0.184238	-0.0164849	-0.1098	-0.216969	-0.443872	NA	0.598901	0.28778	0.458421	0.428425	0.475403	0.220173	0.496039
1084	ARSH	-0.0193654	-0.228364	0.0492346	-0.0838085	-0.130072	-0.112794	-0.00488218	-0.113513	-0.112075	0.0777767	-0.087541	-0.0976484	0.0958933	-0.056341	-0.222678	0.055061	-0.082724	-0.177421	-0.147035	-0.309694	-0.0165249	0.114994	NA	0.72039	0.208738	0.380907	0.397913	0.227352	0.486722	0.407629
1085	ARSI	0.146019	0.261164	-0.203058	-0.121473	-0.122776	0.0723405	0.178347	-0.0474378	0.192119	0.193354	0.16334	0.0985738	0.276488	0.0629954	0.0754962	-0.318442	0.118393	-0.363945	0.426852	0.0954751	-0.283174	-0.122942	NA	0.567785	0.268935	0.651695	0.376348	0.257868	0.550016	0.577107
1086	ARSJ	-0.0551219	-0.113504	-0.00625504	-0.373633	-0.299642	-0.278729	0.0817076	-0.073733	-0.483726	-0.134451	0.297866	0.0372623	0.0178945	-0.220522	-0.350326	-0.39694	-0.316874	-0.28241	-0.302941	0.0759335	-0.101314	0.0888037	NA	0.542156	0.4967	0.195179	0.765069	0.419857	0.32569	0.209701
1087	ARSK	-0.0697801	-0.123532	-0.0470928	-0.0340357	0.150691	-0.122305	-0.00463476	-0.123525	-0.121085	-0.394486	0.385217	-0.0230758	-0.0701267	-0.116138	-0.0962318	0.0281604	0.222752	0.0786289	-0.00240854	-0.244655	-0.131183	0.0369974	NA	0.312467	0.351577	0.14813	0.217664	0.564546	0.397853	0.267807
1088	ART1	0.000419143	-0.168007	-0.18783	0.114498	-0.12687	0.123093	-0.280013	0.142949	0.103237	-1.18001	0.619982	-0.334947	0.0739203	0.262284	0.12235	0.106646	-0.0648878	-0.188852	-0.386629	0.0506145	-0.352194	-0.0234665	Nonessential_DepMap	0.389707	0.317211	0.294992	0.423267	0.725692	0.488284	0.319103
1089	ART3	-0.013754	-0.143171	-0.208318	-0.22489	-0.00566203	-0.211321	-0.31132	-0.285454	-0.137188	-0.165441	-0.4572	0.111155	-0.0202859	-0.132131	-0.437389	-0.0123908	0.20438	-0.215704	0.0316593	-0.318002	-0.126531	-0.290106	NA	0.492894	0.295644	0.361511	0.439617	0.415912	0.370545	0.328406
1090	ART4	-0.150354	-0.244684	0.0950071	0.0715536	-0.067543	-0.0658065	-0.226965	-0.738315	0.606702	-0.387918	-0.0660118	-0.273129	-0.199119	0.0211865	0.132136	0.0109715	-0.0579347	-0.0771514	-0.245992	-0.243375	0.0908146	0.0991996	NA	0.547548	0.72731	0.241088	0.588599	0.588549	0.398021	0.39717
1091	ART5	0.0674759	-0.00967942	0.0496275	0.0827509	0.0466308	-0.0333913	0.424769	0.0615474	-0.12833	0.216927	0.632612	-0.0867315	0.123048	0.166111	0.121486	0.0440158	0.069341	0.0239206	-0.0572816	0.0379228	-0.0702879	0.169543	NA	0.147767	0.907699	0.571865	0.767323	0.289637	0.0702465	0.263329
1092	ARTN	-0.0055949	0.00462842	-0.0379079	-0.166007	0.0701989	0.0815402	0.510225	0.0487163	0.114364	0.415994	0.604456	0.109575	-0.0825518	-0.0438076	-0.12456	-0.207454	0.253846	-0.113448	-0.192135	0.201392	0.232686	-0.308502	NA	0.245996	1.11615	0.567031	0.260317	0.343384	0.419417	0.454322
1093	ARV1	0.0856955	-0.155187	-0.110881	0.215277	0.0984687	0.136363	-0.0932716	0.25273	0.0199962	0.201471	-0.388014	-0.0662426	0.340923	-0.0175937	0.276768	0.153786	0.0800629	0.116874	0.146851	-0.457225	-0.163296	-0.0584663	NA	0.44236	0.354637	0.337242	0.830577	0.413936	0.458745	0.186933
1094	ARVCF	-0.0385021	0.123637	0.234286	-0.0130644	-0.106134	0.146081	0.45648	0.298871	-0.00670906	0.500278	0.412683	0.0438895	0.0477992	-0.207195	0.0573136	-0.0834425	0.0245529	-0.23682	0.211032	0.0362425	0.123528	0.345043	NA	0.367697	1.374	0.283997	0.309206	0.221321	0.385166	0.557369
1095	ARX	0.181153	-0.00299063	0.0253343	-0.00941581	0.266166	0.206645	0.116293	-0.0841993	0.49749	-0.074287	0.306873	0.114142	0.193447	0.235871	0.329927	-0.348759	0.2827	0.249632	-0.0328497	0.0268685	-0.140008	0.190676	NA	0.927636	0.531601	1.15366	1.00183	0.892741	1.48762	0.663594
1096	AS3MT	-0.165853	-0.0428235	0.0002345	-0.0497786	-0.292282	-0.299573	0.0524383	-0.365652	-0.233495	0.370023	-0.265147	-0.167261	-0.324913	-0.00538407	0.00768246	-0.10724	-0.148514	-0.436049	0.221558	-0.307205	0.510462	-0.509993	NA	0.262283	0.374703	0.432974	0.25288	0.537108	0.410726	0.3299
1097	ASAH1	0.191238	0.367044	0.0633936	0.0293514	-0.0322025	-0.0876598	0.0795751	0.0499089	-0.225229	-0.203761	0.362912	0.109361	0.27293	0.191423	0.0319915	0.0267113	0.198626	-0.263031	0.319404	0.414684	-0.161317	0.288104	NA	0.327934	0.322804	0.8041	0.24652	0.241304	1.45627	0.838902
1098	ASAH2	-0.158207	-0.324065	-0.252322	-0.0334227	-0.105275	0.040058	0.428429	0.0160263	0.0640897	0.510069	0.346789	-0.221378	-0.286911	0.033668	-0.210372	0.143526	-0.318501	0.107951	-0.396254	-0.251877	-0.0615965	-0.443048	NA	0.382397	0.933626	0.306273	0.902047	0.212129	0.555253	0.460153
1099	ASAH2B	-0.607132	-0.445921	-0.272892	-0.489885	-0.190301	-0.732641	-1.14667	-0.280719	-1.18456	-0.441687	-1.85165	-0.632211	-0.319473	-0.869712	-0.51503	-0.46474	-0.122384	-0.258219	-0.399017	-0.492826	-0.209314	-0.33647	NA	1.16247	0.730945	1.09637	1.00015	0.213927	0.89817	0.325148
1100	ASAP1	-0.337314	0.202372	-0.771671	-0.156976	0.156714	-0.30475	0.225237	0.056915	-0.666415	0.308908	0.141567	-0.343001	-0.0377497	-0.631193	-0.238572	-0.075379	0.281247	0.0321812	0.192727	0.212017	-0.910397	-0.632944	NA	0.468304	0.5199	0.498941	0.382884	0.823251	0.534045	1.34225
1101	ASAP2	-0.112546	0.248841	-0.28568	-0.0877604	-0.0962324	-0.0649913	0.38645	0.244783	-0.374766	0.168178	0.604721	-0.0062545	-0.218686	-0.112697	0.0113655	-0.186886	-0.0250791	-0.167386	0.298987	0.198696	-0.171745	-0.399616	NA	0.251738	0.855211	0.341035	0.191897	0.447575	0.758885	0.425228
1102	ASAP3	-0.203395	-0.326766	0.0999394	0.104916	0.200928	-0.130975	0.0404094	-0.0406863	-0.221263	-0.00348693	0.0843057	-0.192496	-0.242104	-0.175585	0.221612	-0.0117795	0.211645	0.190212	-0.073144	-0.580388	0.155814	0.0440654	NA	0.140901	0.606732	0.341989	0.336959	0.621257	0.387354	0.388441
1103	ASB1	-0.0179027	0.0465876	-0.0248298	-0.0477753	-0.108045	-0.0746414	0.10041	0.00499083	-0.154274	-0.115908	0.316728	0.225311	-0.216533	-0.0624858	-0.0196838	-0.0758667	0.0423787	-0.258469	0.145536	-0.0523605	0.015054	-0.0647136	NA	0.322179	0.571868	0.258848	0.254777	0.298657	0.399735	0.219787
1104	ASB10	0.197531	0.200149	0.149363	-0.045198	0.0484433	0.262261	0.167029	0.571226	-0.0467039	0.447116	-0.113058	0.0995939	0.219978	0.27302	-0.10907	0.018674	0.0186993	0.0781874	0.370225	0.0300718	0.105665	0.193061	NA	0.418321	0.342703	0.764472	0.146208	0.187662	0.53918	0.457486
1105	ASB11	0.0463806	-0.249923	0.155682	-0.0379295	0.372063	0.145953	-0.195978	0.0478793	0.244027	-0.651042	0.259086	0.0508367	0.00683244	0.0814727	0.0394647	-0.115324	0.410768	0.333358	-0.475913	-0.0239333	0.0380083	0.273356	NA	0.895322	0.291091	0.230623	0.323617	1.29651	0.43164	0.31981
1106	ASB12	0.154978	-0.12592	0.0822041	-0.181153	-0.05381	-0.0782802	-0.0244008	0.235977	-0.392538	0.0935284	-0.14233	0.062451	0.143172	0.25931	-0.19586	-0.166446	-0.136219	0.0285987	-0.00433131	-0.247508	0.0932636	0.0711447	NA	0.303972	0.44386	0.935542	0.311553	0.33868	0.38322	0.969425
1107	ASB13	0.116142	-0.121288	0.5206	0.0552414	-0.0348117	-0.00534125	0.31443	0.311118	-0.3218	0.17445	0.45441	0.226004	-0.0570095	0.179432	0.112874	-0.00239171	-0.212134	0.14251	-0.0447256	-0.197849	0.487121	0.554079	NA	0.686534	1.49134	0.408935	0.379224	0.571655	0.310611	1.86513
1108	ASB14	0.0656246	-0.220966	0.0388284	0.0185169	0.030581	-0.031641	-0.228813	-0.149841	0.0865593	-0.294271	-0.163355	0.173786	0.206991	-0.183904	0.0326887	0.00434502	0.0591282	0.00203391	-0.225435	-0.216497	-0.187211	0.264868	NA	0.32715	0.307052	0.400117	0.513407	0.287961	0.445057	0.579129
1109	ASB15	0.106902	0.106764	0.156757	0.0880145	0.0292423	0.0859871	0.136439	-0.0523352	0.224309	0.0447946	0.228083	-0.0298244	-0.0143924	0.364923	0.080538	0.0954911	-0.0547073	0.113192	-0.0482557	0.261783	0.137569	0.175944	NA	0.267132	0.428181	0.435334	0.590633	0.441639	0.373968	0.564785
1110	ASB16	-0.00713637	0.099085	-0.0411856	0.156696	0.262456	0.117885	-0.0144894	0.0433271	0.192443	0.192996	-0.221975	-0.118881	0.0418753	0.0555964	0.0915989	0.221793	0.324586	0.200326	0.182299	0.0158714	-0.4269	0.344529	NA	0.243676	0.360275	0.252588	0.633465	0.948128	0.288256	0.368095
1111	ASB17	-0.0278537	0.204366	-0.148157	0.00122123	0.181051	-0.179548	-0.0300162	-0.209419	-0.149678	-0.176289	0.116257	-0.0622195	-0.105272	0.0839301	0.32209	-0.319648	0.133462	0.228641	0.215606	0.193126	-0.238618	-0.0576966	Nonessential_DepMap	0.233152	0.308874	0.251812	0.406286	0.609798	1.01633	0.213746
1112	ASB18	0.0980276	0.197767	0.178753	0.0616803	-0.180927	-0.0323698	0.00323285	-0.0525886	-0.0121511	-0.147199	0.153664	-0.0612547	0.0700572	0.28528	0.0563958	0.0669648	-0.319726	-0.0421274	0.147193	0.24834	0.278214	0.0792912	NA	0.608615	0.367928	0.385103	0.179556	0.551765	0.504824	0.895018
1113	ASB2	0.107643	0.188324	0.111102	0.188643	0.118639	0.233856	0.279074	0.430347	0.037364	0.0796367	0.478512	0.0763054	0.0436114	0.203012	0.123977	0.253309	-0.0128999	0.250177	0.287586	0.0890613	0.133449	0.0887549	NA	0.406732	0.874431	0.632644	0.986842	0.434389	0.705387	0.392545
1114	ASB3	-0.0480043	-0.0866247	-0.213531	0.000792073	-0.0533196	0.30539	0.335551	0.47212	0.13866	0.491718	0.179383	0.0354621	0.086623	-0.266098	-0.0129555	0.0145396	-0.167085	0.0604456	-0.0793516	-0.0938978	0.192548	-0.619611	NA	0.550219	0.59916	0.31158	0.335273	0.618344	0.267594	0.412474
1115	ASB4	0.184305	0.30282	0.00281338	0.0817104	0.0612805	0.256314	0.306693	0.343063	0.169565	0.232266	0.381119	0.0904998	0.1891	0.273316	0.0543577	0.109063	0.211856	-0.0892953	0.326797	0.278843	0.196375	-0.190748	NA	0.64081	0.619992	0.876148	0.527756	0.365029	1.34223	0.384608
1116	ASB5	0.108295	0.250968	0.178868	0.0997089	0.302739	0.244601	0.246464	0.371581	0.11762	0.234165	0.258762	0.189221	0.0397813	0.0958812	0.180927	0.0184913	0.324528	0.280949	0.2159	0.286036	0.140702	0.217035	NA	0.663877	0.589737	0.600326	0.651557	2.17314	1.24759	0.660787
1117	ASB6	-0.134984	-0.0460505	-0.0908984	-0.238513	-0.0721179	-0.362536	-0.607077	-0.242007	-0.483065	-0.337503	-0.876651	-0.28809	0.0696795	-0.186542	0.0103225	-0.487348	0.344631	-0.488867	-0.0391706	-0.0529304	-0.0463561	-0.135441	NA	0.477067	0.649915	0.297569	0.343696	0.303656	0.253736	0.197654
1118	ASB7	0.130664	0.226701	0.466165	0.162451	0.341595	0.492308	0.452917	0.793712	0.190905	0.319414	0.58642	0.164999	0.0697921	0.157201	0.248937	0.0759641	0.25385	0.429341	0.400406	0.0529955	0.578604	0.353727	NA	0.812669	0.755339	0.847712	1.31393	1.16549	0.757829	1.21788
1119	ASB8	-0.241925	-0.167864	-0.314766	-0.0462866	0.0674983	-0.165777	-0.112867	-0.088866	-0.242688	-0.626699	0.400966	-0.0640633	-0.277687	-0.384025	-0.194823	0.10225	0.011078	0.123919	-0.139152	-0.196577	-0.374208	-0.255325	NA	0.257908	0.338931	0.490797	0.311211	0.323476	0.351333	0.256063
1120	ASB9	0.0411972	0.301444	0.07023	0.100445	-0.0521305	-0.290191	-0.30588	0.0595981	-0.63998	0.0611145	-0.672874	0.309084	-0.182453	-0.00303882	-0.156271	0.35716	0.0336107	-0.137872	0.224685	0.378203	0.313669	-0.173209	NA	0.266189	0.311255	0.199971	0.324362	0.713588	0.966804	0.572142
1121	ASCC1	-0.281857	-0.599391	-0.327386	-0.519216	-0.148721	-0.589559	-0.416611	-0.218375	-0.960744	-0.338413	-0.494809	-0.423241	-0.40054	-0.0217887	-0.661349	-0.377084	-0.227695	-0.0697476	-0.704198	-0.494585	-0.115565	-0.539207	NA	0.641145	0.735004	0.554396	1.07706	0.31971	1.15554	0.498708
1122	ASCC2	0.042326	0.0120166	0.255656	0.101757	0.256994	-0.00133767	0.478638	-0.155454	0.152779	0.682505	0.27477	-0.107316	0.0828063	0.151488	0.168054	0.035461	0.456263	0.0577254	-0.027997	0.0520302	-0.0563715	0.567683	NA	0.581856	1.12178	0.367543	0.455015	0.635072	0.324795	0.799763
1123	ASCC3	-0.228928	-0.323372	-0.779901	-0.207567	-0.261384	-0.418757	-0.551491	-0.48511	-0.352405	-0.747265	-0.355718	-0.226792	-0.417397	-0.0425954	-0.271326	-0.143808	0.0533698	-0.576138	-0.411949	-0.234795	-0.678504	-0.881298	essential_DepMap	0.492589	0.709843	0.68403	0.517019	0.677787	0.898683	1.39297
1124	ASCL1	0.0649227	-0.090436	-0.191407	0.0761549	-0.0259963	-0.310033	0.0397919	-0.406817	-0.213249	0.295125	-0.215541	0.0739385	0.0915862	0.0292434	0.0632851	0.0890248	-0.149251	0.097258	-0.0862922	-0.0945799	0.0211424	-0.403957	NA	0.374117	0.533844	0.492144	0.449821	0.25573	0.36252	0.246095
1125	ASCL2	0.0187785	0.240935	0.186041	0.0575966	0.215613	0.302652	0.236116	-0.0576328	0.662937	0.44963	0.0226025	0.00335027	-0.0220485	0.0750338	0.174019	-0.0588263	0.257332	0.173895	0.360804	0.121066	0.175097	0.196985	NA	0.562847	1.1892	0.454693	0.35774	1.23703	1.29522	0.61024
1126	ASCL3	-0.20419	-0.133954	0.038123	-0.13901	0.0438467	-0.268126	-0.112024	-0.615829	0.0795781	-0.305673	0.0816245	-0.348608	-0.174568	-0.0893933	0.0848825	-0.362903	-0.28366	0.371354	-0.295156	0.0272474	-0.0497564	0.126002	NA	0.25775	0.182488	0.320572	0.390988	0.304573	0.287847	0.457224
1127	ASCL4	0.0853576	0.217107	0.159962	0.27488	-0.0525425	0.154744	0.00473034	0.480628	-0.171139	-0.239856	0.249317	-0.012053	0.182705	0.0854206	0.329564	0.220197	-0.0823791	-0.0227059	0.171737	0.262476	0.128358	0.191565	NA	0.672437	0.344372	0.477556	1.04967	0.547455	0.573432	0.509789
1128	ASCL5	0.0733015	0.148372	0.219662	0.167518	0.152328	0.595025	0.207939	0.513824	0.676226	0.406772	0.00910668	0.0514434	0.150375	0.0180859	0.241231	0.0938045	0.209956	0.0947003	-0.0808799	0.377624	0.153036	0.286289	NA	2.38774	1.07224	0.425969	0.874711	0.624263	0.368248	0.830281
1129	ASF1A	-0.113447	-0.172831	-0.509868	-0.159792	-0.141332	-0.290377	-0.07221	0.0125691	-0.593323	-0.027846	-0.116574	-0.233446	-0.0799158	-0.0269794	-0.435595	0.116011	-0.450277	0.167613	-0.155778	-0.189884	-0.0864593	-0.933277	NA	0.542534	0.314348	0.210419	0.526418	0.357355	0.332027	0.736341
1130	ASF1B	-0.202591	-0.156254	-0.0883421	-0.414966	-0.23642	-0.278777	-0.150436	-0.492174	-0.0653797	-0.597826	0.296953	-0.257114	-0.163171	-0.187489	-0.307518	-0.522413	-0.131872	-0.340967	-0.141236	-0.171272	-0.272209	0.0955247	NA	0.55382	0.385314	0.444906	0.880629	0.774691	0.228177	0.25989
1131	ASGR1	-0.105377	-0.185959	-0.140253	-0.099884	0.0347217	-0.254883	0.0258986	-0.114045	-0.395722	0.163625	-0.111828	-0.0468624	-0.0668208	-0.202448	-0.00835767	-0.19141	0.0305887	0.0388547	-0.0332666	-0.338652	-0.163636	-0.116871	NA	0.318551	0.242096	0.259637	0.536303	0.286077	0.527585	0.167526
1132	ASGR2	-0.0992868	-0.0886973	0.0303899	0.0130301	0.198688	0.263754	-0.399894	0.554828	-0.0273211	-0.273049	-0.526739	0.111088	-0.406345	-0.00260374	0.00618065	0.0198795	0.267813	0.129563	-0.0391853	-0.138209	0.032536	0.0282438	NA	0.513323	0.561394	0.621602	0.378824	0.665516	0.609717	0.220551
1133	ASH1L	0.0616336	0.2746	0.0573915	0.290477	0.18644	0.101817	0.413282	0.334223	-0.130589	0.342295	0.484269	0.110181	0.062364	0.0123554	0.252697	0.328256	0.125377	0.247503	0.284271	0.264929	0.131449	-0.0166663	NA	0.844664	1.14226	0.431798	1.28011	0.354607	0.891739	0.203263
1134	ASH2L	-1.37592	-1.45258	-0.922793	-1.22142	-0.808153	-1.19758	-1.09587	-1.4729	-0.922269	-1.49831	-0.693432	-1.32366	-1.47103	-1.33305	-1.61041	-0.832434	-1.02175	-0.594551	-1.22228	-1.68288	-1.0625	-0.783084	NA	1.88344	1.48245	3.31695	2.33333	1.22772	3.08662	2.23682
1135	ASIC1	-0.232755	-0.0488965	-0.698792	-0.354413	-0.102616	-0.159534	0.000226719	-0.445941	0.126873	-0.157121	0.157575	-0.250281	-0.315935	-0.13205	-0.357328	-0.351499	-0.308698	0.103465	0.0337716	-0.131565	-0.854995	-0.54259	NA	0.467824	0.311398	0.510042	0.882865	0.290183	0.333974	1.07624
1136	ASIC2	-0.0476665	0.0922624	0.132871	-0.00486201	-0.0603629	0.00722474	0.164266	-0.0417217	0.0561712	0.330971	-0.00243822	-0.0560551	-0.00616582	-0.0807784	0.00584096	-0.015565	-0.197926	0.0772001	0.0524118	0.132113	0.0211842	0.244558	NA	0.320295	0.614077	0.354578	0.536794	0.190514	0.568331	0.497552
1137	ASIC3	0.157082	0.183797	0.024573	-0.0506462	0.130803	0.407164	-0.164189	0.528822	0.285506	-0.255336	-0.0730418	0.275174	0.0818057	0.114265	-0.176867	0.0755744	0.157236	0.104369	0.329699	0.0378942	0.268768	-0.219622	NA	1.47521	0.294436	0.430626	0.557425	0.413784	0.445414	0.475838
1138	ASIC4	-0.103175	-0.20741	0.101591	-0.132284	-0.0578345	-0.0327871	0.186708	0.00599989	-0.0715741	0.197144	0.176271	-0.0484958	-0.106271	-0.154757	-0.0431823	-0.221386	0.113707	-0.229376	-0.177852	-0.236968	-0.0199936	0.223176	NA	0.284126	0.205042	0.332547	0.224037	0.326205	0.444875	0.336681
1139	ASIC5	0.35186	0.00334208	0.157236	0.0911068	0.269763	0.135758	-0.274349	0.0109672	0.260549	-0.0941362	-0.454562	0.372209	0.423765	0.259605	0.254706	-0.0724923	0.244225	0.2953	0.140381	-0.133697	0.0269697	0.287503	Nonessential_DepMap	0.425211	0.353219	1.54061	0.47273	0.951275	0.436952	0.574058
1140	ASIP	0.0231148	-0.00504761	-0.2098	-0.269208	0.0157323	0.411492	0.576452	0.250803	0.572181	0.663344	0.48956	0.203555	-0.0735771	-0.060634	0.0205908	-0.559008	0.229214	-0.19775	-0.157953	0.147858	-0.0598775	-0.359723	NA	0.84138	1.08829	0.539102	0.296752	0.329764	0.368105	0.466826
1141	ASL	0.145516	0.238868	0.0129905	-0.0143836	0.217221	0.0477336	0.214146	0.34194	-0.246473	-0.0249245	0.453217	0.0705849	0.190299	0.175665	-0.0296726	0.000905415	0.379016	0.0554259	0.41862	0.0591161	0.44834	-0.422359	NA	0.538983	0.320268	0.69897	0.283667	0.998089	0.391564	0.705111
1142	ASMT	0.0142791	0.196271	0.151365	0.0599823	0.0736531	0.280159	0.0404382	0.117848	0.44247	-0.144389	0.225266	0.0399492	-0.0150809	0.017969	0.0869087	0.0330559	-0.0182737	0.16558	0.228854	0.163688	0.0455535	0.257177	NA	0.648009	0.157996	0.417937	0.433952	0.380483	0.742862	0.605171
1143	ASMTL	-0.29188	-0.553138	0.00163933	-0.221884	0.0129243	-0.440436	-0.0962344	-0.816357	-0.064515	0.0170704	-0.209539	-0.500527	-0.22141	-0.153703	-0.382972	-0.0607961	0.230647	-0.204798	-0.696679	-0.409597	0.147516	-0.144238	NA	0.264641	0.290446	0.345823	0.346161	0.285096	0.874727	0.244926
1144	ASNA1	-0.664343	-0.654857	-0.987467	-0.717397	-0.853024	-0.85481	-0.602812	-0.804581	-0.905039	-0.411133	-0.79449	-0.885558	-0.49258	-0.614891	-0.8129	-0.621893	-1.15241	-0.553643	-0.657909	-0.651804	-1.18166	-0.793274	NA	1.68278	0.939002	1.46597	2.04036	1.76627	1.52601	2.61023
1145	ASNS	-0.208241	-0.0465748	0.222598	-0.14743	-0.289851	-0.184956	-0.181874	-0.00324562	-0.366667	-0.174616	-0.189132	-0.0262021	-0.30088	-0.297641	-0.128219	-0.166641	-0.357038	-0.222665	0.0560139	-0.149163	-0.00510153	0.450298	NA	0.250067	0.281743	0.49485	0.259574	0.560288	0.306836	0.570649
1146	ASNSD1	-0.0393439	0.000219503	-0.261286	-0.0818566	0.176181	-0.0822075	0.277465	-0.0433832	-0.121032	0.212289	0.342641	-0.126251	0.0672343	-0.0590146	-0.146563	-0.0171505	0.131487	0.220876	0.050894	-0.050455	-0.457034	-0.0655375	NA	0.342848	0.924942	0.314258	0.551835	0.523197	0.509739	0.470692
1147	ASPA	-0.0911517	-0.0191176	0.158877	-0.0752048	-0.190785	0.185457	-0.167975	0.07439	0.296525	-0.12733	-0.208619	-0.0665936	-0.0878098	-0.119052	-0.14701	-0.00340002	-0.0794449	-0.302126	0.00390185	-0.0421371	0.0247453	0.29301	NA	0.569135	0.226623	0.274905	0.295365	0.339509	0.204294	0.607981
1148	ASPDH	-0.204759	-0.271048	-0.335337	-0.35384	0.0359495	-0.150389	-0.164898	-0.0806324	-0.220146	-0.053982	-0.275814	-0.304258	-0.193128	-0.11689	-0.20198	-0.505699	-0.0248758	0.0967748	-0.335451	-0.206644	-0.253437	-0.417237	NA	0.476169	0.272166	0.414539	0.601907	0.460165	0.371954	0.47877
1149	ASPG	0.21628	0.157971	0.252725	0.221814	0.135087	0.277783	0.0716991	0.56516	-0.00959287	0.0328486	0.11055	0.336753	0.160162	0.151924	0.226481	0.217147	0.21054	0.0596333	0.175535	0.140407	0.411908	0.0935409	NA	0.881636	0.337889	1.07883	1.24633	0.860618	0.786096	0.431619
1150	ASPH	0.0158762	-0.0893999	0.0710139	0.00813779	0.0995759	0.0494446	0.141501	-0.309924	0.408813	0.159952	0.12305	0.139377	-0.0319019	-0.0598464	-0.0367883	0.0530639	-0.184741	0.383893	0.0247628	-0.203563	0.258899	-0.116871	NA	0.659843	0.346493	0.280669	0.631365	0.323375	0.196215	0.376369
1151	ASPHD1	0.113271	0.208546	0.093815	0.175202	-0.145407	0.0259606	0.180893	-0.0262751	0.0781963	-0.0391658	0.400951	0.163666	0.0663464	0.1098	0.146641	0.203763	-0.192375	-0.098439	0.211395	0.205696	0.0801103	0.10752	NA	0.365457	0.46225	0.61261	1.08673	0.103149	0.737122	0.3215
1152	ASPHD2	0.200325	0.120089	0.0363364	-0.0587274	0.115376	-0.108944	-0.199156	-0.148769	-0.0691189	-0.31607	-0.0822412	0.162226	0.293823	0.144928	-0.105312	-0.0121424	0.137726	0.0930257	-0.0726006	0.312778	-0.249427	0.3221	NA	0.322521	0.366794	0.769551	0.329263	0.443535	0.385747	0.390485
1153	ASPM	-0.434131	-0.430189	-0.380681	-0.472249	-0.344639	-0.816636	-0.692503	-0.90262	-0.730652	-0.532866	-0.852139	-0.45019	-0.401017	-0.451187	-0.575573	-0.368925	-0.0602343	-0.629043	-0.510214	-0.350164	-0.746124	-0.0152375	NA	1.3508	0.768137	0.826814	0.729088	0.661864	0.780088	0.608283
1154	ASPN	-0.0537385	0.0259048	0.0792862	-0.0474394	0.181399	-0.237034	0.105681	-0.224567	-0.249501	-0.274387	0.48575	-0.133065	-0.143046	0.114896	-0.141604	0.0467254	0.240416	0.122381	0.0915177	-0.0397082	0.0139679	0.144605	NA	0.408679	0.284419	0.367543	0.221863	0.65714	0.311865	0.397276
1155	ASPRV1	0.31869	0.145229	0.38392	0.235775	0.253266	0.159421	0.55198	0.103653	0.215189	0.770275	0.333685	0.360835	0.292908	0.302327	0.32004	0.151509	0.258404	0.248128	0.209906	0.0805525	0.345662	0.422178	NA	0.674823	1.0686	1.8729	1.1884	1.12507	0.842755	1.51373
1156	ASPSCR1	-0.0177787	-0.073736	-0.157976	-0.257622	0.0955671	-0.0745259	-0.204678	-0.0641699	-0.0848819	-0.236829	-0.172527	0.00616849	0.0342086	-0.0937132	-0.358711	-0.156533	0.0628374	0.128297	0.101366	-0.248838	-0.149182	-0.166769	NA	0.158115	0.19802	0.279841	0.397642	0.397853	0.26929	0.330107
1157	ASRGL1	-0.182354	-0.239745	-0.190026	-0.0741524	-0.161796	-0.189443	-0.125313	-0.116504	-0.262382	-0.0753384	-0.175288	-0.287757	-0.0755908	-0.183716	-0.032439	-0.115866	-0.337531	0.0139395	-0.322511	-0.156979	-0.416404	0.0363524	NA	0.246187	0.399643	0.264401	0.177312	0.375053	0.44763	0.458411
1158	ASS1	-0.0605065	-0.0879659	-0.16209	-0.275623	-0.169467	-0.237071	0.26527	-0.226034	-0.248107	0.532529	-0.00198896	-0.246234	0.14031	-0.0755958	-0.183941	-0.367306	-0.294337	-0.0445968	-0.101865	-0.0740673	-0.151145	-0.173035	NA	1.5644	0.53848	0.555955	0.529972	0.41928	0.420251	0.622712
1159	ASTE1	0.113016	-0.011443	-0.237191	0.0923053	0.1292	0.0368823	-0.308379	-0.0166397	0.0904044	-0.783375	0.166617	0.190368	0.101691	0.0469889	-0.050955	0.235566	0.220633	0.0377674	0.0510969	-0.0739829	0.113769	-0.588152	NA	0.77492	0.359862	0.47237	0.59756	0.550545	0.446038	0.428751
1160	ASTL	-0.42104	-0.690443	-0.0792294	-0.176885	-0.367276	-0.673522	-0.587952	-1.03504	-0.312007	-0.781118	-0.394785	-0.640018	-0.343924	-0.279177	-0.0526757	-0.301095	-0.305721	-0.42883	-0.97447	-0.406415	0.0103649	-0.168824	NA	0.602931	0.656743	1.09259	0.401144	0.610402	1.05729	0.208604
1161	ASTN1	-0.224727	-0.154568	-0.131332	0.0507323	-0.135409	-0.252792	-0.0495041	-0.585305	0.0797223	0.388195	-0.487204	-0.173401	-0.270637	-0.230144	0.0120806	0.089384	-0.260995	-0.0098238	-0.183714	-0.125423	-0.026776	-0.235888	NA	0.711119	0.361982	0.527244	0.352683	0.415646	0.167137	0.308989
1162	ASTN2	-0.12675	-0.0309153	-0.3264	0.0932662	-0.199573	0.100678	0.0771391	0.145414	0.0559429	0.233971	-0.0796923	-0.151213	-0.142443	-0.0865942	0.204139	-0.0176066	-0.0511308	-0.348015	0.00634081	-0.0681715	-0.517224	-0.135576	NA	0.502083	0.620124	0.262807	0.604342	0.348514	0.26268	0.451009
1163	ASXL1	-0.18253	0.174723	-0.22329	-0.105109	-0.0371666	-0.128561	0.023663	0.0940323	-0.351155	0.57878	-0.531454	-0.0244666	-0.0243804	-0.498743	-0.0358497	-0.174368	-0.181172	0.106839	0.0328414	0.316604	0.128818	-0.575398	NA	0.3302	0.424662	0.254145	0.130044	0.202462	0.510474	0.302535
1164	ASXL2	0.0623061	0.40077	0.252115	-0.00795506	0.293709	-0.110185	-0.0577851	-0.0499914	-0.170378	-0.109155	-0.00641544	0.104854	-0.183268	0.265333	0.0660205	-0.0819306	0.0031545	0.584264	0.243493	0.558046	0.0397418	0.464488	NA	0.104354	0.662923	0.473661	0.224331	0.859013	2.00741	0.61595
1165	ASXL3	0.172326	0.175439	-0.14685	0.0552439	0.138755	0.120254	0.0714243	-0.212607	0.453116	-0.295338	0.438186	0.21383	0.0827533	0.220395	0.161922	-0.0514338	0.239017	0.0384923	0.240422	0.110455	-0.0660672	-0.227633	NA	0.471989	0.571209	0.649752	0.458577	0.774432	0.825145	0.251076
1166	ASZ1	-0.11527	-0.0280021	0.00906756	0.0622779	-0.0633518	0.103408	0.0300505	0.184767	0.0220485	0.311655	-0.251554	-0.0562072	-0.1398	-0.149802	-0.00584274	0.130399	-0.125853	-0.000850848	-0.0709247	0.0149204	-0.0244722	0.0426074	Nonessential_DepMap	0.523292	0.298523	0.143876	0.360245	0.327736	0.303312	0.291936
1167	ATAD1	-0.10536	0.161412	0.164379	-0.160262	0.015183	-0.169657	0.0229186	-0.0960263	-0.243288	-0.138607	0.184444	-0.020599	-0.199443	-0.096039	-0.343746	0.0232223	0.310089	-0.279723	0.0492153	0.273609	0.196198	0.132561	NA	0.269149	0.648465	0.279014	0.222969	0.626052	0.723982	0.460109
1168	ATAD2	-0.0105317	-0.101785	-0.354249	-0.227848	-0.0226081	-0.0581762	-0.134289	0.0576488	-0.174001	-0.135089	-0.133489	-0.134178	-0.141231	0.243814	-0.408479	-0.0472161	-0.14177	0.096554	-0.228464	0.024895	-0.414472	-0.294025	NA	0.164744	0.147727	0.436519	0.570532	0.27077	0.271289	0.91078
1169	ATAD2B	-0.0555447	-0.101813	-0.183381	0.0925545	0.102441	0.205474	0.0548488	0.227973	0.182975	0.079411	0.0302866	-0.00748126	-0.00657732	-0.152575	0.0364194	0.14869	0.184319	0.020563	0.0273507	-0.230977	-0.252638	-0.114123	NA	0.797321	0.390699	0.467246	0.509519	0.547707	0.18972	0.364325
1170	ATAD3A	-0.0729941	-0.0905255	-0.299721	-0.160804	-0.288747	-0.134975	-0.102617	-0.0898199	-0.180131	-0.343301	0.138066	-0.0728058	-0.10131	-0.0448661	-0.187695	-0.133913	-0.290835	-0.286659	0.00500767	-0.186059	-0.481351	-0.118091	NA	0.192797	0.618118	0.186419	0.33441	0.335621	0.452699	0.348814
1171	ATAD3B	-0.0810584	0.209015	0.086837	0.145533	-0.00529367	0.0719094	-0.14568	0.221678	-0.0778594	-0.35162	0.0602612	-0.0892624	-0.0670548	-0.0868581	0.140628	0.150437	0.0173994	-0.0279867	0.218376	0.199654	0.111868	0.0618057	NA	0.860424	0.25432	0.69897	0.529531	0.414441	0.930985	0.203041
1172	ATAD3C	-0.0667868	-0.403686	-0.57491	-0.269863	-0.691807	0.0301039	-1.1093	0.0960733	-0.0358656	-0.616457	-1.60215	-0.378404	0.163343	0.0147006	-0.334378	-0.205348	-0.874586	-0.509029	-0.52023	-0.287142	-0.585507	-0.564314	NA	0.587321	1.04844	0.405607	0.658486	1.04816	0.497368	0.904064
1173	ATAD5	-0.284847	-0.369223	-0.153682	-0.494392	-0.449242	-0.490013	-0.132067	-0.455435	-0.524592	0.285693	-0.549827	0.0029669	-0.192804	-0.664703	-0.403765	-0.585019	-0.351172	-0.547312	-0.0798055	-0.65864	-0.426733	0.119368	NA	0.564267	0.493434	0.575118	0.72817	0.847836	0.543371	0.655677
1174	ATAT1	-0.101832	-0.353786	-0.121745	-0.0558118	0.0987951	0.0230483	-0.261114	-0.0379515	0.084048	0.627716	-1.14995	-0.309352	-0.0685994	0.0724556	-0.0884177	-0.0232059	0.0217834	0.175807	-0.707066	-0.000505522	-0.636783	0.393294	NA	0.422095	0.321275	0.202732	0.261572	0.829548	0.418698	0.301738
1175	ATCAY	-0.0975098	-0.243115	-0.0753555	-0.0928915	0.128708	0.00319864	-0.093165	-0.222766	0.229164	0.328138	-0.514468	-0.191829	-0.134697	0.033997	-0.0693084	-0.116475	0.143087	0.114329	-0.320672	-0.165559	-0.255808	0.105097	NA	0.353685	0.24287	0.196543	0.283225	0.253385	0.478261	0.282721
1176	ATE1	0.160496	0.0193413	0.220159	0.102062	-0.229194	0.252487	-0.138086	0.478816	0.0261568	-0.576627	0.300454	0.0596707	0.34857	0.0732479	0.0752101	0.128913	0.0361856	-0.494574	-0.0302149	0.0688976	0.268982	0.171337	NA	0.550071	0.395078	0.632644	0.643467	0.361117	0.310225	0.708132
1177	ATF1	-0.0759617	-0.211654	-0.121332	-0.0899689	-0.282534	0.0223688	0.08805	0.0751468	-0.0304092	-0.20075	0.37685	-0.114358	-0.0871127	-0.0264148	-0.139083	-0.0408545	-0.097363	-0.467705	-0.556636	0.133329	-0.265499	0.0228345	NA	0.153184	0.411409	0.130182	0.305048	0.326735	0.344703	0.306075
1178	ATF2	-0.171175	0.34665	-0.284618	0.0171658	-0.275934	0.0863249	0.0792525	0.0995362	0.0731136	0.240523	-0.0820184	-0.319319	-0.0765907	-0.117615	0.0741314	-0.0397999	-0.287697	-0.264172	0.308583	0.384717	-0.718658	0.149423	NA	0.440992	0.356375	0.361511	0.279998	0.456845	1.04518	0.297401
1179	ATF3	0.132099	0.0656122	0.034665	0.123204	0.230039	0.379145	-0.269144	0.461536	0.296753	-0.102818	-0.43547	0.0355755	0.12933	0.231393	0.245826	0.000582705	0.343161	0.116916	0.159895	-0.0286711	-0.302061	0.371391	NA	0.853267	0.333651	0.640165	0.988918	0.482831	0.518787	0.589674
1180	ATF4	-0.341592	-0.223965	-0.132627	-0.0734883	-0.14968	-0.0855358	0.179474	0.110728	-0.281799	0.312208	0.0467403	-0.327187	-0.332772	-0.364816	0.016437	-0.163414	-0.0741882	-0.225173	-0.104581	-0.34335	-0.242289	-0.0229651	NA	0.404129	0.478348	0.869666	0.167271	0.212586	0.358556	0.280619
1181	ATF5	-0.269282	-0.477694	-0.37505	-0.45318	-0.560288	-0.140738	-0.605998	-0.0775284	-0.203948	0.112837	-1.32483	-0.0527769	-0.754858	-0.000210152	-0.404313	-0.502046	-0.238508	-0.882069	-0.20092	-0.754468	-0.5076	-0.2425	NA	0.31399	0.433266	0.322393	0.783148	0.834749	0.575723	0.530333
1182	ATF6	0.0958678	0.0549702	-0.318826	-0.0240121	0.0872523	-0.311929	-0.0228872	-0.315359	-0.308499	0.0266794	-0.0724538	0.0862862	0.118052	0.0832654	-0.0414445	-0.00657963	0.249598	-0.0750939	0.135303	-0.0253626	-0.544883	-0.0927702	NA	0.423066	0.279957	0.565431	0.277794	0.499311	0.560762	0.653267
1183	ATF6B	0.0895032	0.158123	0.0495316	-0.0308636	0.0511717	0.330538	-0.0210602	0.371317	0.28976	0.0899951	-0.132116	0.00938008	0.108649	0.150481	0.00550126	-0.0672284	0.0174118	0.0849317	0.0700798	0.246167	0.0784185	0.0206447	NA	1.15871	0.229863	0.545155	0.153793	0.564402	0.680096	0.140706
1184	ATF7	-0.0843558	0.0395087	-0.239509	-0.141185	-0.0327994	-0.00243375	0.279215	0.130255	-0.135123	0.340878	0.217553	-0.0738172	-0.10789	-0.0713605	-0.0937175	-0.188652	-0.396241	0.330642	0.0452775	0.0337399	-0.221423	-0.257596	NA	0.22849	0.637367	0.281498	0.340621	0.945121	0.513116	0.321049
1185	ATF7IP	-0.0885785	-0.00756872	0.320565	0.0323212	0.0329233	-0.0275834	0.205079	-0.278058	0.222891	0.359579	0.0505788	-0.0222224	-0.103836	-0.139678	-0.0678691	0.132511	0.100836	-0.0349897	0.143836	-0.158974	0.211883	0.429246	NA	0.81953	0.763954	0.429457	0.534454	0.228743	0.462899	0.938174
1186	ATF7IP2	-0.020717	0.0529513	0.064739	0.138323	-0.106774	-0.251068	0.297808	-0.326069	-0.176068	0.230671	0.364946	0.193315	-0.139925	-0.11554	0.122124	0.154523	-0.0965433	-0.117006	-0.10718	0.213082	-0.101188	0.230666	NA	0.347758	0.72567	0.424812	0.71069	0.379885	0.322244	0.700164
1187	ATG10	0.0233972	-0.123303	-0.183691	-0.0303057	-0.154409	0.0607593	0.377705	0.192496	-0.0709772	0.614463	0.140948	-0.0322959	0.171096	-0.0686084	-0.00507873	-0.0555326	-0.25866	-0.0501583	-0.181035	-0.065571	-0.0883761	-0.279005	NA	0.409036	0.754484	0.354578	0.244773	0.488799	0.309034	0.24306
1188	ATG101	0.0709949	0.0232067	-0.116686	-0.0391974	0.0526529	-0.174	0.0401621	0.0298424	-0.377842	-0.0964499	0.176774	0.0814591	0.109795	0.0217303	0.0214669	-0.0998617	0.0810979	0.024208	0.126308	-0.0798947	-0.342268	0.108896	NA	0.497266	0.228938	0.61261	0.2186	0.171859	0.326756	0.356824
1189	ATG12	-0.096874	-0.0273531	0.0358664	0.259847	-0.0214645	-0.0359637	-0.304328	-0.0913614	0.0194339	-0.586285	-0.022371	0.00486839	-0.075129	-0.220361	0.187905	0.331788	0.134559	-0.177488	0.226944	-0.28165	0.184794	-0.113061	NA	0.174811	0.458752	0.330683	1.15419	1.22871	0.248821	0.398429
1190	ATG13	-0.352496	-0.332293	-0.0534694	-0.322315	-0.0961577	-0.540077	-0.342389	-0.77752	-0.302635	-0.437126	-0.247651	-0.319606	-0.433473	-0.304409	-0.382406	-0.262224	0.0175733	-0.209889	-0.409921	-0.254665	-0.109189	0.00225019	NA	0.747677	0.552741	0.860121	0.771791	0.327833	0.760508	0.158315
1191	ATG14	0.146017	0.0319539	-0.0527362	-0.0372619	-0.154278	0.0138625	0.0332084	0.177876	-0.150151	0.0655349	0.000881988	0.392357	-0.214803	0.260498	0.00391244	-0.0784362	-0.152563	-0.155993	0.000608866	0.063299	-0.0537066	-0.0517659	NA	0.498468	0.352021	0.712198	0.453945	0.246497	0.327436	0.305114
1192	ATG16L1	0.112087	0.0461455	0.0691255	0.00972602	0.00534954	0.0217131	0.0837036	0.0561696	-0.0127434	0.237356	-0.0699487	0.183827	0.0419283	0.110505	0.0458534	-0.0264013	-0.058407	0.0691061	0.00188535	0.0904056	0.130875	0.00737607	NA	0.308136	0.426328	0.628932	0.740183	0.666825	0.440458	0.308529
1193	ATG16L2	0.0954814	0.0521831	0.152969	0.201513	0.00859675	0.152399	-0.0847133	-0.0429865	0.347784	0.225682	-0.395109	-0.0295757	0.267191	0.0488286	0.0907228	0.312304	-0.0247355	0.041929	0.106528	-0.00216152	0.276183	0.0297561	NA	0.481378	0.513974	0.390406	0.776306	0.164836	0.443872	0.706358
1194	ATG2A	-0.032004	0.0808175	0.0569797	0.184685	0.222938	0.206402	0.188148	-0.207404	0.620208	0.376218	7.69133e-05	0.0108002	-0.0453329	-0.0614793	0.258663	0.110707	0.1558	0.290077	0.140129	0.0215058	0.25669	-0.142731	NA	0.374927	0.612441	0.364516	0.653256	0.89229	0.458945	0.299231
1195	ATG2B	-0.00551076	0.084991	0.315352	-0.0181433	0.246235	0.186443	0.176999	0.121529	0.251357	0.303312	0.0506866	0.268401	-0.242137	-0.0427959	0.0301619	-0.0664484	0.2679	0.224571	0.0844743	0.0855077	0.574113	0.0565915	NA	0.626518	0.792634	0.217527	0.447861	0.87623	0.714319	0.61899
1196	ATG3	-0.0920984	0.0517159	0.0398518	-0.104336	-0.113766	-0.289187	0.0210235	-0.0113892	-0.566984	-0.0733905	0.115438	-0.109432	-0.134412	-0.0324508	-0.12425	-0.0844228	-0.0327529	-0.19478	0.0268191	0.0766128	0.202103	-0.1224	NA	0.351713	0.210218	0.149354	0.37212	0.211252	0.349362	0.378829
1197	ATG4A	-0.019281	-0.0603484	-0.0760137	-0.145543	-0.0997093	-0.259294	-0.0100919	-0.462739	-0.055848	0.26647	-0.286654	-0.148459	0.102228	-0.0116121	-0.0841	-0.206986	-0.194428	-0.00499074	-0.259317	0.13862	-0.251834	0.0998067	NA	0.380808	0.283596	0.191789	0.303976	0.229863	0.276754	0.307365
1198	ATG4B	-0.140296	0.0508379	-0.229972	-0.205726	-0.204182	-0.120516	0.545271	-0.0723042	-0.168729	0.431443	0.6591	0.134437	-0.0219849	-0.533341	-0.353883	-0.057569	-0.198116	-0.210247	0.00473489	0.0969409	-0.0685188	-0.391426	NA	0.445529	1.46205	0.221849	0.57931	0.553727	0.23937	0.34715
1199	ATG4C	-0.0120518	-0.184165	-0.306302	-0.206847	-0.248912	-0.470195	-0.0787388	-0.407206	-0.533183	-0.150615	-0.00686254	0.209536	-0.137176	-0.108516	-0.110554	-0.303141	-0.0559799	-0.441844	-0.264744	-0.103586	-0.222614	-0.389989	NA	0.891254	0.293176	0.453457	0.388781	0.464307	0.34802	0.541007
1200	ATG4D	-0.226859	-0.346969	0.0721146	-0.122501	-0.443641	-0.100557	0.108939	0.11958	-0.320695	0.0158945	0.201983	-0.244747	-0.317711	-0.118118	0.16073	-0.405732	-0.401039	-0.486242	-0.399681	-0.294256	0.212672	-0.0684427	NA	0.293508	0.286963	0.378824	0.450032	0.851593	0.540494	0.326307
1201	ATG5	-0.0625281	-0.116907	0.191824	-0.0581776	-0.101262	-0.387578	-0.306972	0.0497369	-0.824893	-0.340631	-0.273313	-0.182835	0.185164	-0.189913	-0.0278102	-0.0885449	0.106388	-0.308912	0.0581822	-0.291997	-0.017988	0.401636	NA	0.343905	0.209099	0.294992	0.180844	0.472788	0.303299	0.658458
1202	ATG7	-0.163891	0.089226	-0.0503076	-0.122646	0.014506	-0.42402	-0.131307	-0.360973	-0.487066	-0.253343	-0.00927057	-0.515668	0.126202	-0.102206	-0.104784	-0.140507	-0.127695	0.156707	0.0733742	0.105078	0.0696827	-0.170298	NA	0.598255	0.270446	0.348722	0.271374	0.348058	0.417244	0.158034
1203	ATG9A	-0.187517	-0.378016	-0.0110472	-0.289559	-0.0421438	-0.0903955	0.213843	-0.151601	-0.0291896	0.236585	0.1911	-0.311339	-0.149434	-0.101779	-0.354742	-0.224375	-0.28773	0.203442	-0.27476	-0.481271	-0.0285112	0.0064167	NA	0.292587	0.500932	0.518557	0.95307	0.483617	0.63136	0.295013
1204	ATG9B	0.243469	0.232046	0.192234	0.305826	0.0090613	0.325239	0.046895	0.270251	0.380227	0.454144	-0.360354	0.346307	0.141483	0.242619	0.282495	0.329158	0.169295	-0.151173	0.18823	0.275862	0.214828	0.169641	NA	0.791058	0.503903	0.886057	1.44196	0.383031	0.90959	0.696685
1205	ATIC	-1.86943	-1.2716	-1.46474	-1.50846	-1.65151	-1.67402	-1.75909	-1.63297	-1.71508	-2.275	-1.24318	-2.24167	-1.64186	-1.72476	-1.60677	-1.41015	-2.47373	-0.829289	-1.29405	-1.24915	-1.91875	-1.01073	essential_DepMap	2.59029	2.01844	3.95861	3.1511	2.50518	2.23684	2.30618
1206	ATL1	-0.0472043	0.042082	0.127644	0.077045	0.0773637	0.0132642	0.293845	0.248957	-0.222429	0.452572	0.135119	0.0523835	-0.253567	0.0595712	-0.0427443	0.196834	0.123696	0.0310315	-0.00687799	0.091042	-0.0238576	0.279145	NA	0.411224	0.555908	0.413413	0.607081	0.266895	0.300835	0.464187
1207	ATL2	-0.42659	-0.330805	-0.421039	-0.439551	-0.146134	-0.711459	-0.794573	-0.733155	-0.689762	-0.780496	-0.808651	-0.629464	-0.477379	-0.172926	-0.397221	-0.48188	-0.251722	-0.0405468	-0.439871	-0.221738	-0.40334	-0.438739	essential_DepMap	0.843451	0.945121	0.701147	0.691777	0.294928	0.410246	0.604953
1208	ATL3	0.00460544	0.123229	-0.0734984	0.0261594	0.378937	-0.466344	-0.128209	-0.339978	-0.59271	0.123911	-0.38033	0.0862595	-0.102204	0.0297604	-0.146342	0.198661	0.15953	0.598344	0.0797741	0.166684	0.0932218	-0.240219	NA	0.591794	0.315527	0.307153	0.327842	0.683569	0.933532	0.257051
1209	ATM	-0.132729	-0.0896794	-0.21073	-0.301336	-0.438174	-0.200059	-0.0427365	0.199754	-0.599871	0.0212504	-0.106723	-0.15546	-0.179299	-0.0634271	-0.224961	-0.377711	-0.433913	-0.442436	-0.0287797	-0.150579	-0.404238	-0.0172224	NA	0.557216	0.147322	0.381952	0.86112	1.03244	0.275073	0.457038
1210	ATMIN	-0.312317	-0.169817	0.0350504	-0.0971525	0.133834	-0.139813	-0.291891	-0.101259	-0.178367	-0.43992	-0.143861	-0.208791	-0.339717	-0.388443	-0.0432699	-0.151035	0.015996	0.251673	-0.0915191	-0.248116	0.032583	0.0375178	NA	0.157878	0.3496	0.659556	0.296795	0.307096	0.259128	0.589906
1211	ATN1	-0.102467	-0.0278295	-0.0432509	-0.0959468	0.011703	-0.125442	0.40093	-0.114178	-0.136706	0.437007	0.364852	-0.0262374	-0.24274	-0.0384223	-0.112221	-0.0796722	-0.293302	0.316708	-0.0453978	-0.0102613	0.233188	-0.319689	NA	0.231706	1.07167	0.247184	0.278474	0.416229	0.166894	0.518902
1212	ATOH1	0.0970002	0.0947621	0.183279	0.0909604	-0.00511623	0.197447	-0.0693937	-0.232536	0.62743	-0.391965	0.253177	0.0421627	0.0441879	0.20465	0.0643697	0.117551	-0.162365	0.152133	-0.103977	0.293501	0.09318	0.273378	Nonessential_DepMap	0.400335	0.33791	0.36251	0.643573	0.105687	0.490445	0.527127
1213	ATOH7	-0.147962	-0.141785	-0.0597287	-0.229683	-0.122306	0.00868582	0.00102789	-0.0210509	0.0384226	0.205277	-0.203221	-0.149759	-0.140263	-0.153864	-0.375129	-0.0842371	-0.243314	-0.001297	-0.060953	-0.222618	0.0546131	-0.17407	NA	0.294115	0.281635	0.363512	0.536331	0.186242	0.515295	0.324208
1214	ATOH8	0.148721	-0.0531262	0.0129982	-0.132755	-0.124746	-0.208186	0.351563	-0.485821	0.0694487	0.436097	0.267029	0.165066	0.141271	0.139825	-0.066483	-0.199027	-0.171788	-0.0777037	-0.0316439	-0.0746085	-0.0379936	0.06399	NA	0.908235	0.707988	0.752027	0.448477	0.604024	0.340916	0.452474
1215	ATOX1	-0.0119075	-0.125884	0.261528	0.0591625	0.178541	-0.1863	0.169992	-0.431126	0.0585263	-0.394089	0.734072	-0.0220224	-0.0365921	0.0228918	0.0799718	0.0383532	0.425298	-0.0682167	-0.0923431	-0.159424	0.457211	0.0658437	NA	0.262239	1.4569	0.536107	0.555776	0.444502	0.400259	0.801749
1216	ATP10A	-0.331043	-0.256241	-0.136857	0.0421834	-0.556417	-0.509576	-0.138322	-1.16803	0.148874	0.0195919	-0.296236	-0.376151	-0.435096	-0.181883	0.0179806	0.0663863	-0.387688	-0.725146	-0.290379	-0.222103	-0.230211	-0.0435028	NA	0.374811	0.358585	0.482804	0.37913	0.796856	0.247709	0.366123
1217	ATP10B	0.18308	0.125449	-0.156744	-0.0866838	0.111291	0.182727	0.0229752	-0.191239	0.556692	0.135235	-0.0892842	0.118709	0.170201	0.260331	-0.0979053	-0.0754624	0.370943	-0.148361	0.0384019	0.212496	-0.0998836	-0.213605	NA	0.319167	0.0624395	1.2321	0.16775	0.786659	0.523509	0.250411
1218	ATP10D	0.088042	0.122533	0.177474	-0.00569165	0.337822	-0.0208795	0.0665038	-0.0642329	0.0224739	-0.0720807	0.205088	0.0418293	0.0893332	0.132963	-0.095677	0.0842937	0.210519	0.465124	0.0100465	0.235019	-0.0322974	0.387245	NA	0.199389	0.440716	0.517126	0.567399	1.6143	0.298151	0.714724
1219	ATP11A	-0.224992	-0.137493	0.00780355	-0.262071	-0.128904	0.348871	-0.0132747	0.126918	0.570823	-0.419989	0.39344	-0.487299	-0.293133	0.105456	-0.433521	-0.0906213	-0.124752	-0.133056	-0.187281	-0.0877049	-0.200772	0.216379	NA	0.486106	0.30952	0.482804	0.318379	0.437701	0.26722	0.294705
1220	ATP11AUN	0.134483	-0.0179962	0.141482	0.178061	0.133368	0.357725	0.300979	0.354473	0.360978	0.00334607	0.598612	0.117989	0.141264	0.144196	0.177518	0.178604	0.0937697	0.172966	0.127686	-0.163678	0.192307	0.0906574	NA	1.15656	0.543122	0.527244	0.898739	0.472776	0.190006	0.372394
1221	ATP11B	-0.0220698	-0.0218342	-0.204606	-0.167581	0.0272521	0.228851	0.0765773	0.249026	0.208677	0.032405	0.12075	-0.0249113	-0.0064872	-0.0348108	-0.166384	-0.168778	-0.0243414	0.0788456	-0.0686635	0.0249951	-0.0729425	-0.33627	NA	0.561149	0.375285	0.199283	0.323764	0.316548	0.408312	0.28464
1222	ATP11C	-0.0780171	0.0238383	0.158612	0.000661983	0.0270192	0.131603	0.0559115	0.107219	0.155987	-0.0470311	0.158854	-0.0954962	-0.188894	0.0503392	0.00433796	-0.00301399	0.223261	-0.169223	0.0870972	-0.0394207	0.521061	-0.203838	NA	0.502573	0.104287	0.227678	0.453087	0.434188	0.313851	0.742774
1223	ATP12A	0.0824019	-0.0626795	-0.0664217	-0.123347	0.0118198	0.0673096	-0.0510033	0.0584056	0.0762137	0.104377	-0.206384	0.0288883	0.238015	-0.0196979	-0.0857698	-0.160923	0.0909091	-0.0672694	0.0549438	-0.180303	-0.11981	-0.0130331	NA	0.287527	0.295348	0.552842	0.237554	0.0980597	0.296369	0.23429
1224	ATP13A1	-0.520722	-0.743137	-0.546456	-0.313947	-0.206667	-0.149958	-1.16106	0.21051	-0.510425	-0.971049	-1.35107	-0.5757	-0.497219	-0.489249	-0.231307	-0.396587	-0.0977604	-0.315573	-0.822621	-0.663652	-0.818444	-0.274469	essential_DepMap	0.310967	1.38124	1.30277	0.59333	0.572554	1.58649	0.723707
1225	ATP13A2	-0.020761	-0.144738	0.00570286	-0.156169	-0.0926278	-0.222035	-0.00607822	-0.24938	-0.19469	-0.059098	0.0469416	-0.0532209	0.0212872	-0.0303492	-0.290814	-0.0215235	-0.216091	0.0308357	-0.105755	-0.183721	-0.0433375	0.0547432	NA	0.453679	0.193806	0.264401	0.341597	0.142855	0.32258	0.291027
1226	ATP13A3	-0.27418	-0.185175	-0.436666	-0.159252	-0.218492	-0.44876	-0.208244	-0.276705	-0.620815	-0.273562	-0.142927	-0.135798	-0.262639	-0.424102	-0.172761	-0.145744	-0.217677	-0.219307	-0.046321	-0.32403	-0.41983	-0.453503	NA	0.636332	0.210331	0.430626	0.251827	0.309405	0.288383	0.796872
1227	ATP13A4	-0.0317602	-0.28057	-0.0581603	-0.0570232	-0.22673	0.10791	0.365053	0.0571901	0.158631	0.295234	0.434872	-0.151219	-0.021378	0.0773166	0.0169257	-0.130972	-0.440909	-0.0125503	-0.313747	-0.247394	0.103686	-0.220007	NA	0.290344	0.840425	0.294136	0.419839	0.57935	0.74773	0.231125
1228	ATP13A5	0.0247496	-0.0488767	-0.202609	0.0115284	-0.172593	0.00816691	0.482334	0.0287072	-0.0123733	0.651779	0.312889	-0.00986945	0.0311472	0.0529712	0.109317	-0.0862598	-0.20195	-0.143237	0.0318062	-0.12956	-0.0513004	-0.353918	NA	0.275	1.02478	0.406714	0.345636	0.572417	0.27252	0.495101
1229	ATP1A1	-1.5027	-1.59928	-2.22335	-1.1276	-1.69969	-1.81933	-1.49649	-2.08063	-1.55803	-1.09137	-1.90161	-1.8071	-1.19405	-1.50695	-0.905571	-1.34962	-1.33017	-2.06921	-1.59383	-1.60473	-1.72622	-2.72048	essential_DepMap	3.0138	2.55971	3.80688	3.37013	3.58033	3.76431	3.44157
1230	ATP1A2	0.0556277	0.164114	0.0636339	0.0702885	-0.0297411	0.0710866	-0.284572	0.145403	-0.00322927	-0.376073	-0.193071	-0.0684201	-0.0278002	0.263103	0.1076	0.0329767	-0.12406	0.064578	0.222643	0.105586	0.0672128	0.060055	NA	0.419708	0.444362	0.50724	0.473531	0.172611	0.801218	0.25418
1231	ATP1A3	-0.0465139	0.141973	-0.125035	-0.346274	-0.0176619	0.00182561	0.454881	0.22912	-0.225469	0.152185	0.757578	0.158752	-0.229136	-0.0691576	-0.274735	-0.417813	-0.0950571	0.0597332	0.246431	0.0375152	-0.152372	-0.0976971	NA	0.281187	0.872364	0.355561	0.49286	0.279357	0.428443	0.241345
1232	ATP1A4	0.141927	0.202138	-0.0265292	0.144482	0.0737473	0.320941	0.0661488	0.141676	0.500206	0.358233	-0.225935	0.161279	0.26743	-0.00292669	0.0283979	0.260566	-0.118592	0.266086	0.210857	0.193419	-0.219235	0.166177	NA	0.644287	0.406758	0.669586	0.8648	0.443571	0.907099	0.43456
1233	ATP1B1	0.0669218	0.00903861	0.103225	0.0117079	0.205898	-0.139961	0.0797265	-0.086117	-0.193806	0.0275114	0.131942	0.0350554	0.159062	0.00664767	0.0399355	-0.0165197	0.316778	0.0950169	0.00749699	0.0105802	-0.0384615	0.244911	NA	0.534372	0.166267	0.312471	0.232084	0.826142	0.351221	0.370076
1234	ATP1B2	0.00828066	-0.0197814	-0.11591	0.171748	-0.180911	0.0510728	-0.162087	-0.0289927	0.131138	-0.357084	0.0329103	-0.000667386	-0.0161955	0.0417049	0.186981	0.156514	-0.359435	-0.00238841	0.0854885	-0.125051	-0.113095	-0.118725	NA	0.333417	0.305645	0.366532	0.824503	0.342079	0.600015	0.274329
1235	ATP1B3	-0.00201955	0.184464	0.315957	-0.0119737	0.0800647	0.185091	-0.167073	0.119018	0.251165	-0.176305	-0.157842	-0.0205616	-0.026188	0.040691	0.0433146	-0.0672619	-0.046766	0.206896	0.331756	0.037172	0.244393	0.387522	NA	0.620069	0.356454	0.430626	0.316917	0.631611	0.529395	1.75601
1236	ATP1B4	0.0331803	-0.0792365	0.115491	-0.163225	0.0812342	-0.275834	-0.295929	-0.292483	-0.259185	-0.696313	0.104454	0.00892004	0.0222944	0.0683264	-0.274222	-0.0522283	0.0564415	0.106027	-0.0502575	-0.108215	0.147088	0.083893	NA	0.226342	0.316196	0.322393	0.254394	0.303687	0.170076	0.502414
1237	ATP23	-0.116655	-0.222216	-0.0312401	0.0288925	0.00898978	0.170349	-0.227833	0.0974034	0.243294	-0.146599	-0.309067	0.0592974	-0.216327	-0.192934	-0.0685706	0.126356	-0.000550588	0.0185301	-0.274655	-0.169778	0.00466814	-0.0671484	NA	0.551247	0.263835	0.289883	0.49114	0.485519	0.458645	0.219093
1238	ATP2A1	0.0299491	-0.0862779	-0.0783701	0.0950876	0.118509	0.106233	-0.208194	0.089331	0.123136	-0.511705	0.0953179	-0.135305	0.215439	0.00971267	0.24237	-0.0521943	-0.138086	0.375103	-0.0469981	-0.125558	-0.13664	-0.0201005	NA	0.384429	0.418028	0.434152	0.563961	0.336615	0.177894	0.372532
1239	ATP2A2	-1.62229	-1.75682	-1.69763	-2.21148	-2.66823	-1.5304	-1.22876	-1.12488	-1.93593	-1.34344	-1.11408	-1.40873	-1.49012	-1.96801	-2.5072	-1.91577	-2.31597	-3.0205	-1.87431	-1.63934	-1.47042	-1.92485	essential_DepMap	1.66407	1.9706	2.51428	3.32586	4.45223	2.75651	3.44511
1240	ATP2A3	-0.264504	0.171221	0.0175095	-0.0883886	0.150155	-0.110958	-0.170201	-0.0422182	-0.179698	-0.799088	0.458687	-0.262868	-0.0819223	-0.448722	-0.157153	-0.0196244	-0.131156	0.431465	0.186125	0.156317	0.325407	-0.290388	NA	0.329327	0.344861	0.374688	0.35861	0.543453	0.584651	0.270531
1241	ATP2B1	-0.422288	-0.196946	-0.330508	-0.501644	-0.198925	0.0811766	-0.0695541	0.0779447	0.0844085	-0.0518676	-0.0872406	-0.204724	-0.781297	-0.280842	-0.41473	-0.588557	-0.322421	-0.0754297	-0.236899	-0.156993	-0.302447	-0.358569	NA	0.309321	0.496012	0.712198	1.14748	0.364878	0.195431	0.585018
1242	ATP2B2	0.000545865	-0.106556	-0.088015	-0.0031961	-0.0834996	0.00774281	0.0181419	-0.335231	0.350716	0.223324	-0.18704	0.00558178	-0.0208087	0.0168646	-0.0093112	0.002919	-0.205162	0.0381632	0.0268891	-0.24	-0.252925	0.0768955	NA	0.446263	0.464225	0.343902	0.395234	0.304501	0.473402	0.276183
1243	ATP2B3	0.272163	0.0119036	0.164826	-0.117358	0.142833	0.309427	0.434339	0.225072	0.393781	0.381526	0.487152	0.122209	0.381271	0.31301	-0.0566645	-0.178051	0.040462	0.245203	-0.0182698	0.0420771	0.541739	-0.212088	NA	0.468962	0.82143	0.821023	0.314809	0.664616	0.568789	0.341819
1244	ATP2B4	0.0554105	0.119191	0.236385	-0.00583116	-0.099705	-0.170117	-0.182816	-0.290029	-0.0502041	-0.198718	-0.166913	-0.00180481	0.160699	0.00733721	-0.0411501	0.0294878	-0.337779	0.138369	0.0767245	0.161658	0.0531614	0.419609	NA	0.250643	0.333707	0.421361	0.421504	0.247364	0.407263	0.669839
1245	ATP2C1	-0.0746802	0.149589	0.0322094	0.0563719	0.126451	0.00948734	0.0311368	0.144497	-0.125522	-0.0610351	0.123309	0.0305751	-0.274547	0.0199309	-0.0742083	0.186952	0.170835	0.0820657	-0.0494874	0.348665	0.13441	-0.0699913	NA	0.399403	0.193237	0.303644	0.361256	0.715073	0.33461	0.407768
1246	ATP2C2	0.0280644	0.0241283	0.136873	-0.0995819	0.0907902	-0.0691463	-0.324545	0.0388436	-0.177136	-0.496732	-0.152357	0.123296	-0.239785	0.200682	-0.130817	-0.0683463	-0.0324135	0.213994	-0.104156	0.152413	0.00627118	0.267475	NA	0.282513	0.682762	0.401209	0.286421	0.319515	0.422388	0.443462
1247	ATP4A	-0.119455	-0.22013	-0.360291	-0.277231	-0.113294	-0.328682	0.0625599	-0.492667	-0.164697	0.286642	-0.161522	0.000288023	-0.229275	-0.129378	-0.233846	-0.320616	-0.160532	-0.066056	-0.18179	-0.258469	-0.962718	0.242136	NA	0.572035	0.400102	0.289037	0.640563	0.22788	0.456982	0.551184
1248	ATP4B	-0.058751	0.0981251	-0.0443168	-0.0503662	-0.123081	-0.00147539	0.00990604	0.206405	-0.209356	-0.170476	0.190288	-0.0346848	-0.174303	0.0327348	0.0661397	-0.166872	-0.15705	-0.089112	0.019391	0.176859	-0.0148085	-0.073825	Nonessential_DepMap	0.432885	0.213657	0.393619	0.212656	0.149531	0.244289	0.29713
1249	ATP5A1	-1.21561	-0.677761	-1.04181	-1.15777	-1.06425	-1.02356	-1.30829	-1.11374	-0.933372	-1.28787	-1.32871	-1.21685	-1.36912	-1.06086	-1.29497	-1.02058	-0.953573	-1.17492	-0.787089	-0.568433	-1.00324	-1.08038	NA	2.03034	3.05565	3.97469	3.59844	2.56771	2.26535	1.87393
1250	ATP5B	-0.922212	-0.714143	-0.939223	-1.24436	-0.932034	-1.22085	-0.741831	-0.868645	-1.57305	-0.742961	-0.740701	-1.20032	-0.867175	-0.699146	-1.11219	-1.37654	-1.46504	-0.399029	-0.881654	-0.546631	-0.818444	-1.06	NA	2.19192	0.830664	2.88606	1.83872	1.70799	1.0752	1.32992
1251	ATP5C1	-0.692651	-0.603603	-0.268372	-0.784166	-0.56501	-0.50184	-1.30044	-0.325885	-0.677794	-1.13199	-1.46888	-0.695383	-0.808796	-0.573773	-0.896095	-0.672236	-0.513641	-0.616379	-0.546879	-0.660327	-0.376918	-0.159826	NA	0.734188	2.05135	1.64975	1.35347	1.09066	1.11278	0.466328
1252	ATP5D	-0.797909	-0.549922	-0.592761	-0.940171	-0.5281	-0.589965	-0.896541	-0.766317	-0.413613	-0.772667	-1.02041	-0.79255	-0.853392	-0.747783	-0.77464	-1.1057	-0.409327	-0.646872	-0.163661	-0.936184	-0.670202	-0.515321	NA	0.73901	1.32987	2.73049	3.74785	1.42488	0.540552	1.03899
1253	ATP5E	-0.92881	-0.543903	-0.869342	-0.887757	-0.465572	-0.944979	-0.835302	-1.31592	-0.574037	-0.957663	-0.712941	-0.932761	-0.870554	-0.983114	-1.17065	-0.604863	-0.526888	-0.404257	-0.586607	-0.501199	-1.05154	-0.687146	NA	1.36437	1.30023	2.55596	2.41335	1.04772	1.27192	1.78232
1254	ATP5F1	-0.291171	-0.140993	0.105568	-0.436505	-0.383581	-0.432279	-0.521624	-0.314889	-0.549669	-0.522274	-0.520974	-0.147932	-0.290118	-0.435462	-0.764747	-0.108264	-0.405179	-0.361983	0.0835161	-0.365501	0.309794	-0.0986576	NA	0.890651	0.71731	0.661544	0.612642	0.676047	0.773568	0.413914
1255	ATP5G1	-0.46685	-0.451588	-1.50768	-0.810625	-0.607081	-0.0189256	-0.859054	-0.240448	0.202597	-1.16133	-0.556778	-0.950829	-0.323701	-0.126021	-1.07458	-0.546665	-0.873137	-0.341025	-0.664812	-0.238363	-2.54075	-0.474604	NA	0.3393	1.14144	0.657577	1.15326	1.10112	0.775532	1.06481
1256	ATP5G2	-0.363205	-0.481896	-0.364123	-0.268637	-0.144058	-0.693408	-0.569624	-0.773644	-0.613173	-0.606184	-0.533064	-0.449103	-0.410287	-0.230224	-0.248668	-0.288607	-0.220235	-0.0678806	-0.42065	-0.543142	-0.309194	-0.419052	NA	1.15473	0.855768	0.829738	0.530686	0.505459	0.8189	0.545102
1257	ATP5G3	-0.445292	-0.243085	-0.472269	-0.178797	-0.770987	-0.429702	-0.393377	-0.756501	-0.102903	-0.563249	-0.223506	-0.445443	-0.371238	-0.519194	-0.0218346	-0.335759	-0.618915	-0.923059	-0.206886	-0.279284	-0.475586	-0.468951	NA	0.573461	0.456162	0.962574	0.246505	1.48189	0.60925	0.77253
1258	ATP5H	-1.03716	-0.647732	-0.970196	-1.22171	-0.978241	-0.764374	-0.555514	-1.27831	-0.250438	-1.26756	0.156532	-0.853355	-1.32738	-0.930744	-1.34264	-1.10077	-1.59768	-0.358805	-0.298003	-0.997462	-0.740224	-1.20017	NA	0.485179	0.437187	2.49485	3.4975	1.40322	0.644436	1.60391
1259	ATP5I	-0.815211	-0.69689	-0.23269	-0.727847	-0.45115	-0.819378	-1.09981	-0.864884	-0.773873	-1.48282	-0.716794	-1.0111	-0.662646	-0.771887	-0.875833	-0.579862	-0.562779	-0.339522	-1.08736	-0.306419	-0.307126	-0.158254	NA	1.51832	1.11735	2.15989	1.20018	0.637734	0.858531	0.263703
1260	ATP5J	-0.54288	-0.304025	-0.192821	-0.354338	-0.235294	-0.528762	-0.745764	-0.801932	-0.255593	-0.858281	-0.633246	-0.694189	-0.409134	-0.525317	-0.688286	-0.020391	-0.218571	-0.252016	-0.29724	-0.310809	-0.130995	-0.254647	NA	0.394006	1.05217	0.879426	0.649139	0.488103	0.37459	0.256067
1261	ATP5J2	-0.965272	-0.66267	-0.771953	-0.95612	-1.01732	-0.950822	-2.00575	-0.653119	-1.24852	-2.47657	-1.53494	-0.91896	-1.13548	-0.841379	-1.07804	-0.8342	-0.272226	-1.76241	-0.888858	-0.436482	-0.904079	-0.639828	NA	1.32555	2.88989	1.65561	1.70572	0.901894	0.857701	1.34079
1262	ATP5J2-PTCD1	-0.555846	-0.319134	-0.469856	-0.48808	-0.84218	-1.05284	-0.916227	-1.38495	-0.720727	-0.662024	-1.17043	-0.719751	-0.448515	-0.499273	-0.457735	-0.518425	-0.877567	-0.806794	-0.371018	-0.26725	-0.971229	0.0315176	NA	0.97777	1.21295	1.21968	0.810327	1.81085	0.445868	0.544362
1263	ATP5L	-0.143355	-0.113605	-0.0300154	-0.290755	-0.0521506	-0.366894	0.259082	-0.668885	-0.0649031	0.128075	0.39009	-0.304571	-0.0602573	-0.0652359	-0.479064	-0.102445	-0.000484352	-0.103817	0.0139913	-0.241201	-0.242701	0.182671	NA	0.46093	0.484848	0.297569	0.467979	0.23616	0.452644	0.33351
1264	ATP5L2	-0.196266	0.0723114	0.0681515	-0.262385	-0.457356	-0.0325489	0.102416	-0.0780215	0.0129237	-0.299291	0.504123	-0.223885	-0.436024	0.0711128	-0.192189	-0.332581	-0.734704	-0.180008	0.00176295	0.14286	-0.179791	0.316094	NA	0.528789	0.457554	0.308919	0.444573	0.747547	0.456157	0.772075
1265	ATP5O	-0.749858	-0.487677	-0.327649	-0.840468	-0.428131	-0.902462	-1.09099	-0.797666	-1.00726	-0.842561	-1.33943	-0.795684	-0.902361	-0.551529	-0.681849	-0.999087	-0.483503	-0.37276	-0.649823	-0.325531	-0.356617	-0.298681	NA	2.52783	1.7953	2.9431	2.1526	0.764207	1.11218	0.488337
1266	ATP5S	-0.168178	-0.113549	-0.049136	-0.161214	0.00475697	-0.296425	-0.0909499	-0.412458	-0.180391	-0.0860479	-0.095852	-0.210391	-0.222523	-0.071621	-0.212922	-0.109506	0.038388	-0.028874	-0.277334	0.0502355	0.00920052	-0.107472	NA	0.285721	0.151506	0.238824	0.250264	0.409403	0.315684	0.142812
1267	ATP6AP1	-0.967763	-1.54824	-1.68937	-1.82122	-1.83675	-1.64231	-1.96825	-0.967544	-2.31707	-1.68174	-2.25477	-1.27039	-0.623669	-1.00923	-0.997646	-2.64479	-1.56742	-2.10608	-1.72141	-1.37507	-0.929821	-2.44893	NA	1.30977	2.90507	1.82681	1.81637	2.35262	2.99189	2.44984
1268	ATP6AP1L	0.0372763	-0.139276	-0.0219117	-0.182858	-0.0787831	-0.203588	-0.227627	-0.257923	-0.149252	-0.0267277	-0.428527	-0.0471291	-0.0293634	0.188321	-0.0368854	-0.32883	-0.0326958	-0.12487	-0.0542814	-0.22427	-0.150649	0.106826	NA	0.242638	0.290412	0.326979	0.325267	0.155974	0.16895	0.39277
1269	ATP6AP2	-0.927326	-1.20965	-1.18774	-1.23419	-1.53844	-1.32987	-1.38382	-1.51899	-1.14074	-1.82759	-0.940051	-0.729012	-1.16271	-0.890257	-1.27214	-1.19624	-0.930597	-2.14628	-1.13268	-1.28662	-1.47527	-0.900214	essential_DepMap	1.72934	1.69608	2.00218	1.72974	2.46998	2.17285	2.22711
1270	ATP6V0A1	-0.221789	-0.264058	-0.101864	-0.191015	-0.203995	0.0513973	-0.382558	-0.250733	0.353528	-0.502514	-0.262602	-0.275796	-0.102365	-0.287207	-0.123678	-0.258351	-0.326432	-0.081557	-0.248461	-0.279655	-0.102842	-0.100885	NA	0.606162	0.581442	0.500313	0.468885	0.31942	0.426519	0.253549
1271	ATP6V0A2	0.0525972	-0.206246	0.0766739	0.0490659	-0.118683	-0.216635	0.287718	0.28956	-0.72283	0.548514	0.0269225	0.127129	-0.193009	0.223671	0.129472	-0.03134	-0.366547	0.12918	-0.151749	-0.260743	0.122714	0.0306341	NA	0.535056	0.366174	0.459671	0.435837	0.403755	0.403601	0.489448
1272	ATP6V0A4	0.047238	-0.0428278	0.147264	-0.147909	0.0319191	0.301964	0.105437	0.423008	0.18092	0.0993107	0.111563	-0.0252167	0.115282	0.0516485	0.1943	-0.490118	0.375745	-0.311907	0.07236	-0.158015	-0.017186	0.311715	NA	0.742285	0.25125	0.340084	0.330662	0.307593	0.375909	0.374801
1273	ATP6V0B	-1.42954	-1.26608	-1.67618	-2.12612	-1.91761	-1.60323	-2.09898	-1.35812	-1.84833	-1.97561	-2.22235	-1.66595	-1.18213	-1.44055	-2.33574	-1.9165	-2.98205	-0.853158	-1.2567	-1.27546	-2.3548	-0.997561	essential_DepMap	3.57199	4.05205	4.04769	3.18307	2.19405	2.93641	2.27629
1274	ATP6V0C	-1.44588	-1.57162	-1.50034	-2.06685	-2.11703	-2.01735	-2.77789	-2.14828	-1.88642	-3.52486	-2.03093	-1.47914	-1.29696	-1.56154	-1.65916	-2.47454	-1.83712	-2.39693	-1.85941	-1.28383	-1.42917	-1.57151	essential_DepMap	5.63771	3.94887	4.75449	5.55083	3.21846	4.03241	2.95986
1275	ATP6V0D1	-1.49917	-1.57389	-0.930687	-1.68836	-1.42919	-1.32518	-1.14174	-1.27017	-1.38019	-1.26787	-1.0156	-1.24212	-1.72595	-1.52944	-1.87287	-1.50385	-1.69678	-1.16159	-1.16402	-1.98377	-0.948097	-0.913277	essential_DepMap	2.00334	1.47893	2.16178	2.66619	2.28468	1.83967	1.312
1276	ATP6V0D2	-0.155585	0.161401	0.0677709	-0.00271477	-0.0789405	0.201363	0.507583	0.181385	0.221341	0.760781	0.254385	-0.206677	-0.147778	-0.1123	-0.0327132	0.0272836	-0.0587837	-0.0990972	0.417487	-0.094685	0.160612	-0.0250703	NA	0.596802	0.692467	0.247184	0.123488	0.269468	0.578106	0.414505
1277	ATP6V0E1	-0.213321	-0.106667	0.122045	0.000358304	-0.448659	-0.0657977	0.060838	0.18213	-0.313725	0.143336	-0.0216601	-0.120828	-0.31125	-0.207886	0.0327483	-0.0320317	-0.344382	-0.552935	0.0321209	-0.245456	0.121904	0.122187	NA	0.262072	0.406487	0.379864	0.316008	1.45283	0.322439	0.530171
1278	ATP6V0E2	0.284249	-0.0838026	0.341802	0.0861839	3.34233e-05	0.00552443	0.334758	-0.0798963	0.0909451	0.313017	0.3565	0.362068	0.176582	0.314097	0.130294	0.0420735	0.0201316	-0.0200648	-0.0123854	-0.15522	0.565602	0.118002	NA	0.389414	0.629274	0.906578	0.3145	0.569304	0.446785	0.729701
1279	ATP6V1A	-1.30135	-1.45746	-1.82824	-1.22347	-1.53128	-1.26421	-1.27259	-1.16985	-1.35857	-1.45784	-1.08734	-1.24119	-1.49847	-1.1644	-1.07345	-1.37349	-2.0054	-1.05715	-1.6707	-1.24422	-1.77938	-1.8771	essential_DepMap	2.47499	2.89694	4.44491	3.05087	2.64617	4.70609	3.07924
1280	ATP6V1B1	0.0904997	-0.0256674	-0.137025	0.0398046	-0.0448487	0.101395	0.498187	-0.181835	0.384625	0.398461	0.597914	0.0305351	0.0461029	0.194861	0.00770033	0.0719089	0.0315698	-0.121267	0.0226574	-0.0739922	-0.218275	-0.0557757	NA	0.421444	0.928499	0.348722	0.478868	0.62638	0.239178	0.226316
1281	ATP6V1B2	-2.16215	-1.37279	-2.4878	-3.17796	-2.4041	-2.11645	-1.94158	-2.45547	-1.77744	-2.75175	-1.1314	-1.74909	-2.8136	-1.92376	-2.01727	-4.33865	-1.78566	-3.02254	-1.61999	-1.12559	-2.51459	-2.46101	NA	1.81314	1.7389	4.00305	3.69305	4.13902	2.13854	3.33297
1282	ATP6V1C1	-1.01334	-1.01425	-0.502054	-1.17369	-0.961174	-1.1265	-1.28962	-1.24014	-1.01286	-1.23285	-1.3464	-1.54681	-0.831326	-0.661869	-1.02649	-1.32088	-1.22982	-0.692528	-0.894034	-1.13446	-0.799489	-0.204619	NA	1.85395	1.80949	2.28567	2.0019	2.28212	1.76838	0.972122
1283	ATP6V1C2	0.12078	-0.0504023	-0.0361274	-0.110204	0.0842345	0.110682	0.0255922	-0.253692	0.475057	0.22134	-0.170155	0.232124	-0.00560126	0.135817	0.0304718	-0.25088	-0.0820707	0.25054	-0.190316	0.0895118	-0.121654	0.0493989	NA	0.511334	0.347696	0.463442	0.347082	0.793547	0.312057	0.395644
1284	ATP6V1D	-1.42336	-1.51766	-1.35476	-2.73431	-2.49945	-1.19436	-1.24789	-0.900269	-1.48846	-1.10273	-1.39305	-1.66655	-1.07604	-1.5275	-2.42847	-3.04014	-3.20978	-1.78911	-1.30489	-1.73043	-0.985484	-1.72403	essential_DepMap	2.01634	2.24311	2.78516	3.54702	3.53966	2.91298	2.27648
1285	ATP6V1E1	-1.20504	-0.823631	-0.701276	-1.41682	-1.74619	-1.45518	-1.73267	-1.07741	-1.83295	-1.80245	-1.66289	-1.28386	-1.0826	-1.24866	-1.26976	-1.56389	-2.00577	-1.4866	-0.580872	-1.06639	-0.707275	-0.695277	essential_DepMap	2.18279	2.34354	3.38091	2.78921	4.15308	1.94813	1.30573
1286	ATP6V1E2	0.18121	-0.00859529	-0.141727	-0.0997193	-0.16919	0.132451	-0.230673	0.136046	0.128855	-0.152078	-0.309268	0.290076	0.093541	0.160015	-0.0690205	-0.130418	0.0332754	-0.371656	0.060938	-0.0781286	-0.324034	0.0405802	NA	0.521578	0.282122	0.850781	0.407041	0.427088	0.251653	0.292068
1287	ATP6V1F	-1.24439	-0.639631	-1.22015	-0.764337	-0.544921	-1.2725	-1.41985	-1.24231	-1.30269	-1.75077	-1.08892	-1.16598	-1.30458	-1.26262	-0.728632	-0.800042	-0.835051	-0.254791	-0.897601	-0.381661	-1.73797	-0.702323	NA	2.18069	2.12151	2.14146	1.8709	1.98012	1.65558	2.01151
1288	ATP6V1G1	-1.62675	-1.48275	-1.30948	-1.12343	-2.40105	-1.58312	-1.39434	-1.50042	-1.66581	-1.14872	-1.63996	-1.25092	-1.43459	-2.19475	-1.0933	-1.15356	-3.23189	-1.5702	-0.979296	-1.9862	-0.895202	-1.72376	essential_DepMap	3.47406	2.56792	2.76447	1.90846	2.47895	1.67779	1.51939
1289	ATP6V1G2	0.119187	0.0442901	-0.23888	0.0575021	0.168211	0.326314	0.19782	0.200052	0.452575	0.001388	0.394252	0.0689715	0.163979	0.124611	0.112207	0.00279723	0.36097	-0.0245475	-0.129665	0.218245	-0.254126	-0.223633	NA	0.961982	0.381675	0.580044	0.489712	0.734965	0.400324	0.268013
1290	ATP6V1G3	0.0120994	0.0856219	0.257368	-0.0154018	0.0778968	0.00877116	0.116349	-0.0162361	0.0337784	0.150722	0.0819767	-0.000833399	0.0488197	-0.011688	0.0318782	-0.0626819	0.157033	-0.00123993	0.121881	0.0493632	0.34045	0.174286	Nonessential_DepMap	0.247007	0.316377	0.262807	0.228431	0.380641	0.584392	0.834699
1291	ATP6V1H	-1.52546	-1.5493	-0.858248	-1.62581	-1.22026	-1.3491	-1.0161	-1.1809	-1.5173	-1.56041	-0.471792	-1.50434	-1.80222	-1.26981	-1.30719	-1.94444	-0.579794	-1.86072	-1.42729	-1.6713	-0.862462	-0.854034	NA	2.83168	1.04278	3.15181	4.04583	1.48805	2.78751	1.4951
1292	ATP7A	-0.189202	-0.0715803	0.117393	-0.0744322	0.0495414	-0.0930692	0.230083	-0.159821	-0.0263178	0.195035	0.265131	-0.24444	-0.103448	-0.219717	-0.11782	-0.0310447	0.139357	-0.0402739	-0.0602213	-0.0829393	0.17375	0.061036	NA	0.453094	0.43017	0.446117	0.130384	0.310815	0.540773	0.430977
1293	ATP7B	-0.00265615	0.0768595	0.0705105	-0.103747	-0.104411	0.283499	0.302571	0.266857	0.300141	0.359175	0.245967	-0.0972497	-0.0335572	0.122838	-0.0915739	-0.115921	-0.0936372	-0.115185	0.0846282	0.0690907	-0.0472704	0.188291	NA	0.862409	0.576771	0.251037	0.457673	0.418289	0.409738	0.421728
1294	ATP8A1	0.0515099	0.0692631	0.212543	0.019722	0.190122	0.138124	-0.12771	0.163302	0.112946	-0.477214	0.221794	-0.065042	0.105468	0.114103	0.0882615	-0.0488175	0.2769	0.103344	0.0816696	0.0568566	0.356711	0.068375	NA	0.387661	0.361406	0.341989	0.486949	0.632371	0.403986	0.638272
1295	ATP8A2	-0.273476	-0.221769	-0.00628372	-0.3317	-0.00129244	-0.548831	-0.29731	-0.293401	-0.804261	-0.235467	-0.359154	-0.241633	-0.287667	-0.291128	-0.389241	-0.274158	0.0652136	-0.0677985	-0.0948828	-0.348655	-0.10639	0.0938228	NA	0.476865	0.38146	0.709965	0.823259	0.228593	0.276122	0.336082
1296	ATP8B1	0.141308	0.14544	0.157142	0.1334	0.13581	-0.0620828	0.262075	-0.0370915	-0.0870741	0.426991	0.0971581	0.118375	0.235577	0.0699714	0.109269	0.157531	0.191629	0.0799911	0.240366	0.0505144	-0.0719421	0.386226	NA	0.466654	0.382805	0.863279	0.920506	0.471295	0.715394	0.451402
1297	ATP8B2	-0.097955	0.109996	0.0579178	0.00539771	0.0705043	0.0419375	-0.222974	-0.244324	0.328199	0.0773253	-0.523274	-0.0773561	-0.0428646	-0.173644	0.031771	-0.0209755	0.0321949	0.108814	-0.0871595	0.307151	-0.0540162	0.169852	NA	0.548776	0.678195	0.178486	0.419794	0.440285	0.507785	0.514456
1298	ATP8B3	-0.0100469	0.338316	0.127183	0.0107377	-0.0293418	-0.311442	-0.200524	-0.65485	0.0319652	-0.146389	-0.254659	-0.0930634	0.039185	0.0237378	0.258991	-0.237515	-0.0553912	-0.00329237	0.41678	0.259852	0.170257	0.0841098	NA	0.337255	0.229793	0.173925	0.465472	0.203048	0.926957	0.487616
1299	ATP8B4	-0.00350352	0.0399437	0.232254	0.196791	0.0416958	-0.278696	0.110551	-0.169384	-0.388008	0.0929914	0.12811	0.153572	-0.152356	-0.0117256	0.34662	0.0469628	-0.187552	0.270943	0.0789907	0.000896641	0.333281	0.131228	NA	0.280159	0.861571	0.353596	0.799129	0.374327	0.286337	0.552733
1300	ATP9A	-0.059008	0.0209324	-0.17303	-0.0353883	-0.0582272	0.436399	-0.056842	0.165114	0.707684	0.200623	-0.314307	-0.0758494	-0.0764397	-0.0247349	0.0451561	-0.115933	0.169867	-0.286321	0.227595	-0.18573	-0.322159	-0.0239006	NA	0.819676	0.18504	0.207608	0.215747	0.423797	0.29026	0.287384
1301	ATP9B	0.236519	0.408821	0.455202	0.262032	0.122189	0.155234	0.314437	0.284274	0.0261928	0.113918	0.514956	0.326599	0.32873	0.0542267	0.33333	0.190733	0.149723	0.0946544	0.50861	0.309032	0.559127	0.351277	NA	1.01133	0.814083	0.756962	1.06969	0.215376	1.32196	1.10169
1302	ATPAF1	-0.0727391	-0.508878	-0.266236	-0.0296633	0.0532375	-0.185147	-0.057518	-0.110436	-0.259858	-0.0933113	-0.0217248	-0.111061	-0.246418	0.139261	0.0150544	-0.074381	-0.196357	0.302832	-0.673255	-0.344501	-0.430059	-0.102413	NA	0.448739	0.41294	0.221126	0.611615	0.285856	0.654405	0.271411
1303	ATPAF2	-0.106529	-0.131817	-0.117155	-0.249741	-0.0380133	-0.426469	-0.0221087	-0.611151	-0.241786	0.276401	-0.320618	-0.226412	0.0504166	-0.143592	-0.286511	-0.212971	-0.0724151	-0.00361147	0.0977708	-0.361404	-0.0840714	-0.150238	NA	0.719203	0.289616	0.324222	0.63298	0.167788	0.441016	0.171946
1304	ATPIF1	-0.12118	-0.141819	0.0772339	-0.0556981	-0.0429871	0.0987257	0.0428014	0.174895	0.0225568	-0.16025	0.245852	-0.0285836	-0.113085	-0.221872	-0.133553	0.0221568	-0.144978	0.0590042	-0.174684	-0.108954	0.0393815	0.115086	NA	0.373003	0.365372	0.316053	0.369074	0.784402	0.178519	0.390235
1305	ATR	-0.842831	-0.474352	-0.283681	-0.830014	-0.415234	-0.907842	-1.53159	-1.54755	-0.268137	-2.01156	-1.05161	-0.846488	-0.788056	-0.89395	-0.935488	-0.72454	-0.433031	-0.397437	-0.301605	-0.6471	-0.245944	-0.321418	essential_DepMap	0.648029	1.72476	1.29328	1.20347	0.860889	0.835589	0.512296
1306	ATRAID	0.197386	-0.0809657	-0.117698	0.0856531	-0.254519	0.165075	-0.159834	0.238821	0.0913296	0.13332	-0.452988	0.224317	0.140442	0.227398	0.0361095	0.135197	-0.294242	-0.214796	-0.175579	0.0136477	-0.152451	-0.082945	NA	0.464497	0.475942	0.801343	0.561402	0.356306	0.214201	0.303788
1307	ATRIP	-0.534271	-0.604038	-1.39604	-0.630424	-0.543417	-0.480172	-0.822952	-0.741159	-0.219185	-0.937507	-0.708398	-0.57744	-0.298673	-0.726701	-0.502759	-0.758089	-1.04353	-0.0433035	-0.684726	-0.52335	-1.63923	-1.15285	essential_DepMap	1.28293	1.23486	1.36552	1.54519	0.492569	1.4252	2.47149
1308	ATRN	0.215037	0.309392	0.284004	0.25218	0.0470575	0.278957	0.288699	0.140919	0.416996	0.182887	0.394511	0.119175	0.338749	0.187187	0.189675	0.314684	0.00233068	0.0917843	0.409212	0.209572	0.0383738	0.529634	NA	0.513291	0.683952	0.739929	1.15713	0.159505	0.920625	1.24035
1309	ATRNL1	-0.0481993	-0.0605393	-0.0641438	-0.109807	-0.0191502	-0.00577439	0.167327	0.083334	-0.0948827	0.0849988	0.249655	0.0012761	-0.00333637	-0.142538	-0.0993588	-0.120256	-0.0852865	0.0469862	-0.131623	0.0105445	0.0817133	-0.210001	NA	0.290743	0.365729	0.338187	0.182174	0.273925	0.249843	0.217771
1310	ATRX	-0.353617	-0.270046	-0.364939	-0.439127	-0.419961	-0.347986	-0.606312	-0.451433	-0.244538	-1.2906	0.0779729	-0.417354	-0.107053	-0.536443	-0.329378	-0.548876	-0.181011	-0.658911	-0.322952	-0.217141	-0.220405	-0.509472	essential_DepMap	0.457367	0.3783	0.498941	1.34674	0.764053	0.400778	0.577566
1311	ATXN1	0.0671721	0.0514815	-0.711764	0.0373204	0.178939	0.119446	-0.124436	0.135186	0.103706	-0.198057	-0.0508155	0.195001	-0.126355	0.132869	-0.0123321	0.0869728	0.0750704	0.282807	0.0276445	0.0753186	-0.925905	-0.497624	NA	0.227521	0.219762	0.512862	0.337691	0.893996	0.852826	0.944285
1312	ATXN10	-0.784001	-0.949095	-0.904559	-0.892827	-0.652185	-0.673838	-0.610735	-0.856788	-0.490887	-0.28796	-0.933509	-0.727212	-0.493296	-1.1315	-0.560304	-1.22535	-0.723775	-0.580596	-0.975519	-0.92267	-0.926845	-0.882273	NA	1.15638	0.840377	1.54212	2.00216	1.77876	2.02083	1.84021
1313	ATXN1L	0.0353139	-0.00790087	-0.0349189	0.00544314	0.1696	-0.0705988	0.182262	0.0813273	-0.222525	0.201673	0.162851	0.0715517	0.0864839	-0.0520938	0.105759	-0.0948725	0.190599	0.1486	-0.126757	0.110955	-0.145161	0.0753237	NA	0.446675	0.346937	0.534617	0.955325	0.553502	0.383545	0.279617
1314	ATXN2	-0.162125	-0.0925546	0.0706119	-0.0284017	0.0309966	-0.299782	-0.0945106	-0.296485	-0.303079	-0.203092	0.0140708	-0.430615	-0.101413	0.0456528	0.134138	-0.190941	-0.0300368	0.09203	-0.237032	0.051923	0.00937283	0.131851	NA	0.243155	0.293457	0.266803	0.27399	0.337384	0.370224	0.305987
1315	ATXN2L	-0.306014	-0.686513	-0.546809	-0.388488	-0.506313	-0.617567	-0.15529	-0.562315	-0.67282	0.203479	-0.514059	-0.303758	-0.222351	-0.391934	-0.264305	-0.512671	-0.527509	-0.485117	-0.46959	-0.903436	-0.363869	-0.729749	NA	0.771279	0.472273	0.505845	0.845928	0.833008	1.03476	0.66916
1316	ATXN3	0.0955178	0.0196858	-0.236225	0.344653	0.0957636	-0.204142	-0.224232	-0.187909	-0.220374	0.0493785	-0.497842	-0.00522775	0.302106	-0.0103243	0.229902	0.459405	0.0307253	0.160802	-0.199423	0.238795	0.0303116	-0.502762	NA	0.793998	0.639871	1.33348	1.06727	0.638423	0.480796	0.275626
1317	ATXN3L	0.11795	-0.100233	0.111913	-0.000526024	-0.0571151	-0.145832	-0.31236	0.00335226	-0.295017	-0.255165	-0.369555	0.135057	-0.00790591	0.226699	-0.0663667	0.0653147	-0.0774855	-0.0367447	0.0139284	-0.214395	0.254539	-0.0307133	NA	0.113712	0.445674	0.562249	0.223909	0.502815	0.247806	0.572595
1318	ATXN7	0.395459	0.23011	0.223722	0.0763454	0.346221	-0.013292	0.45797	0.0365732	-0.0631572	0.440354	0.475586	0.441588	0.291729	0.45306	-0.0782108	0.230901	0.383569	0.308872	0.122874	0.337347	0.187363	0.260082	NA	0.250229	1.048	1.64975	0.668623	1.68362	0.83381	0.920855
1319	ATXN7L1	0.0859532	0.186358	0.145416	0.139146	0.149262	0.0762388	0.153592	0.186075	-0.033597	-0.0433503	0.350534	0.0540636	0.0890748	0.114721	0.19362	0.0846712	0.115102	0.183422	0.18511	0.187606	0.0666489	0.224184	NA	0.510027	0.396739	0.496209	0.882679	0.441862	0.730756	0.465339
1320	ATXN7L2	-0.45008	-0.724994	-0.7873	-0.764185	-0.947125	-0.493564	-1.38352	-0.31271	-0.674418	-0.976264	-1.79077	-0.36723	-0.556571	-0.426438	-1.04711	-0.481259	-0.767904	-1.12635	-0.506367	-0.94362	-0.346085	-1.22852	NA	0.470326	1.82584	0.764472	1.891	2.04199	1.04432	1.0106
1321	ATXN7L3	-0.664289	-0.268218	-0.995307	-0.408516	-0.492976	-0.578703	-0.462124	-0.548463	-0.608943	-0.565474	-0.358773	-0.517028	-0.790243	-0.685597	-0.297888	-0.519144	-0.460428	-0.525525	-0.260156	-0.276281	-1.12422	-0.866392	NA	1.00107	0.528437	1.23359	0.668425	1.18095	0.374009	1.41955
1322	ATXN7L3B	0.111128	-0.0312945	-0.299595	0.0264497	-0.0020354	0.00265762	0.151444	0.0141091	-0.00879382	0.197743	0.105144	-0.0193835	0.0157012	0.337066	0.180456	-0.127556	0.123212	-0.127282	0.0922731	-0.154862	-0.487941	-0.11125	NA	0.428111	0.259176	0.329754	0.375795	0.402766	0.317747	0.44935
1323	AUH	0.0297823	-0.0394467	-0.069053	0.166389	0.0205983	0.208399	0.291587	0.3005	0.116299	0.373743	0.20943	0.141311	-0.0493847	-0.0025789	0.0313121	0.301465	-0.0903287	0.131525	-0.134585	0.0556911	0.0206307	-0.158737	NA	0.537415	0.679303	0.462181	0.8098	0.223175	0.186923	0.277885
1324	AUNIP	0.0997206	-0.194936	0.0793906	0.0482422	0.236654	-0.246408	-0.238349	-0.451685	-0.0411309	-0.056445	-0.420253	0.0594107	0.161474	0.0782767	0.0886608	0.00782359	0.338554	0.134754	-0.382034	-0.00783882	0.322911	-0.16413	NA	0.499866	0.323411	0.279841	0.344022	1.01933	0.310172	0.725481
1325	AUP1	-0.296367	-0.500613	-0.810673	-0.582898	-0.176023	-0.396071	-0.476771	-0.312298	-0.479845	-0.326786	-0.626755	-0.226125	-0.470614	-0.192363	-0.355951	-0.809845	-0.146436	-0.20561	-0.52549	-0.475737	-0.850296	-0.771051	NA	0.443251	0.643687	0.460924	0.770796	0.276766	0.774962	1.44222
1326	AURKA	-1.34189	-1.46351	-2.39949	-0.732323	-1.94537	-0.749278	-2.41075	-0.551594	-0.946962	-2.97114	-1.85036	-1.14931	-0.94795	-1.9284	-0.348591	-1.11605	-2.92964	-0.961092	-1.13688	-1.79014	-3.56152	-1.23746	NA	0.719126	2.41404	2.04964	0.825301	2.00166	2.03332	2.18665
1327	AURKAIP1	-0.408239	-0.206384	-0.828343	-0.5543	-0.234516	-0.151827	-0.379281	-0.271327	-0.0323269	-0.703029	-0.0555323	-0.440122	-0.502699	-0.281896	-0.382173	-0.726427	-0.164961	-0.304071	-0.189127	-0.22364	-0.647905	-1.00878	NA	0.380281	0.511272	0.863279	1.35522	0.70645	0.220115	1.12003
1328	AURKB	-1.23038	-1.39558	-1.50829	-1.59437	-1.09237	-0.953348	-1.62411	-0.758336	-1.14836	-1.40477	-1.84346	-1.15845	-1.52756	-1.00514	-1.26434	-1.92441	-1.31601	-0.868738	-1.32678	-1.46437	-1.33982	-1.67677	NA	1.3321	2.57491	3.767	4.89347	1.57638	3.69249	2.92806
1329	AURKC	-0.319601	-0.447176	-0.413422	-0.245337	-0.670224	0.0420192	-0.159327	0.0973117	-0.0132733	-0.100826	-0.217827	-0.32314	-0.374392	-0.261271	-0.17077	-0.319904	-0.171278	-1.16917	-0.499806	-0.394546	-0.306776	-0.520069	NA	0.44127	0.523038	0.90309	0.592677	0.565548	1.08987	0.758737
1330	AUTS2	-0.0388369	-0.0398448	0.142374	0.033322	0.275375	-0.0967588	0.298476	-0.254231	0.0607132	0.921566	-0.324615	0.0613709	0.0935608	-0.271442	0.0243513	0.0422927	0.371398	0.179352	0.0786619	-0.158352	-0.0622628	0.347011	NA	0.524583	0.496284	0.343902	1.05503	0.648318	0.252884	0.4504
1331	AVEN	-0.0194595	0.115486	-0.236657	-0.119533	-0.0203643	0.185331	0.379478	0.524178	-0.153515	0.405317	0.353639	-0.00947675	-0.112005	0.0631028	-0.105171	-0.133895	0.0480667	-0.0887954	0.109605	0.121366	-0.497282	0.0239673	NA	0.347733	0.847803	0.183759	0.258388	0.369938	0.538231	0.322046
1332	AVIL	-0.190099	-0.13933	0.055187	-0.103949	0.0586722	-0.0953934	-0.00977844	0.134498	-0.325285	-0.314677	0.29512	-0.177528	-0.143086	-0.249682	-0.117677	-0.0902218	0.045289	0.0720554	-0.164269	-0.11439	0.0376845	0.0726894	NA	0.390795	0.360095	0.484126	0.149421	0.179542	0.22629	0.223506
1333	AVL9	0.0740248	-0.121793	-0.138696	0.182383	0.236341	0.062527	-0.00316774	-0.0837068	0.208761	0.00423327	-0.0105688	0.122169	0.0441614	0.0557441	0.218323	0.146443	0.302223	0.170458	-0.117825	-0.125761	0.12792	-0.405312	NA	0.444584	0.311109	0.549751	0.766687	0.647123	0.465111	0.48258
1334	AVP	-0.116989	0.244491	-0.8206	-0.122016	0.0384059	0.144397	0.350857	0.164036	0.124758	0.204592	0.497122	0.170786	-0.222225	-0.299528	-0.0917234	-0.152308	0.015433	0.0613787	0.186313	0.302668	-0.96679	-0.674409	NA	0.620332	0.782964	0.293282	0.189213	0.445075	0.710392	1.39031
1335	AVPI1	0.0504976	-0.0104173	-0.0236829	-0.0569179	0.17756	-0.243857	-0.0990869	-0.317446	-0.170268	-0.120519	-0.0776552	0.0810391	0.0815406	-0.0110871	-0.114536	0.00070022	0.0783822	0.276738	0.148578	-0.169413	-0.143872	0.0965058	NA	0.304496	0.369084	0.510042	0.44074	0.586294	0.412025	0.396956
1336	AVPR1A	-0.0927453	-0.0290206	-0.327175	-0.0867592	0.0210083	-0.268095	0.0393844	-0.257659	-0.278531	-0.0235073	0.102276	-0.107486	-0.098966	-0.0717842	-0.027939	-0.145579	-0.130224	0.172241	-0.0234296	-0.0346115	-0.594384	-0.0599661	NA	0.413182	0.225976	0.227678	0.192783	0.250979	0.078545	0.328675
1337	AVPR1B	-0.0560571	-0.165507	-0.210043	0.0239231	-0.0396553	-0.368581	-0.185776	-0.341549	-0.395614	-0.274722	-0.0968296	-0.225612	0.00953201	0.0479087	-0.0124269	0.0602731	0.0333002	-0.112611	-0.178762	-0.152252	-0.187462	-0.232625	NA	0.520173	0.237081	0.248721	0.418084	0.289455	0.426548	0.359509
1338	AVPR2	0.120949	-0.0886499	0.263321	0.0218041	0.21131	0.276923	0.253421	0.225359	0.328487	0.171369	0.335474	0.178213	0.188212	-0.00357863	0.0653947	-0.0217866	0.207327	0.215294	-0.131615	-0.0456851	0.115591	0.411051	NA	1.45042	0.475052	0.79588	0.289709	0.623879	0.189475	0.595329
1339	AWAT1	0.00067233	0.0648461	0.0819306	0.0467016	0.115844	-0.364644	-0.297565	-0.208565	-0.520723	-0.0762272	-0.518903	-0.214704	0.293882	-0.0771609	-0.000839701	0.0942429	0.162535	0.0691519	0.0423398	0.0873524	0.26435	-0.100489	NA	0.264297	0.50812	0.341989	0.279899	0.563631	0.322676	0.614331
1340	AWAT2	0.136585	0.195557	-0.062129	0.239469	0.244608	0.24599	0.0707373	0.163577	0.328403	0.0736442	0.0678304	0.30299	-0.112326	0.219092	0.182089	0.29685	0.452952	0.0362636	0.259944	0.131169	-0.00044906	-0.123809	NA	0.654803	0.580135	0.931814	0.952608	0.63585	0.744504	0.219384
1341	AXDND1	0.0468164	-0.000448106	0.16876	0.0168809	0.0519448	-0.123349	0.112427	-0.161004	-0.0856937	0.284852	-0.0599989	-0.109874	0.0684204	0.181903	0.0723019	-0.0385401	0.0591696	0.04472	0.0697161	-0.0706123	0.174758	0.162762	NA	0.358447	0.30329	0.441291	0.286745	0.696027	0.303854	0.51967
1342	AXIN1	0.0811355	-0.0586824	0.118306	0.0137266	0.344572	0.376518	0.459471	0.249118	0.503919	0.767629	0.151314	-0.0673933	0.192413	0.118387	0.0557999	-0.0283467	0.24918	0.439963	0.129728	-0.247093	0.0151114	0.221501	NA	1.10257	0.738235	0.298432	0.59187	1.212	0.728891	0.375352
1343	AXIN2	0.0306027	0.071986	0.154832	0.0508909	0.076761	0.219345	0.146642	0.0870491	0.351642	0.213456	0.0798274	0.0799923	-0.0583504	0.0701661	0.126289	-0.0245077	0.170633	-0.0171105	0.281445	-0.137473	0.0781835	0.23148	NA	0.628905	0.48817	0.5867	0.381994	0.266987	0.532548	0.282471
1344	AXL	-0.0643579	-0.0309377	-0.104341	-0.102426	-0.167977	0.0798147	-0.219991	-0.025352	0.184981	-0.138334	-0.301648	-0.138372	-0.0159662	-0.0387359	-0.0856852	-0.119166	-0.361616	0.0256619	-0.0467218	-0.0151535	-0.172168	-0.0365134	NA	0.252285	0.285486	0.665546	0.136089	0.756726	0.348136	0.350247
1345	AZGP1	0.000963713	0.050848	-0.0333063	-0.0683446	0.0791894	0.114375	0.153232	0.135427	0.0933243	-0.0737921	0.380257	-0.0987318	-0.0349593	0.136582	-0.0808151	-0.0558741	-0.127774	0.286152	0.204226	-0.10253	0.00343061	-0.0700433	NA	0.70305	0.345405	0.238072	0.27357	0.434005	0.466262	0.123222
1346	AZI2	0.102002	0.119876	0.0940534	0.0394068	0.161876	0.197406	0.320901	0.26407	0.130742	0.334427	0.307376	0.120109	0.133617	0.0522796	0.132815	-0.0540015	0.216708	0.107043	0.0428364	0.196916	0.108192	0.0799146	NA	0.700416	0.748228	0.443697	0.563635	0.463145	0.736008	0.284335
1347	AZIN1	-0.833178	-0.939322	-1.5368	-0.555031	-0.904802	-1.14463	-0.334315	-0.938144	-1.35112	-0.668	-0.000630402	-0.824819	-0.872277	-0.802437	-0.63639	-0.473672	-0.907207	-0.902397	-0.86109	-1.01755	-0.586133	-2.48746	NA	3.05843	0.337994	2.32148	1.51216	2.07226	1.75016	1.08809
1348	AZIN2	-0.118124	-0.0585606	-0.147084	-0.0611166	-0.20909	0.0149943	-0.212612	-0.158538	0.188526	-0.185667	-0.239557	-0.10376	-0.0782029	-0.172409	-0.0266356	-0.0955977	-0.189849	-0.22833	0.0231331	-0.140254	-0.0955271	-0.19864	NA	0.231118	0.239431	0.271646	0.222609	0.161986	0.409582	0.10484
1349	AZU1	0.0197827	0.110168	0.0600041	0.071473	0.0146826	0.478421	-0.0676066	0.34835	0.608493	-0.0316828	-0.10353	0.0814325	-0.135711	0.113627	0.106736	0.0362099	-0.0580783	0.0874436	0.0587278	0.161608	-0.0419898	0.161998	NA	1.47788	0.694428	0.517126	0.466063	0.189821	0.391116	0.399125
1350	B2M	-0.064682	0.0274	0.142837	-0.0560756	0.314808	-0.283358	0.240187	-0.331286	-0.23543	0.212662	0.267712	0.102954	-0.208647	-0.0883527	0.0791434	-0.191295	0.206023	0.423592	0.137024	-0.0822236	0.0791599	0.206514	NA	0.389441	0.395698	0.408935	0.383977	0.764007	0.632271	0.748666
1351	B3GALNT1	-0.0345775	0.307306	0.22416	0.237426	0.267315	0.520326	0.365957	0.544508	0.496144	0.418119	0.313795	-0.156286	0.0472559	0.00529812	0.326095	0.148757	0.16518	0.36945	0.524593	0.0900195	0.300045	0.148274	NA	1.64332	0.79082	0.303644	1.24159	0.931035	0.590164	0.873408
1352	B3GALNT2	0.082771	-0.06057	-0.326386	0.130865	0.109575	-0.120044	-0.125295	-0.086234	-0.153854	-0.250316	-0.000273869	0.210543	-0.109226	0.146996	0.181284	0.0804455	0.0566774	0.162472	-0.0792775	-0.0418626	-0.498264	-0.154509	NA	0.442487	0.339296	0.427128	0.979287	0.36581	0.463322	0.516059
1353	B3GALT1	-0.0727386	0.0313676	-0.174163	0.126135	0.175843	0.291454	-0.227611	0.457236	0.125671	-0.121529	-0.333693	-0.2435	0.17698	-0.151696	0.0394528	0.212818	0.376449	-0.0247621	-0.0522887	0.115024	-0.274329	-0.0739963	NA	0.508888	0.320804	0.314258	0.668401	0.640499	0.221762	0.368734
1354	B3GALT2	0.135849	0.310173	0.126995	-0.0205615	0.0404782	0.304052	-0.221382	0.308022	0.300081	-0.318031	-0.124733	0.167399	0.238652	0.00149725	-0.0550902	0.0139673	0.0874897	-0.0065333	0.28071	0.339635	-0.0105524	0.264543	NA	0.808675	0.209975	0.634512	0.266779	0.276565	1.24812	0.95642
1355	B3GALT4	0.0561206	-0.0712077	-0.173805	-0.0872242	-0.181895	0.0806511	-0.240514	0.131689	0.0296137	-0.396494	-0.084535	0.156265	0.0563804	-0.0442838	-0.0132266	-0.161222	-0.182029	-0.181762	-0.0162449	-0.12617	-0.100085	-0.247525	NA	0.37286	0.270062	0.316953	0.380734	0.395002	0.36056	0.223967
[truncated: 18,008 more rows]
