# Supplementary material for: Integrative oncogene-dependency mapping identifies RIT1 vulnerabilities and synergies in lung cancer
Source: Nat Commun. 2021 Aug 9;12:4789. doi: 10.1038/s41467-021-24841-y (PMC8352964; doi:10.1038/s41467-021-24841-y)
Supplement: Supplementary file 5 — Supplementary Data 3 [file 41467_2021_24841_MOESM5_ESM.xlsx]

## Sheet: baseline sythetic lethals
EGFR synthetic lethal (192)	KRAS synthetic lethal (194)	RIT1 synthetic lethal (134)
ABHD17A	AARS2	ACOX1
ACLY	ACOX1	ACTR8
ADRA2B	ADRM1	ADRM1
ADRM1	AFF3	ANAPC10
ALAS1	ALAS1	ANKRD20A4
ALDH16A1	AMY2A	AP1S3
ANKRD20A4	ANAPC15	ARF6
APC	ANGPTL6	ARID5A
AQP7	AP3M1	ASPM
ARF6	APC	BEND3
ARHGAP33	AQP7	BNIP1
ARID5A	ATXN7L2	CATSPER1
B4GALT2	AURKAIP1	CCAR1
BAP1	BECN1	CCDC115
BECN1	BICRA	CCDC124
BNIP1	BPTF	CCDC144NL
BRD4	BRD4	CCDC47
C19orf53	BYSL	CD58
CCAR1	C6orf136	CENPH
CCDC140	CBWD2	CENPT
CCDC47	CBWD6	CEP192
CCDC59	CCAR1	CHN1
CD101	CCDC12	CIAPIN1
CDX2	CCDC137	CNOT2
CEBPB	CD101	COA5
CHCHD1	CD3EAP	COX10
CHN1	CENPA	CRLS1
CKS1B	CENPH	CTU2
CLEC11A	CENPJ	CXorf56
CNTN1	CENPT	DARS2
COA5	CEP192	DNM1L
COX20	CHD8	DNPEP
CRHR1	CLASRP	ELP4
CTU2	CNOT9	ENY2
CUL1	COA5	EPHA3
CUL2	COPZ1	EWSR1
CUL4B	COX5B	EXOSC1
DCTN1	CRLS1	FBXL20
DDX49	CT47A6	FBXL5
DDX5	CTU2	FBXO5
DEXI	CWC15	FGFR1OP2
DFNB59	DCPS	FLII
DGAT1	DDX49	FLOT2
DHDDS	EEF1B2	FMNL1
DLX3	EMC1	FN1
DPY30	ERBB3	FURIN
DUSP13	EWSR1	GCLC
EPC2	EXOSC1	GLS
EWSR1	FAM208A	GOLGA8H
EXOC2	FAM72C	GOLGA8J
EXOSC1	FBXO46	GOLGA8N
FAM72C	FECH	GPR45
FECH	FEN1	HIF3A
FOXD4L5	FH	HK1
FOXN1	FLT3LG	HNRNPA3
FURIN	FOXD4L1	INTS10
GAR1	GAGE12I	INTS13
GDF2	GAR1	IREB2
GOLGA8H	GEMIN5	JOSD2
GOLGA8N	GET4	KCNC3
GRWD1	GOLGA6L6	KLF1
GSK3A	GOLGA8H	KMT2B
GSPT1	GOLGA8J	LILRA2
GTF2F1	GSPT1	LIMS3
GTF2H2C	GTF2F1	MED27
GTF3A	GTF3A	MED29
HIF3A	HAO2	MMGT1
HIST1H2BL	HDAC3	MRPL10
HMBS	HIF3A	MRPL14
HNRNPA3	HMBS	MRPL4
HOXD10	HOXD12	MRPL45
HOXD12	HSPA14	MYO7B
HSD17B14	INTS10	NAA38
INTS10	INTS13	NBPF8
INTS13	KAT2A	NCAPH2
KCNJ4	KPNA2	NDUFS3
KCNQ4	LARP1	NEK2
KIF14	LENG1	NRXN2
KMT2B	LIN37	PCYT1A
KPNA2	LIN54	PITRM1
KRTAP2-3	LINC02210-CRHR1	PRAMEF6
KYNU	LOC388436	PRKRA
LEMD2	LTV1	PRPF4
LENG1	MARK2	PRR12
LENG8	MASTL	RDH13
LILRB5	MED10	RELB
LIMS4	MED15	RHOC
LIN37	MED16	RPL36A-HNRNPH2
LIN52	MED17	RPRD1B
LTV1	MED31	RRP36
MASTL	MRPL14	SLC6A17
MCL1	MRPL27	SLC7A10
MED31	MRPL4	SNAP23
METAP1D	MRPL45	SNRPB
MICU1	MRPL46	SPANXD
MRPL10	MRPS18B	SPI1
MRPL23	MRPS2	SREK1
MRPL4	MRPS27	SRRM1
MRPL43	MTG2	SRRM2
MRPS30	MTPAP	STRIP1
MST1	MYL12B	SUCO
MTRNR2L1	MZT1	SUGP1
NAA30	NAA38	SUPV3L1
NAA38	NAT8B	SURF6
NBPF4	NBPF4	TADA1
NCOA4	NCAPH2	TAF15
NDUFA13	NCOA4	TAF1A
NECTIN2	NDUFA11	TBCA
NLRP2	NDUFAB1	TEAD3
NUTM2A	NDUFV2	THOC5
NUTM2B	NPY4R	THOP1
OR13A1	NRDE2	TIMM22
OR4F21	NUDT4	TIMM29
PDE4DIP	NUP205	TIPIN
PLD3	NUTM2A	TLK1
PNN	PABPC1	TMEM127
POMP	PAK2	TP53TG3C
POTEI	PGBD3	TUBB8
PPIAL4F	PI4KB	TUBGCP6
PPOX	PITRM1	UFC1
PPP1R37	POLR2H	UQCRHL
PRKRA	POMP	UQCRQ
PROX2	POP4	USP17L30
PRPF4	PPIAL4D	VPS26A
PRPF6	PPIAL4F	VPS45
PTK2	PPP1R37	VPS72
RASGEF1A	PRAC2	WASHC2C
RBM10	PRPF18	WSB1
RBM15	PRPF4	ZC3H4
RDH13	PRPF4B	ZNF114
RELB	PRPF6	ZNF205
REV1	PTPA	ZNF284
RFC1	RAD17	ZNF526
RPL14	RAD23A	ZNF776
RPRD1B	RBM15
RRAGC	RFTN1
RSPH6A	RGPD5
SAP30BP	SCO1
SEC16A	SEC61B
SETD2	SEC62
SFTPA2	SETD2
SLC17A7	SGF29
SLC1A5	SLC17A7
SLC6A17	SLC1A5
SNAP29	SLC3A2
SNAPC4	SLF2
SNRPB	SMG6
SPI1	SNAP23
SRP19	SNAP29
ST3GAL3	SNAPC3
SUCO	SNAPC4
SUPV3L1	SPCS2
SURF6	SPDYE5
TADA1	SREK1
TAF1	SRP19
TAF1A	SRP68
TBP	SRRD
TEFM	STAG2
TGS1	SUPT3H
THOC5	SUPV3L1
TIPIN	SURF6
TM2D1	TADA1
TM2D2	TAF12
TMEM143	TAF1A
TMEM147	TBC1D28
TMEM72	TBCB
TP53TG3C	TFB2M
TP53TG3D	TGS1
TRAPPC3	THOC5
TRNAU1AP	TIAL1
TRPV3	TIMM29
TTC4	TIPIN
TTF1	TM2D1
TTI2	TMA16
TWISTNB	TMEM131
UBE4B	TP53TG3D
UQCRHL	TRAPPC2
UQCRQ	TTC4
UROS	TTI2
USP17L28	UBE2D3
VPS26A	UQCRQ
WARS	UROS
WASHC2C	USP15
WNK1	USP17L28
WNT3	USP44
XRN1	UTP14A
YBX1	VBP1
ZBTB11	VPS45
ZC3H13	WRAP53
ZNHIT6	ZNF131
ZW10	ZNF230
ZWINT	ZNF236
	ZNF492
	ZNHIT6
