# Supplementary material for: Integrative oncogene-dependency mapping identifies RIT1 vulnerabilities and synergies in lung cancer
Source: Nat Commun. 2021 Aug 9;12:4789. doi: 10.1038/s41467-021-24841-y (PMC8352964; doi:10.1038/s41467-021-24841-y)
Supplement: Supplementary file 10 — Supplementary Data 8 [file 41467_2021_24841_MOESM10_ESM.xlsx]

## Sheet: sheet1
	RIT1 mutant group	Age at dx / Sex	Primary vs Met	RIT1 alteration	Additional somatic alterations	Nuclear H-score	Cytoplasmic H-score
	RIT1 mutated	77 / M	P	M90I (c.270G>A)	TP53 R283P (c.848G>C), STK11 X97_splice (c.290+1G>T)	250	150
	RIT1 mutated	65 / F	M	F82C (c.245T>G), RIT1 Gain (FC: 1.9)	STK11 X200_splice (c.598-2A>G)	180	0
	RIT1 mutated	60 / F	P	M90V (c.268A>G)	STK11 W308C (c.924G>C)	90	80
	RIT1 mutated	70 / M	M	M90I (c.270G>T)		140	0
	RIT1 mutated	78 / F	P	M90V (c.268A>G)	KRAS G12C (c.34G>T)	300	200
	RIT1 mutated	78 / F	M	M90I (c.270G>C)	TP53 C275Y (c.824G>A)	20	180
	YAP1 amplification group	Age at dx / Sex	Primary vs Met	YAP1 amplification	Additional somatic alterations	Nuclear H-score	Cytoplasmic H-score
	YES1 amplified	80 / M	M	YES1 amplification (FC: 5.6)	STK11 P281Rfs*6 (c.842del)	160	100
	YAP1 amplified	44 / F	M	YAP1 gain (FC: 1.9)		200	300
	YAP1 amplified	71 / F	M	YAP1 amplification (FC: 5.7)	EGFR T790M (c.2369C>T), EGFR L747Qfs* (c.2236_2248del)	200	300
	YAP1 amplified	74 / F	P	YAP1 amplification (FC: 2.1)	EGFR E746_A750del (c.2235_2249del), TP53 V97Afs*26 (c.290del)	300	100
	YAP1 amplified	64 / M	M	YAP1 amplification (FC: 6.6)	TP53 C242Y (c.725G>A), EGFR amplification (FC:2.2), STK11 loss (FC:-1.9)	100	300
	YAP1 amplified	80 / F	M	YAP1 amplification (FC: 22.4)	EGFR p.E709K (c.2125G>A), EGFR p.G719A (c.2156G>C),	135	250
	Control group	Age at dx / Sex	Primary vs Met	Somatic alterations	Nuclear H-score	Cytoplasmic H-score
	Control	43 / M	P	KRAS G12V (c.35G>T), STK11 Y60* (c.179_180insGA)	0	0
	Control	53 / F	P	KRAS G12C (c.34G>T), STK11 I161F (c.481A>T)	95	0
	Control	68 / M	P	TP53 L114fs (c.341del)	0	130
	Control	59 / F	P	KRAS G12C (c.34G>T), STK11 I192N (c.575T>A)	0	0
	Control	63 / M	P	KRAS G12C (c.34G>T), STK11 S216F (c.647C>T)	0	190
	Control	67 / M	P	STK11 X307_splice (c.921-1G>T)	40	300
	Control	74 / F	P	TP53 R248W (c.742C>T), STK11 D237Y (c.709G>T)	0	180
	Control	72 / F	P	TP53 S240G (c.718A>G), STK11 R40L (c.119G>T)	0	85
	Control	74 / F	P	STK11 K84* (c.250A>T)	50	250
	Control	69 / M	P	TP53 R280G (c.838A>G)	0	100
