# Supplementary material for: Integrative oncogene-dependency mapping identifies RIT1 vulnerabilities and synergies in lung cancer
Source: Nat Commun. 2021 Aug 9;12:4789. doi: 10.1038/s41467-021-24841-y (PMC8352964; doi:10.1038/s41467-021-24841-y)
Supplement: Supplementary file 11 — Supplementary Data 9 [file 41467_2021_24841_MOESM11_ESM.xlsx]

## Sheet: Sheet1
Geneid	RIT1-M90I Log2FC	RIT1-M90I PValue	YAP-5SA Log2FC	YAP-5SA PValue	RIT1-M90I + YAP-5SA Log2FC	RIT1-M90I + YAP-5SA PValue
A4GALT	-0.296681	0.19269	-0.0971112	0.658391	-0.0845682	0.699993
AAAS	-0.481795	0.0280847	0.114541	0.559909	0.116878	0.552132
AACS	0.0995464	0.6093	0.0629011	0.745873	0.21456	0.281005
AADAT	1.54524	0.00476335	0.458043	0.319664	-0.267033	0.563301
AAED1	1.23144	0.00341742	-0.19628	0.569977	-0.31767	0.366511
AAGAB	1.28426	0.000129034	0.158471	0.491148	0.00391012	0.986307
AAK1	1.50644	0.00786975	-0.379189	0.430521	0.0397022	0.933032
AAMDC	0.318614	0.126292	-0.146051	0.464963	-0.0137824	0.944348
AAMP	-0.21416	0.263464	-0.0211267	0.90955	0.0726298	0.69708
AAR2	-0.450669	0.0395961	-0.0505799	0.79817	-0.118081	0.553318
AARS	-0.704793	0.000708831	0.121522	0.440623	0.265754	0.107844
AARS2	0.0620664	0.732023	-0.0903637	0.619281	0.128033	0.483914
AASDH	2.10455	0.00754779	0.0571546	0.930314	-0.994522	0.161068
AASDHPPT	2.42972	0.000791003	0.176237	0.737154	-0.490003	0.36279
AASS	2.33314	0.00271499	-0.0281754	0.962941	0.30428	0.617363
AATBC	-0.746537	0.0164989	-0.76299	0.0148765	-1.272	0.000624168
AATF	0.442592	0.0113891	0.24769	0.118164	0.896625	7.22415e-05
ABALON	-0.199161	0.451567	-0.0457317	0.860963	0.253216	0.342078
ABAT	-0.358729	0.453436	-0.153473	0.745436	-0.782632	0.122348
ABCA1	2.81628	0.0074829	0.111198	0.897764	-0.049909	0.954382
ABCA11P	0.613545	0.13461	0.236051	0.548385	-0.0342725	0.930382
ABCA12	2.10944	0.026577	-0.933147	0.2846	-3.55742	0.00407759
ABCA2	-0.6617	0.0114183	0.108947	0.6266	1.18473	0.000209189
ABCA3	-1.63493	4.00741e-05	1.08363	0.000921353	2.34396	1.26716e-06
ABCA4	-0.639833	0.0199696	0.0959575	0.68817	0.404777	0.109529
ABCA5	2.07833	0.0309067	0.0633233	0.941668	-0.800962	0.383621
ABCA7	-1.01783	0.000235127	-0.00664619	0.972661	0.237145	0.236777
ABCB10	2.23736	0.00938258	0.0428929	0.95231	-0.17668	0.806961
ABCB6	-0.466538	0.029145	0.105826	0.580696	0.172811	0.372716
ABCB7	1.8236	0.00584116	-0.0317113	0.953185	0.0378281	0.944243
ABCB8	-0.732128	0.00525691	0.202609	0.356724	0.0640409	0.76685
ABCB9	-0.164892	0.482374	0.00486983	0.983247	0.177191	0.450976
ABCC1	0.19651	0.409265	0.219688	0.358145	0.941178	0.00176278
ABCC10	-0.511293	0.0230158	0.166689	0.40729	-0.0207433	0.916617
ABCC3	-0.767562	0.000393686	0.281516	0.0929339	0.758393	0.000427073
ABCC4	2.43957	0.000947509	0.240756	0.656098	0.394024	0.469904
ABCC5	0.735892	0.00662003	0.0409395	0.856213	0.535327	0.0335808
ABCD1	-0.516482	0.0848744	0.121536	0.663733	0.287259	0.313773
ABCD3	2.69305	0.00146924	-0.0277161	0.964695	-0.88611	0.181838
ABCD4	-0.565038	0.00211034	0.0328576	0.820837	0.0500269	0.730726
ABCE1	2.60819	0.00182917	0.162126	0.795659	-0.521595	0.414693
ABCF1	0.798668	0.00258903	0.0336774	0.873209	0.607234	0.0132951
ABCF2	-0.147258	0.444067	0.0718337	0.705948	0.215205	0.270475
ABCF3	-0.406532	0.0369683	-0.0206396	0.906308	0.0709869	0.686692
ABCG1	-0.470259	0.132958	-0.697318	0.035252	-2.1334	2.10214e-05
ABCG4	-0.849874	0.023252	-0.0485236	0.8813	0.00474693	0.988392
ABHD10	1.91706	0.00220519	0.0889441	0.854732	-0.100921	0.835935
ABHD11	-0.490182	0.0660534	-0.0730361	0.766464	0.0494284	0.840537
ABHD12	-0.495198	0.0306708	0.334388	0.122051	0.756143	0.00301434
ABHD13	1.85428	0.00794694	0.156009	0.788674	-0.80789	0.193062
ABHD14A	-1.04152	0.000961318	-0.0591435	0.803328	-0.0688164	0.772227
ABHD14B	-0.643559	0.00667496	0.0376947	0.848632	0.167359	0.404136
ABHD15	0.0119691	0.950162	0.0268107	0.888706	0.483605	0.0253043
ABHD16A	-0.356524	0.0592479	0.0633099	0.715848	-0.109733	0.530861
ABHD16B	-0.272602	0.353436	-0.132771	0.645974	-0.307131	0.299096
ABHD17A	-0.671535	0.0229271	0.0896462	0.730239	-0.109496	0.674277
ABHD17B	1.63291	0.00831265	-0.508807	0.343307	-0.938192	0.100503
ABHD17C	0.657894	0.0699746	-0.139386	0.679485	-0.51371	0.148123
ABHD2	1.47132	0.000108065	-0.0184254	0.942265	0.173652	0.499492
ABHD3	1.73241	0.00412133	-0.199627	0.684864	-0.703791	0.175422
ABHD4	-0.599629	0.00735201	-0.0275888	0.882786	0.0270515	0.88507
ABHD5	0.887438	0.00125473	0.0371357	0.86056	0.0754958	0.72175
ABHD6	-0.278946	0.216508	0.056412	0.795611	0.6017	0.0162971
ABHD8	-0.857612	0.00692147	0.113912	0.666848	0.251286	0.350284
ABI1	1.6447	0.0065072	0.0137308	0.977868	-0.477466	0.347418
ABI2	0.924634	0.00370384	0.221923	0.396824	0.809815	0.00825881
ABL1	-0.303259	0.0899047	0.15203	0.371323	0.153656	0.36647
ABL2	1.89621	0.0017473	0.533346	0.263174	1.03011	0.0445469
ABLIM1	1.06397	0.0314377	-0.150557	0.732737	-0.66761	0.150978
ABLIM2	-1.97666	6.24904e-07	0.548007	0.0140652	1.47248	8.43436e-06
ABLIM3	1.06441	9.4835e-05	0.252551	0.184775	1.10981	6.63723e-05
ABR	0.427368	0.0259454	0.00329243	0.984566	0.176827	0.310558
ABRACL	0.18901	0.317499	-0.43869	0.0335606	-0.619606	0.00567713
ABT1	-0.0874503	0.640149	-0.133806	0.477483	-0.086697	0.643164
ABTB1	-0.703528	0.00403138	0.206874	0.308698	0.689991	0.00445953
ABTB2	0.169742	0.453825	0.453417	0.0622215	0.602911	0.0186162
ACAA1	-0.284015	0.124592	0.0424675	0.808244	-0.0425393	0.808007
ACAA2	0.410361	0.0466577	0.2368	0.222844	0.460733	0.0287446
ACACA	1.57691	0.00109568	0.254058	0.488745	0.746404	0.0596906
ACACB	-0.364651	0.218474	0.463975	0.123967	0.823358	0.0131825
ACAD10	-0.0530343	0.783647	0.140658	0.470975	0.571443	0.0113346
ACAD8	0.0839228	0.611721	0.0597458	0.717064	0.46481	0.0145028
ACAD9	-0.00904183	0.956899	0.141878	0.404025	0.449106	0.0188964
ACADM	2.75121	0.00585535	0.132488	0.867678	0.00161455	0.998373
ACADS	-1.03213	0.000481659	0.123136	0.569334	0.261272	0.239166
ACADSB	2.49203	0.0043308	-0.0501061	0.943817	0.0131238	0.985291
ACADVL	-0.579287	0.00386933	-0.114735	0.486118	0.151131	0.362786
ACAP1	-0.768009	0.0225693	-0.0739024	0.801777	-0.127191	0.667189
ACAP2	3.06574	0.00302603	0.476382	0.546692	-0.425185	0.594069
ACAP3	-0.519724	0.0612066	0.0180967	0.943324	0.146883	0.56695
ACAT1	2.44375	0.00124394	0.136631	0.807874	0.412228	0.468256
ACAT2	0.415854	0.0582362	0.388367	0.0740745	0.913473	0.000722447
ACBD3	2.98596	0.00248039	0.023619	0.974708	-0.572868	0.453386
ACBD4	-1.11528	0.000323606	0.13756	0.53601	0.442636	0.0643095
ACBD5	2.68394	0.00450627	0.389098	0.603308	-0.312047	0.679605
ACBD6	-0.326923	0.0475939	0.0242703	0.871622	0.284045	0.0787485
ACBD7	1.68251	0.00114983	0.546554	0.190921	1.10784	0.0160009
ACCS	-0.360368	0.192279	0.103749	0.696011	0.176872	0.508528
ACD	-0.846355	0.00282258	0.0722757	0.749344	-0.161349	0.480063
ACER2	1.58924	0.00960185	-0.236378	0.653471	-0.829122	0.142088
ACER3	2.2223	0.00057276	-0.154817	0.739604	-0.752508	0.129838
ACHE	-0.379735	0.338391	-0.176707	0.649161	-0.0361632	0.925493
ACIN1	0.664643	0.00290353	0.10661	0.554269	0.632502	0.00400614
ACKR1	-0.321953	0.20368	-0.221207	0.372925	0.626626	0.0232552
ACKR3	1.39027	0.000543804	2.20884	1.07973e-05	3.73702	8.91339e-08
ACLY	0.44584	0.0704662	0.238093	0.307649	0.738775	0.00688992
ACO1	1.4925	0.000267258	0.364215	0.220792	0.934216	0.00683835
ACO2	-0.277449	0.144684	0.0252679	0.888894	0.373881	0.0578796
ACOT1	-0.805404	0.0150933	0.148368	0.602278	0.109443	0.700459
ACOT11	-1.20853	0.000468021	-0.464842	0.0837266	-2.32363	1.80587e-06
ACOT13	0.0169102	0.913528	-0.359557	0.0376232	-0.304318	0.0709663
ACOT2	-0.838105	0.00312845	0.0447651	0.843678	-0.221866	0.338996
ACOT4	-1.4499	0.000751232	0.0377611	0.904303	-0.197914	0.533448
ACOT7	-0.308045	0.182447	0.124746	0.575942	0.379838	0.107029
ACOT8	-0.642752	0.00880498	-0.0576688	0.780618	-0.123526	0.55353
ACOT9	-0.0758259	0.641639	-0.00958079	0.952872	-0.162054	0.328551
ACOX1	1.14128	0.00189374	-0.167075	0.563547	0.0183508	0.949018
ACOX2	0.569008	0.191264	-0.0882067	0.83638	0.822216	0.0693797
ACOX3	-0.326125	0.158242	-0.0323285	0.88335	0.206627	0.35772
ACP1	0.85582	0.0187073	0.0235048	0.940911	-0.311879	0.336871
ACP2	-0.314214	0.156815	0.102079	0.631068	0.0314767	0.881746
ACP5	-1.83117	5.91631e-06	-0.819836	0.00358937	-2.89007	9.17498e-08
ACP6	-0.367476	0.0522803	0.0842582	0.627652	-0.0929514	0.593327
ACSF2	-0.867623	0.000274855	-0.203116	0.244789	-0.120174	0.482546
ACSF3	-0.867744	0.000729395	0.10606	0.581978	0.0898645	0.640336
ACSL1	1.27953	0.00124949	0.211668	0.48819	0.624553	0.0582077
ACSL3	2.75062	0.00275057	0.067758	0.922487	-0.430137	0.542419
ACSL4	3.03798	0.00239445	-0.0408313	0.956388	-0.582077	0.445606
ACSL5	0.745284	0.0101858	-0.114037	0.645552	0.978621	0.001893
ACSS1	-1.61872	9.78915e-06	0.246321	0.25829	-0.148414	0.488687
ACSS2	-0.0405011	0.833933	0.237489	0.233935	0.82245	0.00113554
ACSS3	1.84023	0.000177049	-0.425258	0.254228	0.750565	0.0491807
ACTA2	-0.451071	0.0751577	-0.262966	0.275995	-0.00921661	0.968665
ACTB	-0.0680471	0.807705	-0.0715219	0.798122	-0.118227	0.673267
ACTG1	-0.150798	0.596474	-0.202298	0.479835	-0.152097	0.59336
ACTL10	-0.210793	0.621275	0.0200833	0.962016	-0.501947	0.258948
ACTL6A	1.08837	0.0025498	-0.0361057	0.899463	0.0538038	0.850781
ACTN1	-0.120176	0.562968	0.208046	0.323959	0.37153	0.0922475
ACTN4	0.138071	0.559556	0.208737	0.382497	0.796399	0.00529135
ACTR10	1.40379	0.00253681	-0.0654032	0.858293	-0.398016	0.291099
ACTR1A	-0.163562	0.432791	-0.0352032	0.864073	-0.0770327	0.7087
ACTR1B	-0.554486	0.013533	0.230818	0.246807	0.536568	0.0159569
ACTR2	2.64726	0.00279597	-0.0968068	0.885747	-0.669885	0.334083
ACTR3	2.11175	0.00202384	-0.106801	0.837937	-0.992296	0.0808526
ACTR3B	0.611221	0.0338313	-0.201955	0.44541	0.237626	0.369817
ACTR5	0.0209309	0.918712	-0.0888182	0.666378	-0.0631317	0.758867
ACTR6	1.27937	0.017294	0.109617	0.813923	-0.121077	0.795579
ACTR8	1.10528	0.00137631	0.129721	0.627405	0.537856	0.0627492
ACTRT3	1.31012	0.00219746	-0.595392	0.107696	-0.735767	0.0557169
ACVR1	0.599886	0.0352322	0.143534	0.577563	0.43791	0.107769
ACVR1B	0.26639	0.124731	0.0234545	0.886451	0.666058	0.00158779
ACVR2A	1.93268	0.0118406	-0.274942	0.687635	-0.114093	0.867181
ACVR2B	0.369497	0.239419	-0.0215982	0.943613	0.193688	0.529622
ACVRL1	0.38647	0.367081	1.30636	0.00787042	2.31584	0.00013257
ACY1	-0.999808	0.015488	0.0420809	0.905196	-0.298203	0.40768
ACYP1	0.79687	0.0901552	-0.0707951	0.872674	0.1168	0.791616
ACYP2	-0.259202	0.241937	-0.388902	0.0910468	-0.618931	0.0136201
ADA	-0.163898	0.437797	-0.270572	0.210785	-1.07692	0.000268446
ADAL	1.53622	0.00811468	-0.0932185	0.848378	0.132806	0.785373
ADAM10	2.51197	0.00752366	0.0532431	0.943668	-0.348803	0.646409
ADAM11	-1.12787	0.0059479	0.059273	0.854943	1.02362	0.00725734
ADAM12	2.46129	8.53995e-06	0.159583	0.616013	0.101974	0.748479
ADAM15	-0.385031	0.128704	-0.000431702	0.998563	0.170378	0.482331
ADAM17	2.11305	0.00963509	0.191945	0.775588	-0.534778	0.436671
ADAM19	1.48928	0.000288638	-0.443667	0.145811	-1.58061	0.000196755
ADAM8	-0.814173	0.00510752	-0.888778	0.00293987	-1.96183	5.16214e-06
ADAM9	2.73094	0.00363974	0.402136	0.579381	0.0171762	0.980981
ADAMTS1	2.56951	0.000242677	2.40615	0.000401456	3.95006	7.85759e-06
ADAMTS12	2.66058	2.96675e-06	3.02789	9.19918e-07	4.45867	2.94621e-08
ADAMTS13	-0.335682	0.285582	0.225833	0.460739	0.475643	0.135316
ADAMTS14	-0.605041	0.0248554	0.627944	0.0189059	-0.353955	0.157025
ADAMTS15	0.157641	0.570845	1.23452	0.000819956	1.69572	6.61474e-05
ADAMTS17	-1.02884	0.0101042	0.183045	0.580303	0.346412	0.304244
ADAMTS2	-1.23626	0.00139015	0.29791	0.315705	-2.2938	1.313e-05
ADAMTS6	3.37546	0.00205253	0.23985	0.788504	-0.19368	0.834568
ADAMTS7	-0.369397	0.148835	0.0479474	0.843798	0.347845	0.171259
ADAMTSL1	1.53978	0.000233109	1.05418	0.00369882	2.83238	1.12274e-06
ADAMTSL4	-0.476795	0.0422521	1.38105	3.65399e-05	2.48177	1.60849e-07
ADAMTSL5	-1.25626	0.00128891	0.272289	0.363867	0.525381	0.0949435
ADAP1	-1.75402	9.10291e-05	-0.398925	0.190769	-3.05108	8.41878e-07
ADAR	0.818956	0.00179299	0.0969485	0.637611	0.0757814	0.712199
ADARB1	-0.446346	0.018132	0.556909	0.00522587	1.53164	1.24235e-06
ADAT1	0.943921	0.00315957	0.200583	0.440675	0.259331	0.323453
ADAT2	1.88274	0.00182105	-0.364803	0.446287	-0.977492	0.0627713
ADAT3	-0.575255	0.214724	-0.194743	0.66297	-0.614949	0.187844
ADCK1	-0.796248	0.00718529	0.0606342	0.805834	0.06161	0.802878
ADCK2	-1.21851	0.000395796	0.187565	0.452502	0.107237	0.664866
ADCK3	-0.288063	0.14826	-0.214914	0.270608	0.0359027	0.849881
ADCK4	-0.730094	0.00497655	0.181033	0.402963	0.117886	0.582625
ADCK5	-0.692787	0.0107344	0.150725	0.517013	0.167462	0.472784
ADCY1	1.4934	0.000592282	0.154597	0.635024	0.706803	0.0464611
ADCY3	-0.447928	0.0320539	0.0705993	0.706278	0.411084	0.0455843
ADCY6	-0.296601	0.0654931	-0.016323	0.912444	0.564151	0.00247896
ADCY7	0.836839	0.00548209	0.0919065	0.712474	-0.050616	0.839021
ADCY9	-0.337304	0.107642	0.330218	0.113932	0.680124	0.00465688
ADD1	-0.0036391	0.984661	0.129553	0.498311	0.326363	0.105363
ADD3	2.90215	0.0032322	-0.214146	0.776064	-0.864287	0.269949
ADGRA2	-1.07344	0.000711651	0.310371	0.202892	0.311255	0.201868
ADGRA3	2.62763	0.000925016	-0.258969	0.658328	0.20526	0.724511
ADGRB2	-0.427778	0.0918625	-0.120246	0.613594	0.058953	0.803597
ADGRE5	0.0394975	0.846539	0.127449	0.535601	0.809437	0.00188005
ADGRF4	-0.291877	0.378896	-0.847709	0.0232165	-5.63627	6.05626e-08
ADGRG1	-1.2813	2.89323e-05	-0.525234	0.0169311	-4.55293	2.64009e-10
ADGRG6	2.46482	0.0147125	0.292499	0.727706	-0.66391	0.439665
ADGRL1	-1.39259	0.000102385	-0.130488	0.586456	0.0450072	0.850262
ADGRL2	1.56929	0.0656201	-0.922146	0.262917	-6.13202	0.000312542
ADH5	0.350911	0.0172233	0.164719	0.215893	0.452442	0.00406475
ADI1	0.0950745	0.495838	0.150687	0.287949	0.602132	0.000939756
ADIPOR1	-0.146552	0.377085	-0.0361259	0.824688	-0.0242367	0.881799
ADIPOR2	0.627118	0.00513143	0.176001	0.349942	0.591375	0.00730089
ADIRF	0.0763856	0.792478	-0.518936	0.0953375	1.02051	0.00423704
ADK	1.1521	0.00114746	-0.0969603	0.719998	-0.458326	0.110806
ADM	-0.459853	0.00711599	0.38159	0.0191988	1.15703	4.5134e-06
ADM2	-2.90845	3.53413e-08	0.198674	0.351257	-0.0717965	0.731793
ADM5	-0.662956	0.0622875	-0.486956	0.154703	-0.681423	0.0573087
ADNP	1.71484	0.00898604	-0.195539	0.720334	-0.0997313	0.854805
ADNP2	1.61265	0.00422124	-0.18215	0.689045	0.121339	0.789214
ADO	1.28651	0.00131978	0.126846	0.680332	0.127029	0.680181
ADORA2B	0.298875	0.109911	0.115609	0.5154	0.397897	0.0409329
ADPGK	0.308401	0.0534516	0.078905	0.591639	0.215496	0.15933
ADPRH	-0.0725703	0.731341	0.206807	0.336672	-0.030936	0.883482
ADPRHL1	-1.07771	0.00811728	-0.117193	0.727894	-0.79949	0.0352939
ADPRHL2	-0.671635	0.00762622	-0.00191815	0.992734	-0.310013	0.160509
ADPRM	0.901485	0.0622617	-0.164259	0.716921	-0.273634	0.551011
ADRA1B	0.190652	0.521337	0.593704	0.0626543	1.46672	0.000339765
ADRB2	0.18529	0.362385	-0.0463907	0.816477	0.973393	0.00040907
ADRBK1	-0.804158	0.00167817	-0.0916684	0.646701	-0.284837	0.171227
ADRBK2	0.164418	0.72291	-0.487714	0.311971	-0.50995	0.294502
ADRM1	-0.62266	0.0207773	0.0602197	0.798819	-0.0673799	0.775614
ADSL	-0.589361	0.0149175	0.0920042	0.661337	-0.0698225	0.739112
ADSS	2.81133	0.00181586	0.153296	0.819644	-0.522833	0.447164
ADSSL1	-1.35171	0.00010339	-0.495301	0.0515979	-0.717546	0.0091399
ADTRP	-0.48127	0.252005	-0.243493	0.552414	-2.66864	6.53444e-05
AEBP1	-0.101188	0.669677	-0.327455	0.184013	-2.43818	6.52509e-07
AEBP2	1.74002	0.00883052	-0.0999195	0.857592	-0.552327	0.33675
AEN	-0.188345	0.320891	0.0112245	0.951716	0.266199	0.16967
AES	-0.778399	0.0030512	-0.00983589	0.962719	-0.0265892	0.899491
AFAP1	0.761319	0.00276768	0.46782	0.0380346	1.37487	2.6283e-05
AFAP1L1	0.643866	0.00230084	0.735242	0.000897696	1.18901	1.61463e-05
AFAP1L2	0.820377	0.00572176	-0.401546	0.123517	-3.38652	6.77755e-08
AFF1	2.17049	0.00439126	0.117013	0.846841	0.336827	0.580739
AFF4	2.79288	0.005213	-0.153914	0.843821	-0.682115	0.394233
AFG3L1P	0.596865	0.04631	0.11793	0.666899	0.0175841	0.94874
AFG3L2	0.535882	0.00622434	0.260464	0.129934	0.670295	0.00144094
AFMID	-0.330361	0.107854	-0.278532	0.168065	-0.273206	0.175834
AFTPH	2.24123	0.0122866	0.0835458	0.910868	-0.546792	0.474097
AGA	0.448236	0.179823	-0.265173	0.416079	-0.384685	0.246787
AGAP1	0.530181	0.0151157	0.107253	0.573331	1.12439	7.91978e-05
AGAP2	-0.940323	0.00513525	-0.60859	0.0446505	-2.27568	6.60307e-06
AGAP2-AS1	-0.392566	0.15351	0.0530742	0.839287	-0.170571	0.51894
AGAP3	-0.772923	0.00208944	0.0323785	0.869818	0.0350747	0.859128
AGAP6	0.412451	0.210269	0.187005	0.560293	0.353868	0.280208
AGBL5	-0.54076	0.0076066	0.00998659	0.953101	0.0494036	0.771549
AGER	0.271232	0.266298	-0.184042	0.446084	0.421539	0.0963338
AGFG1	1.23927	0.00377535	-0.0790324	0.818689	-0.0200211	0.953657
AGFG2	-0.371951	0.12419	0.0889829	0.697805	0.16899	0.465024
AGGF1	2.75561	0.00272691	-0.267863	0.704144	-0.532919	0.457168
AGK	0.73576	0.00248302	0.129436	0.507592	0.109089	0.575636
AGL	2.44585	0.00950902	0.0677955	0.93029	-1.24397	0.141562
AGMAT	-0.35624	0.185445	-0.267396	0.311589	-1.16794	0.000790306
AGO1	1.24058	0.00104416	0.299177	0.307666	0.693287	0.0307961
AGO2	0.549071	0.0109391	-0.0430968	0.815254	0.0976847	0.598348
AGO3	1.20211	0.00512759	0.0644548	0.855482	-0.0819595	0.817635
AGO4	1.92293	0.0104607	-0.260034	0.689576	-0.80445	0.243364
AGPAT1	-0.443719	0.0809322	-0.0567099	0.810398	0.145133	0.542231
AGPAT2	-0.710019	0.0142764	0.0440446	0.859808	-0.271535	0.289159
AGPAT3	0.167484	0.245885	0.248054	0.0966531	0.713401	0.000278425
AGPAT4	0.448723	0.0594521	-0.169515	0.445547	-0.330863	0.151667
AGPAT5	2.44804	0.000759941	-0.0794428	0.87982	-0.347756	0.513963
AGPAT6	0.404792	0.0462845	0.133112	0.476129	0.65858	0.00380237
AGPAT9	2.78442	4.6686e-05	1.26586	0.0165843	3.31375	9.77063e-06
AGPS	2.88784	0.00196451	-0.135995	0.844907	-0.784119	0.27813
AGR2	1.37714	0.00690052	-1.02593	0.0346013	-6.20315	1.0474e-06
AGRN	-1.00443	0.00299319	-0.0516452	0.848263	-0.276748	0.31652
AGTPBP1	2.29133	0.00835826	0.438277	0.540117	-0.855743	0.251759
AGTRAP	-0.743151	0.00336715	-0.0585057	0.774693	-0.665199	0.00668113
AHCTF1	3.11148	0.00372011	-0.0337916	0.967104	-0.836538	0.326595
AHCY	-0.80176	0.00254956	-0.119167	0.574957	-0.258488	0.235995
AHCYL1	1.17273	0.000894781	0.0659851	0.803714	0.753553	0.0143322
AHCYL2	1.09163	0.0156741	-0.3756	0.347706	-0.614733	0.138603
AHDC1	-0.305668	0.260573	-0.17654	0.507323	0.277299	0.304536
AHI1	2.85135	0.00503709	0.356986	0.661551	-0.296781	0.720455
AHNAK	3.00661	0.000576708	0.0586054	0.922784	0.749997	0.231999
AHNAK2	0.632105	0.0516194	0.0873379	0.768331	0.779485	0.0210906
AHR	1.96728	0.0225498	-0.108275	0.883942	-0.69841	0.360151
AHRR	0.0723643	0.764404	0.52248	0.0480366	1.05286	0.000936088
AHSA1	0.566718	0.0107513	-0.0198008	0.91673	0.336231	0.0964392
AHSA2	2.36295	0.00669392	-0.224092	0.75335	-0.0213168	0.976074
AIDA	2.61256	0.00176152	0.20795	0.741232	-0.452819	0.48107
AIF1L	-0.896742	0.00080074	-0.388755	0.0722822	1.144	0.000111498
AIFM1	0.942994	0.0050175	0.0705342	0.79823	0.710173	0.0232104
AIFM2	-0.385268	0.0514002	0.164397	0.370888	0.437739	0.0302645
AIG1	0.331799	0.0387588	-0.231965	0.129849	-0.0741912	0.611155
AIM1	2.61267	0.0047929	-0.691274	0.353468	-2.4895	0.00744445
AIM1L	-1.50984	0.000217101	-0.392482	0.18148	-2.17001	1.06875e-05
AIMP1	1.91293	0.00218347	-0.194562	0.688177	-0.0413031	0.93185
AIMP2	-0.377722	0.0952672	0.0767422	0.717662	0.106339	0.617422
AIP	-0.609862	0.0123437	-0.000608225	0.997673	0.110234	0.599546
AJUBA	-1.15887	6.96459e-06	0.222433	0.154906	0.287042	0.0743455
AK1	-0.413123	0.0484371	-0.0215307	0.910004	0.123301	0.521357
AK2	0.139224	0.363319	0.00369863	0.980358	0.116613	0.443901
AK3	2.02386	0.00339017	-0.1296	0.81155	-0.228444	0.675654
AK4	0.586606	0.025679	-0.238938	0.316842	-0.715957	0.00955604
AK6	0.654481	0.0676912	0.188646	0.570777	0.313224	0.352998
AKAP1	0.652303	0.009355	-0.0730274	0.73193	0.491796	0.0372391
AKAP10	1.85943	0.00752455	-0.0857584	0.880725	-0.636681	0.282276
AKAP11	2.9623	0.00942254	-0.0707154	0.938525	-0.602998	0.519376
AKAP12	4.1904	0.000531119	-0.280919	0.727952	-1.07288	0.209218
AKAP13	2.5795	0.001385	-0.17164	0.774523	-0.0208691	0.972163
AKAP8	0.558327	0.0171013	-0.157493	0.446284	0.268428	0.204979
AKAP8L	-0.307023	0.0754255	0.0137162	0.931715	0.222429	0.182655
AKAP9	3.41194	0.00343749	0.157761	0.859328	-0.899484	0.337903
AKIP1	-0.636396	0.00485735	0.187231	0.322986	0.224474	0.240635
AKIRIN1	1.58363	0.00124171	-0.0537181	0.885024	0.0653864	0.860358
AKIRIN2	0.108218	0.56861	0.180313	0.34847	0.233031	0.231895
AKNA	-1.48771	6.30725e-06	0.27688	0.158555	0.432874	0.0374596
AKR1A1	-0.506235	0.0227051	0.0473008	0.809174	0.120453	0.541608
AKR1B1	-0.0884118	0.664366	0.0191205	0.924922	0.312524	0.143276
AKR1B10	0.191237	0.447095	-0.830934	0.00604763	-1.68588	3.38752e-05
AKR1C1	1.11051	0.00135285	-0.540457	0.0626876	-0.0684387	0.797584
AKR1C2	0.220857	0.466188	-0.813074	0.0186533	-1.50336	0.000394064
AKR1C3	1.73435	0.000827344	-0.917856	0.0346888	-0.594537	0.145506
AKR1E2	-0.0783227	0.747205	-0.0847375	0.727737	0.553984	0.0383176
AKR7A2	-0.582767	0.0191299	0.0603331	0.781493	0.104929	0.630809
AKT1	-0.539813	0.0121066	0.08987	0.62754	0.188185	0.31836
AKT1S1	-0.668626	0.0359255	-0.0515757	0.856791	-0.109693	0.701945
AKT2	-0.584889	0.0148819	-0.0687911	0.740793	-0.252045	0.239752
AKT3	2.63538	0.00611278	0.383797	0.617901	0.29151	0.704582
AKTIP	0.890061	0.0337815	0.00763784	0.983806	-0.457122	0.243064
ALAD	0.876587	0.00294998	0.123954	0.601716	0.38981	0.119141
ALAS1	-0.100293	0.62236	0.175393	0.394366	0.515205	0.0245054
ALCAM	2.40385	0.00437744	0.0190008	0.977073	-0.11442	0.86287
ALDH16A1	-0.83556	0.00552718	0.0179037	0.942354	-0.425206	0.107094
ALDH18A1	0.167084	0.405741	0.114878	0.564308	0.225599	0.267813
ALDH1A1	-0.0951957	0.868361	-0.468792	0.425269	-1.54277	0.0243485
ALDH1A3	0.949367	0.0451109	-0.802853	0.0828989	-3.03281	3.40371e-05
ALDH1B1	0.300689	0.0987133	-0.0264982	0.876726	0.206305	0.241995
ALDH1L1	-1.83353	5.68387e-05	0.170893	0.554558	1.5865	0.000159953
ALDH1L2	1.63958	0.0486696	0.262832	0.724244	-0.413365	0.582303
ALDH2	-0.23439	0.114576	-0.208336	0.155988	0.12541	0.378978
ALDH3A1	-0.304448	0.288467	-0.156027	0.578841	0.91601	0.00645078
ALDH3A2	1.2567	0.00167309	-0.116336	0.707902	0.311561	0.325037
ALDH3B1	-0.726826	0.000558087	0.667066	0.00103921	1.55598	5.92404e-07
ALDH4A1	-1.01622	0.000329065	-0.0792707	0.695729	-0.466271	0.0377995
ALDH5A1	-0.0568933	0.889184	0.136251	0.738687	0.363911	0.379773
ALDH6A1	0.434052	0.104166	0.193041	0.447852	0.50277	0.0649898
ALDH7A1	0.260945	0.156779	-0.0263677	0.880817	0.0410645	0.815532
ALDH9A1	0.469928	0.0192891	0.160658	0.369795	0.515062	0.0120629
ALDOA	-0.611288	0.0326944	-0.174597	0.499429	-0.272947	0.298319
ALDOC	-0.532669	0.0189307	-0.191234	0.344775	0.0299668	0.879871
ALG1	-0.36181	0.0742064	0.0508193	0.786822	0.0262388	0.888847
ALG10	2.76711	0.00200878	0.771946	0.29266	0.0729206	0.921884
ALG10B	2.82371	0.00409952	0.330444	0.685158	-0.593216	0.494322
ALG11	1.97009	0.0125647	-0.255445	0.714268	-0.11316	0.871001
ALG12	-0.515306	0.0227949	0.0843063	0.673322	0.185712	0.360601
ALG13	1.41126	0.00782358	-0.216878	0.627419	-0.278266	0.535993
ALG14	0.451647	0.0910869	0.0773965	0.757374	-0.0328381	0.895728
ALG2	0.278328	0.0649915	-0.0895391	0.523919	-0.207558	0.155382
ALG3	-0.479628	0.0716936	-0.0760263	0.757773	-0.0989052	0.688799
ALG5	1.33412	0.000617469	-0.0435124	0.87945	0.105105	0.714865
ALG6	2.18197	0.00139256	0.121036	0.815295	-0.408244	0.442052
ALG8	1.11074	0.000555814	-0.270209	0.267279	-0.0241261	0.918762
ALG9	0.0114768	0.946751	0.283158	0.119636	0.411531	0.0320773
ALKBH1	0.0791093	0.670211	0.135261	0.470102	0.25486	0.186309
ALKBH2	-0.551419	0.0390964	0.0539388	0.822711	-0.00471889	0.984351
ALKBH3	-0.468283	0.0328261	0.324257	0.118724	0.367131	0.0817825
ALKBH4	-0.423268	0.119764	-0.0307471	0.904561	0.0284558	0.911662
ALKBH5	-0.356184	0.109497	0.042887	0.83772	-0.00869473	0.966856
ALKBH6	-0.757381	0.00626822	0.0167536	0.941757	-0.0662662	0.773121
ALKBH7	-0.852349	0.00363032	0.131397	0.580369	-0.012545	0.957627
ALKBH8	2.63821	0.00741206	0.534638	0.513096	-0.640931	0.452486
ALMS1	3.31434	0.00658874	-0.0969765	0.919694	-0.64676	0.512487
ALOX12	-0.881933	0.00751985	-0.0992467	0.716324	-0.336969	0.234695
ALOX12B	-1.80693	0.000259971	-0.424338	0.221479	-0.743831	0.0461253
ALOX15B	-1.13298	0.000363475	-1.11333	0.00041684	-2.20096	1.14848e-06
ALOX5	-0.550008	0.071493	-0.156406	0.580266	-0.521963	0.0857986
ALOX5AP	0.23805	0.518847	-0.822318	0.0437089	-3.61413	2.51516e-06
ALOXE3	-1.16892	0.00299011	-0.338282	0.289651	-2.25064	2.2881e-05
ALPK1	1.52433	0.00862648	0.075386	0.877319	0.138396	0.777554
ALS2	2.4936	0.00224256	0.417922	0.505076	0.281722	0.651758
ALS2CL	-1.14856	2.27841e-05	-0.197361	0.252892	-0.271738	0.124957
ALYREF	-0.496538	0.0370315	-0.095895	0.655695	-0.224498	0.306429
AMBRA1	-0.120579	0.521291	-0.0448628	0.809841	0.188985	0.321289
AMD1	1.70512	0.00269284	-0.126916	0.775956	-0.295199	0.512285
AMDHD2	-0.385978	0.117675	0.130069	0.578294	0.522855	0.0418395
AMER1	0.955479	0.0184015	0.238241	0.505208	0.628698	0.0964249
AMFR	-0.362779	0.0528287	0.115975	0.502417	0.222179	0.210868
AMIGO1	-0.480909	0.113452	0.57527	0.061655	1.74797	6.10564e-05
AMIGO2	1.18516	0.00205984	0.23458	0.442073	-1.54315	0.000332254
AMIGO3	-0.379779	0.163912	0.0981619	0.706417	0.402515	0.141126
AMMECR1	2.67025	0.00270218	-0.232929	0.735905	-1.28061	0.0936018
AMMECR1L	0.704344	0.0114012	0.36731	0.142052	0.583971	0.0288136
AMN1	1.09575	0.0488696	-0.499044	0.350596	-0.793129	0.156968
AMOTL1	1.7537	0.000587276	-0.0586927	0.874161	0.353311	0.350099
AMOTL2	-0.301524	0.061225	0.539378	0.00328887	1.78616	9.55208e-08
AMPD2	-0.138815	0.516737	0.0127128	0.952172	0.100419	0.637447
AMPD3	0.235142	0.365147	-0.456109	0.0950698	-1.69914	3.68385e-05
AMT	0.352799	0.138716	0.144372	0.529079	0.594726	0.0210057
AMZ2	-0.0429838	0.788663	-0.141702	0.384637	-0.121224	0.455046
AMZ2P1	0.169094	0.609261	-0.384094	0.261055	-0.0355448	0.914412
ANAPC1	2.12633	0.000487425	0.238193	0.585496	0.167027	0.7014
ANAPC10	0.224509	0.534512	-0.0631108	0.860462	-0.120705	0.737543
ANAPC11	-0.723867	0.00464444	0.00606941	0.97683	0.0226271	0.913811
ANAPC13	1.50647	0.0051325	-0.0663531	0.879541	-0.11825	0.787585
ANAPC15	-0.593325	0.019126	-0.0147936	0.946606	-0.00392179	0.985839
ANAPC16	0.014533	0.907569	-0.146355	0.256654	-0.0682648	0.588166
ANAPC2	-0.245917	0.287742	-0.0281876	0.900385	-0.0330026	0.883538
ANAPC4	2.68656	0.00274566	0.201868	0.77105	-0.242778	0.7292
ANAPC5	0.247639	0.135533	0.226309	0.169096	0.279483	0.0964072
ANAPC7	0.12417	0.395712	0.217774	0.149241	0.273248	0.0776505
ANGEL1	-0.358821	0.122596	0.0513863	0.814949	-0.0104305	0.962084
ANGEL2	2.27414	0.00224684	0.234141	0.684388	0.065105	0.909999
ANGPTL2	1.43213	0.00033339	-0.453197	0.137986	0.745858	0.0218854
ANGPTL4	-0.696761	0.0141551	-1.11812	0.000702967	-3.60317	2.66434e-08
ANK1	0.584466	0.0330896	0.253545	0.313946	0.863266	0.00422568
ANK3	2.39022	0.00684503	-0.0778161	0.914144	-1.97221	0.0254576
ANKDD1A	-0.193128	0.500662	-0.484332	0.111853	-0.311811	0.289773
ANKEF1	1.74431	0.00258394	0.126817	0.782225	-0.612428	0.206148
ANKFY1	1.7711	0.000396858	0.112831	0.751486	0.557217	0.137432
ANKH	0.435309	0.0102697	-0.22172	0.144634	0.0497048	0.731561
ANKHD1	1.44479	0.00656073	0.450573	0.320846	0.466586	0.306357
ANKIB1	2.51836	0.0081617	-0.382744	0.621336	-1.08681	0.183435
ANKK1	-0.385047	0.230729	-0.522602	0.114533	-1.6323	0.000351421
ANKLE1	0.175536	0.489554	-0.131986	0.60216	0.274956	0.286931
ANKLE2	0.392269	0.0177778	0.0151037	0.916751	0.0182003	0.899809
ANKMY1	-1.15695	0.000233978	0.177648	0.423856	0.581283	0.0199519
ANKMY2	2.46122	0.00165225	0.20732	0.728532	0.0274643	0.96342
ANKRA2	1.68804	0.0195692	-0.0231209	0.970478	-0.457129	0.473121
ANKRD1	0.814585	0.230214	1.26505	0.0759628	1.32819	0.0645695
ANKRD10	0.464559	0.101534	-0.0791746	0.766754	0.394566	0.157648
ANKRD11	0.631017	0.0364783	-0.00583543	0.982829	0.159414	0.559749
ANKRD12	2.69345	0.00672526	0.22066	0.782892	-0.478185	0.559099
ANKRD13A	1.25727	0.00425535	0.0781509	0.826391	0.312486	0.388502
ANKRD13B	-0.477842	0.110985	-0.22246	0.436239	-0.535169	0.0786238
ANKRD13C	1.93322	0.00536178	0.333919	0.555192	0.504441	0.378111
ANKRD13D	-0.44961	0.0300974	0.0523062	0.777433	0.295714	0.129557
ANKRD16	-0.33769	0.234653	0.104037	0.705282	0.472933	0.105343
ANKRD17	2.6322	0.00359728	-0.387086	0.583012	-0.558114	0.433739
ANKRD2	-2.30584	2.58836e-05	0.713006	0.042676	1.50508	0.000550916
ANKRD22	5.31816	2.65121e-06	-1.06302	0.137141	-2.11936	0.016957
ANKRD23	-0.0625187	0.826116	-0.0371692	0.896139	0.11153	0.696546
ANKRD26	3.38843	0.00151937	1.04724	0.207551	0.150317	0.854523
ANKRD27	1.19703	0.00291873	0.0572261	0.858249	0.257817	0.427701
ANKRD28	2.84665	0.00487707	0.47245	0.552269	0.271429	0.731623
ANKRD29	1.15801	0.00590592	-0.0688388	0.845527	0.0617409	0.861388
ANKRD30BL	0.0114799	0.980922	-0.438346	0.373185	-0.295866	0.543739
ANKRD32	3.12855	0.00216481	0.56447	0.464845	-0.539736	0.491793
ANKRD33B	2.28053	0.00294397	0.192352	0.748153	1.18325	0.0688044
ANKRD34A	0.966441	0.00991669	0.147813	0.643578	0.972662	0.00961591
ANKRD35	0.120933	0.615336	-0.0077865	0.974074	0.902052	0.00264302
ANKRD39	-0.264658	0.36405	0.155702	0.588178	0.298267	0.308352
ANKRD40	1.00802	0.00608798	-0.101515	0.739044	0.151762	0.61954
ANKRD42	1.90658	0.000683327	0.289055	0.49065	0.766143	0.0851173
ANKRD46	1.77411	0.00759232	0.202988	0.71752	-0.339586	0.554518
ANKRD49	0.928219	0.1216	-0.0987064	0.862156	-0.788111	0.190354
ANKRD50	3.53118	0.00192287	0.000686893	0.999344	-0.62726	0.469678
ANKRD52	-0.0266917	0.90303	0.0736355	0.737351	0.197899	0.375113
ANKRD53	-0.687025	0.0799422	0.20954	0.560591	0.843432	0.033702
ANKRD54	-0.372057	0.0935055	0.133196	0.524131	0.152012	0.468641
ANKRD6	0.539492	0.146805	-0.438902	0.235901	-1.47026	0.00193123
ANKRD65	-1.36893	0.000633852	-0.754715	0.0235727	-4.05872	7.79231e-08
ANKRD9	-0.940774	0.0216659	0.0238747	0.946652	0.228979	0.525061
ANKS1A	0.446925	0.0688984	-0.0476167	0.834027	0.0153405	0.946146
ANKS3	-0.637954	0.00812503	0.175913	0.392309	0.230972	0.267174
ANKS6	-0.302725	0.124176	0.0990287	0.596775	0.23235	0.227451
ANKZF1	-0.687825	0.000288569	-0.102554	0.45429	-0.185979	0.187185
ANLN	2.95286	0.00228711	0.357976	0.621675	0.219762	0.761241
ANO10	0.491693	0.0321642	0.273543	0.200086	0.635887	0.00893348
ANO2	-1.78827	0.0398894	5.04684	2.885e-06	6.84068	2.33202e-07
ANO6	2.30625	0.00722292	0.0352885	0.959426	-0.842659	0.246068
ANO7	-0.511658	0.0811596	-0.546231	0.0652667	-0.717931	0.0216457
ANO8	-0.326354	0.145755	0.2058	0.343491	0.967627	0.000696991
ANO9	-1.09281	0.000330337	-0.66017	0.009912	-4.03548	3.41775e-09
ANOS1	-0.403194	0.229338	0.519531	0.126362	0.881011	0.017211
ANP32A	1.38515	0.000867734	-0.0623822	0.840958	0.110255	0.723391
ANP32B	0.459654	0.0142999	0.123711	0.451334	0.692568	0.00110073
ANP32E	2.9814	0.00261824	0.133298	0.858043	-0.324034	0.666588
ANPEP	0.649676	0.018529	0.285441	0.250172	1.12917	0.000572561
ANTXR1	1.23253	0.000705712	0.256226	0.352251	0.939761	0.00451691
ANTXR2	3.29466	0.000249682	-0.0911507	0.879119	0.746048	0.227898
ANXA1	1.91036	0.00209555	0.131432	0.783236	0.16801	0.725481
ANXA11	-0.375228	0.122405	0.134776	0.559826	0.378035	0.119841
ANXA2	0.200905	0.372089	0.336845	0.147043	0.702989	0.00769672
ANXA2P2	0.240662	0.253915	0.327162	0.129945	0.774265	0.00259667
ANXA3	0.618899	0.224928	0.163117	0.740671	-0.445418	0.375468
ANXA4	0.0984957	0.452829	-0.307446	0.0333834	-0.481946	0.0028842
ANXA5	0.332963	0.0782805	0.188784	0.294726	0.549234	0.00840782
ANXA6	0.615463	0.0190148	0.48384	0.0537268	1.04255	0.000719107
ANXA7	1.15579	0.000168425	-0.0854861	0.687864	0.36628	0.104606
ANXA8	-0.957721	0.00195636	-0.0615396	0.798822	-2.43274	8.89766e-07
ANXA8L1	-0.771241	0.00353597	-0.0440824	0.836224	-3.1262	2.41357e-08
ANXA9	-0.569769	0.112962	-0.176598	0.602295	0.741962	0.0451215
AOC2	0.0839654	0.782942	-0.425633	0.186607	-0.222451	0.476976
AOX1	2.25418	4.8571e-05	0.473033	0.193024	1.31014	0.00286794
AP1AR	2.2008	0.0145123	0.405172	0.599438	-0.118306	0.878902
AP1B1	-0.471605	0.0473948	-0.0733528	0.734999	-0.144542	0.508081
AP1G1	2.10049	0.000223601	-0.0917743	0.813867	-0.0226915	0.953544
AP1G2	-1.02868	3.84977e-05	-0.197434	0.230595	-1.16143	1.29547e-05
AP1M1	-0.184874	0.407032	0.107126	0.627153	0.526394	0.0319581
AP1M2	-1.71555	7.71413e-06	-0.519653	0.0340376	-7.27036	3.90505e-11
AP1S1	-0.338714	0.119362	-0.128775	0.533953	-0.166003	0.425493
AP1S2	2.69124	0.00332905	0.385634	0.599806	0.410319	0.578156
AP1S3	1.12826	0.0281698	-0.674331	0.166905	-1.36964	0.0140145
AP2A1	-0.459005	0.0685404	0.0393526	0.865645	0.097044	0.677567
AP2A2	-0.213647	0.299751	0.144141	0.478071	0.282741	0.177538
AP2B1	0.840573	0.00305191	0.171042	0.45735	0.431959	0.0777777
AP2M1	-0.472825	0.0407656	0.115034	0.584159	0.23067	0.282226
AP2S1	-0.621974	0.0204472	0.0178604	0.939396	-0.227674	0.342823
AP3B1	2.23498	0.0043309	-0.198306	0.748918	-1.05168	0.114283
AP3D1	-0.324436	0.113348	0.142672	0.465216	0.412463	0.0511612
AP3M1	2.54434	0.00109155	0.00461163	0.99354	-0.195116	0.733298
AP3M2	0.754457	0.00786003	0.0342167	0.885872	0.370653	0.139748
AP3S1	1.2909	0.00553005	0.00729954	0.984704	-0.310049	0.42365
AP3S2	-0.431724	0.0992357	0.27962	0.267161	0.105788	0.66718
AP4B1	0.496569	0.0356896	0.0234278	0.912253	-0.102729	0.631022
AP4E1	3.16136	0.00755281	0.47637	0.613847	-0.687229	0.479379
AP4M1	-0.608547	0.00824479	-0.157409	0.423101	-0.226671	0.256276
AP4S1	-0.000762648	0.997483	-0.186631	0.446956	-0.186466	0.447832
AP5B1	-0.667701	0.015842	-0.0813795	0.734433	-0.0757968	0.752024
AP5M1	2.1148	0.00254325	-0.255741	0.641169	-0.683825	0.230664
AP5S1	-0.646001	0.0153772	0.198017	0.397443	-0.0405982	0.860139
AP5Z1	-0.65412	0.0135868	0.0873459	0.702131	0.0750146	0.742408
APAF1	3.44158	0.00188594	-0.256925	0.756629	-1.12148	0.207153
APBA2	-0.0990729	0.703847	-0.105352	0.686219	-3.04537	2.5453e-07
APBA3	-0.997065	0.00141258	-0.00471148	0.984319	-0.266793	0.279545
APBB1	-0.530703	0.0238048	0.131835	0.527905	0.407176	0.0691651
APBB2	1.13766	0.00540231	0.270078	0.427343	0.455374	0.192406
APBB3	-0.17873	0.354574	0.255876	0.193412	0.615713	0.00664449
APC	3.5161	0.00326183	0.361609	0.68708	-0.522659	0.567552
APC2	-1.41138	0.000398964	0.205584	0.473507	0.562949	0.0671114
APCDD1	-0.497379	0.0899431	-0.0209642	0.938728	-1.34117	0.000460428
APCDD1L	1.72552	0.000660812	-0.475068	0.223841	-0.975924	0.024547
APEH	-0.923784	0.00080991	0.0203564	0.921507	-0.0320326	0.876831
APEX1	-0.239175	0.173278	0.0290339	0.862937	0.17201	0.317476
APEX2	-0.717835	0.00480013	0.0307835	0.882586	-0.0898111	0.667846
APH1A	-0.746503	0.00317012	-0.0663993	0.744316	-0.290949	0.17077
APH1B	0.208628	0.384587	-0.0825785	0.727227	-0.287795	0.239264
API5	2.72333	0.00236894	0.0858961	0.898802	-0.595238	0.390347
APIP	2.07672	0.00131224	0.175874	0.721252	0.411198	0.410173
APLN	0.216691	0.425434	-0.760458	0.0147054	-0.321754	0.245732
APLP1	-0.434509	0.134821	-0.16245	0.557939	0.323311	0.254111
APLP2	1.02083	0.000508146	-0.0384279	0.858021	0.584781	0.0176869
APMAP	-0.163311	0.305575	0.0830752	0.595577	0.262565	0.11183
APOA1BP	-0.688149	0.00619453	-0.0299218	0.885864	-0.101555	0.627937
APOBEC3B	0.0506159	0.792502	-0.0959004	0.619854	0.426121	0.0442375
APOBEC3C	-0.22423	0.18661	-0.275407	0.111537	-0.214374	0.205336
APOBEC3D	-0.381288	0.16949	-0.267897	0.323352	-0.221906	0.410956
APOBEC3F	-0.540986	0.024177	-0.341489	0.127231	-0.791738	0.00288497
APOBEC3G	0.261365	0.16839	-0.108441	0.553622	-0.459413	0.0253372
APOBEC3H	0.265423	0.405462	-0.232929	0.470483	0.606537	0.0731097
APOC1	-0.148004	0.568141	-0.142566	0.582258	0.0342955	0.894015
APOD	-4.74723	4.03833e-10	-1.89903	1.72256e-06	-6.83049	2.29886e-11
APOE	-0.886803	0.00515973	-0.741323	0.0141336	-1.6594	4.98562e-05
APOL1	-0.380154	0.0882625	-0.0153529	0.94112	-0.581921	0.0155161
APOL2	0.526044	0.00231131	0.140004	0.318216	0.0511527	0.709969
APOL3	0.789642	0.00629554	-0.313291	0.209353	-0.36825	0.145757
APOL4	-1.1377	0.00173985	-0.612226	0.0465108	-1.59917	0.000157806
APOL6	0.661759	0.0199253	-0.0721577	0.772297	-0.954246	0.00248869
APOLD1	1.81508	0.00785265	0.231396	0.696528	0.497076	0.406738
APOM	-0.380095	0.157076	0.0808313	0.75185	0.66653	0.0214581
APOO	0.284794	0.16669	-0.295469	0.15341	-0.605192	0.0095073
APOOL	1.63105	0.00885573	-0.389479	0.465999	-0.66485	0.228297
APOPT1	-0.219155	0.273442	-0.0158639	0.934985	-0.0696955	0.720967
APP	1.05293	0.00254857	-0.0861911	0.755431	0.381727	0.185009
APPBP2	2.81256	0.00239993	0.0859552	0.902548	-0.902416	0.224356
APPL1	2.39881	0.00707412	-0.131364	0.855379	-0.710035	0.340532
APPL2	1.65454	0.000331201	0.0759245	0.817065	0.619874	0.0789531
APRT	-0.731954	0.0117941	-0.113799	0.647886	-0.423654	0.108527
APTR	0.526616	0.128842	-0.260561	0.437312	-0.343884	0.312101
APTX	0.00129801	0.993217	0.105796	0.493122	-0.0356353	0.815771
AQP3	-1.52942	9.74294e-05	-0.681209	0.021339	-1.50446	0.000112735
AQP5	-0.818384	0.00285231	1.02368	0.00050194	3.57205	5.92835e-09
AQR	2.57896	0.00260106	0.0806022	0.901695	-0.476672	0.473337
AR	2.46918	0.00135508	-0.30679	0.608725	0.556054	0.353229
ARAF	-0.753588	0.00467829	0.0120874	0.955726	-0.049629	0.819931
ARAP1	-0.573463	0.0105872	-0.0765133	0.689566	0.0783951	0.682404
ARAP2	2.61615	0.00669335	-0.439883	0.58105	-1.4922	0.0932854
ARAP3	-0.108414	0.548897	-0.0439565	0.806644	0.122226	0.500135
ARC	-0.3275	0.477906	0.701519	0.133605	1.73404	0.00202441
ARCN1	2.25923	0.000405355	-0.0838427	0.851593	0.0250828	0.955344
AREG	1.0781	0.0218728	0.0440032	0.916316	-0.0908543	0.82965
AREL1	1.03943	0.00119792	0.136977	0.578962	0.683438	0.0157566
ARF1	-0.193054	0.333377	0.0920499	0.638966	0.241555	0.231635
ARF3	-0.198498	0.279529	-0.118376	0.511635	-0.328944	0.0860822
ARF4	0.395457	0.0207114	0.0767379	0.611502	0.248751	0.118054
ARF5	-0.834168	0.00245817	-0.0476287	0.827332	-0.392975	0.0925032
ARF6	0.389044	0.00860409	0.0355825	0.77653	0.228419	0.0884098
ARFGAP1	-0.520947	0.0256993	0.0316765	0.878238	-0.116414	0.576128
ARFGAP2	-0.519589	0.0226577	0.000579464	0.997696	-0.0806876	0.688774
ARFGAP3	1.47046	0.0277952	-0.0741974	0.899387	-0.166371	0.777443
ARFGEF1	3.02302	0.00510748	-0.485498	0.568667	-1.22036	0.176577
ARFGEF2	2.31643	0.00264709	0.0545639	0.926616	-0.253161	0.671332
ARFIP1	2.5921	0.00359465	0.244483	0.725761	-0.771111	0.290471
ARFIP2	-0.580186	0.012326	-0.0633153	0.750317	-0.179835	0.374038
ARFRP1	-0.765792	0.00241683	-0.0089766	0.964167	-0.329398	0.120027
ARG2	-0.380834	0.197339	-0.377836	0.200744	-1.89088	3.8102e-05
ARGLU1	1.75894	0.0103258	-0.099662	0.861687	0.109401	0.848306
ARHGAP1	-0.491847	0.0644017	-0.0786693	0.748312	-0.0975029	0.691303
ARHGAP10	0.51817	0.0374654	0.185923	0.414506	0.733969	0.00650877
ARHGAP11A	3.08883	0.00547452	0.100545	0.90744	-0.491246	0.576305
ARHGAP12	3.16317	0.00407156	0.419324	0.625428	-0.580353	0.511416
ARHGAP17	0.499515	0.0311611	0.351488	0.110292	1.14362	0.000151836
ARHGAP18	3.14668	0.000548388	0.0677306	0.914892	-0.319167	0.61912
ARHGAP19	2.24474	0.00226781	0.228692	0.687662	-0.039052	0.945307
ARHGAP21	2.49955	0.00847156	0.0488082	0.949217	-0.0285228	0.970345
ARHGAP22	0.46959	0.0818895	-0.0999763	0.691638	0.35104	0.180312
ARHGAP23	-0.487653	0.0700641	0.0302873	0.902987	0.473475	0.0772283
ARHGAP24	2.4585	0.000521362	0.494298	0.342861	1.46133	0.0138146
ARHGAP25	-0.753134	0.00523885	-0.50718	0.0391081	-2.38487	4.58001e-07
ARHGAP26	0.638553	0.074238	-0.0777627	0.814609	0.0593578	0.857896
ARHGAP27	-0.421745	0.076859	-0.207879	0.35642	0.0966621	0.663039
ARHGAP28	2.57594	0.00173342	0.808908	0.23289	0.267971	0.692917
ARHGAP29	3.18143	0.0021218	0.148396	0.846072	-0.507171	0.514409
ARHGAP30	0.174962	0.569517	0.565273	0.0826961	1.64374	0.000161831
ARHGAP31	1.44381	0.00101071	0.820562	0.0277798	2.05066	6.61748e-05
ARHGAP32	1.04916	0.0333097	-0.22865	0.608059	-0.542053	0.240269
ARHGAP33	-0.672127	0.0568021	0.0577155	0.857393	0.512123	0.130842
ARHGAP35	1.51434	0.00175322	0.0799141	0.830542	0.781974	0.0556675
ARHGAP39	-0.86824	0.0251716	0.0374762	0.912229	-0.331079	0.342035
ARHGAP4	-1.14498	0.00189866	-0.414221	0.165677	-0.662264	0.0377268
ARHGAP40	-0.592125	0.0191693	-0.384718	0.102091	-0.375718	0.109788
ARHGAP44	0.390631	0.189575	0.406116	0.174324	-1.41632	0.000696358
ARHGAP5	2.74753	0.00811597	0.301773	0.71725	-0.627276	0.461507
ARHGAP5-AS1	-0.13272	0.691254	-0.322094	0.347143	-0.400351	0.251107
ARHGDIA	-0.398609	0.17119	0.00888249	0.974543	0.106311	0.703484
ARHGDIB	0.623362	0.00876934	-0.37656	0.0814216	-0.636577	0.0078973
ARHGEF1	-0.642616	0.0114042	0.121647	0.577075	-0.0394808	0.855476
ARHGEF10	1.34362	0.00213624	-0.017909	0.958262	0.637622	0.0832589
ARHGEF10L	-0.726933	0.00149924	-0.102311	0.566588	-0.0577567	0.745097
ARHGEF11	0.863626	0.0125919	0.0479604	0.871516	0.716978	0.0309944
ARHGEF12	3.17503	0.00266166	-0.402938	0.612839	-0.634275	0.432104
ARHGEF16	-1.55652	1.36722e-05	-0.625936	0.0118493	-4.07716	2.18938e-09
ARHGEF17	-0.663116	0.00139631	0.448077	0.0152683	1.11152	1.96492e-05
ARHGEF18	-0.500868	0.0193684	0.240463	0.215589	0.464235	0.0275999
ARHGEF19	-1.07714	0.000220418	-0.128778	0.530567	-0.394851	0.0727969
ARHGEF2	-0.67698	0.00248984	0.433704	0.0295791	0.886708	0.000341154
ARHGEF25	-1.04371	0.00527463	-0.265111	0.388439	-0.793437	0.0229849
ARHGEF26	2.25022	0.00262781	0.869087	0.161919	1.51827	0.0238088
ARHGEF28	2.17515	0.00145911	0.146559	0.775333	0.587914	0.266031
ARHGEF3	1.00683	0.0279743	-0.369771	0.375391	-1.36196	0.00701971
ARHGEF34P	-0.584787	0.0855203	0.0808308	0.796752	-0.735626	0.0382112
ARHGEF35	0.108842	0.726122	-0.555946	0.0998567	-1.02165	0.00822079
ARHGEF37	0.162343	0.571907	-0.197227	0.494772	-0.158438	0.582244
ARHGEF39	-0.0347327	0.867461	-0.0378927	0.855575	0.313267	0.151473
ARHGEF4	-0.842649	0.00155027	-0.550927	0.0194072	-0.830428	0.00173167
ARHGEF40	0.0798826	0.696599	-0.0683613	0.738479	-0.66676	0.00668915
ARHGEF5	-1.0501	0.000329872	-0.293987	0.177052	-1.21908	9.86466e-05
ARHGEF7	0.718376	0.00557232	0.0824284	0.701292	0.682821	0.00755126
ARHGEF9	0.333006	0.0840989	0.354669	0.0681552	0.888799	0.000360714
ARID1A	0.608011	0.0454056	0.00416829	0.987939	0.879943	0.00761713
ARID1B	1.13593	0.00362087	-0.0120883	0.969322	0.0228526	0.942077
ARID2	3.05752	0.00217838	-0.039441	0.958281	-1.07135	0.187338
ARID3A	0.508806	0.10438	-0.443015	0.154671	-0.355535	0.246143
ARID3B	-0.131572	0.541331	-0.267409	0.226905	-0.565017	0.0208202
ARID4A	2.98354	0.00277596	0.259669	0.74076	-1.06388	0.218639
ARID4B	3.5283	0.00341244	0.0819491	0.929103	-0.553772	0.558948
ARID5A	-0.553678	0.0358769	-0.154129	0.518984	-1.03116	0.0010191
ARID5B	2.13238	0.00638716	0.0159	0.980163	-0.00732827	0.990885
ARIH1	1.81389	0.00182195	-0.00363071	0.993508	0.0761534	0.864636
ARIH2	-0.149409	0.230242	0.298025	0.0275963	0.543743	0.000717056
ARIH2OS	-1.18922	0.00358158	0.316079	0.335332	0.271396	0.40643
ARL1	2.17997	0.001537	-0.131471	0.80056	-0.200937	0.700535
ARL10	1.10028	0.00212224	-0.527315	0.0899269	-0.143323	0.621363
ARL13B	2.05136	0.0296677	0.310294	0.708029	-0.251155	0.763802
ARL14EP	1.74047	0.00725197	0.0973536	0.855945	-0.16219	0.763783
ARL15	2.40824	0.00351412	0.336553	0.614074	-1.12818	0.131975
ARL16	-0.645516	0.00608861	0.21379	0.285383	0.345393	0.096975
ARL2	-0.338722	0.104433	0.269097	0.187015	0.612252	0.00842297
ARL2BP	0.453647	0.0195341	0.0416558	0.806934	0.0467247	0.784157
ARL3	1.00234	0.00155651	0.119258	0.62894	0.461292	0.0807638
ARL4A	1.54474	0.00216959	0.0483714	0.902281	0.131362	0.739554
ARL4C	0.919353	0.00392792	-0.0468897	0.856269	-0.162919	0.533143
ARL4D	-0.778327	0.00147854	0.173895	0.36689	0.447306	0.0338952
ARL5A	1.90573	0.0060355	-0.141566	0.803399	-0.512784	0.379384
ARL5B	2.12337	0.0125272	0.0998192	0.889932	-0.54996	0.459947
ARL6IP1	2.32711	0.000982945	0.114632	0.824419	-0.0234597	0.963784
ARL6IP4	-0.63054	0.00701465	0.0583603	0.765319	0.117318	0.550994
ARL6IP5	1.18496	0.00125435	-0.138827	0.622821	-0.19325	0.496178
ARL6IP6	1.12446	0.0266025	-0.0480333	0.914565	-0.411038	0.369638
ARL8A	-0.620375	0.00615033	-0.0654527	0.728006	-0.0487722	0.795336
ARL8B	1.79792	0.00451812	-0.0367347	0.94227	-0.510694	0.327545
ARMC1	1.39222	0.0276353	-0.0189037	0.972847	-0.507409	0.372541
ARMC10	1.11172	0.00167864	-0.223015	0.424803	-0.299348	0.290386
ARMC2	0.15413	0.657673	-0.312757	0.380756	-0.355905	0.324332
ARMC5	-0.763239	0.0176556	-0.0591065	0.832342	-0.438727	0.136593
ARMC6	-0.796032	0.00248207	0.0174405	0.933339	-0.080418	0.700754
ARMC7	-0.85702	0.00372652	-0.00418409	0.985986	0.0300367	0.899727
ARMC8	2.17711	0.00292138	0.395155	0.49259	-0.0571512	0.920363
ARMC9	0.33369	0.0633267	0.108834	0.515088	0.413455	0.026604
ARMCX1	2.25818	0.0024449	-0.244964	0.676706	0.0988562	0.865456
ARMCX2	1.60654	0.00072763	-0.214718	0.545985	0.219751	0.536044
ARMCX3	2.48786	0.00152027	0.480539	0.421239	-0.104381	0.860168
ARMCX5	1.77872	0.00629834	-0.11963	0.825446	-0.457095	0.412006
ARMCX6	-0.313607	0.162283	0.0730972	0.733332	0.195622	0.369792
ARMT1	2.63805	0.00538693	0.332821	0.659296	-0.260286	0.731959
ARNT	0.403594	0.0379948	-0.0212918	0.903446	0.438004	0.0266462
ARNT2	-1.21242	0.000294135	0.470127	0.0661931	0.10345	0.662682
ARNTL	1.28107	0.0221722	-0.350454	0.481133	-0.685972	0.184268
ARNTL2	2.13026	0.00722807	-0.837528	0.215687	-2.02556	0.0111967
ARPC1A	0.181934	0.343038	-0.0560101	0.766082	0.148829	0.434877
ARPC1B	-0.377805	0.0968027	-0.0741851	0.728219	-0.0926676	0.664758
ARPC2	0.186847	0.248023	-0.0230855	0.882973	-0.167233	0.298369
ARPC3	0.369765	0.106	-0.614823	0.0138577	-0.842587	0.00208996
ARPC4	-0.417834	0.0654328	-0.0540903	0.795985	-0.119096	0.571544
ARPC5	1.34425	0.000434981	0.0718368	0.794733	-0.0151864	0.956103
ARPC5L	0.00211493	0.988759	0.0525726	0.726906	-0.0187387	0.900731
ARPIN	0.139539	0.380156	-0.018864	0.903928	0.242043	0.141054
ARPP19	2.40792	0.0043121	-0.0477725	0.942402	-1.01952	0.148603
ARRB1	0.433989	0.066668	0.148974	0.499697	1.33134	6.61879e-05
ARRB2	-0.739773	0.00141301	0.0698642	0.697022	0.265151	0.157342
ARRDC1	-0.939813	0.00123223	-0.0866658	0.697429	-0.335024	0.151368
ARRDC1-AS1	-0.768608	0.00439622	0.071952	0.743802	0.072444	0.742202
ARRDC2	0.0826243	0.628366	-0.235051	0.184524	0.833356	0.000384149
ARRDC3	2.70193	0.00585551	0.297458	0.702018	-0.378123	0.630076
ARRDC3-AS1	0.197987	0.441895	0.028386	0.913059	-0.243995	0.356715
ARRDC4	1.75741	0.0322164	-0.270076	0.714604	0.0355389	0.96138
ARSA	-0.837241	0.00660519	-0.0533707	0.834657	-0.47362	0.0848987
ARSB	0.927017	0.00195943	0.242972	0.312604	0.873071	0.00294162
ARSD	-0.500715	0.024501	0.1713	0.391371	0.120208	0.544254
ARSE	-0.581017	0.056119	0.118036	0.669274	-0.190525	0.497058
ARSG	0.133104	0.509337	0.599719	0.0104921	1.49841	1.00089e-05
ARSI	-0.770095	0.00876586	-0.109823	0.657433	-0.436859	0.0981121
ARSJ	1.93234	0.010283	-0.194116	0.757428	-0.385691	0.543552
ARSK	2.3306	0.00611709	-0.114882	0.869277	-0.506926	0.479035
ARTN	-1.92625	3.2213e-05	-0.387409	0.190573	-4.7637	1.78936e-08
ARV1	2.27109	0.000264262	0.233283	0.591943	0.586903	0.192307
ARVCF	-0.564886	0.0105895	-0.272968	0.165406	-0.246878	0.206246
ASAH1	1.87611	0.00548528	0.0445271	0.934871	-0.135035	0.804865
ASAP1	1.76979	0.00723828	-0.0111683	0.983506	0.5723	0.302056
ASAP2	2.1237	0.00292474	-0.247337	0.657883	-0.310104	0.58032
ASAP3	-0.850806	8.23461e-05	0.378224	0.0207808	0.737982	0.000264596
ASB1	-0.0627866	0.656121	0.282596	0.0635831	0.626382	0.000789721
ASB13	-0.163008	0.413501	0.0163256	0.933682	0.36197	0.085561
ASB16-AS1	-0.677273	0.0111674	-0.0641787	0.777652	0.0539666	0.81226
ASB2	-0.396019	0.34761	-1.17466	0.0157988	-3.30542	2.13038e-05
ASB6	-0.213167	0.327365	-0.057723	0.786456	0.183586	0.396089
ASB7	1.33413	0.0160518	-0.0674679	0.887793	-0.17429	0.716934
ASB8	0.633649	0.0122842	0.0600703	0.782341	0.235044	0.291604
ASCC1	0.96167	0.00204101	-0.0478249	0.845326	-0.0321579	0.89565
ASCC2	-0.511551	0.0155864	7.37921e-05	0.999679	-0.082632	0.653497
ASCC3	2.81665	0.00333009	-0.114489	0.875928	-1.25374	0.115282
ASF1A	1.512	0.00864031	0.100804	0.833739	-0.367354	0.45217
ASF1B	-0.509431	0.0236458	-0.031113	0.875536	0.298077	0.152691
ASH1L	3.09498	0.00480133	-0.310633	0.716492	-0.49069	0.569931
ASH1L-AS1	-0.554305	0.176512	-0.209814	0.592887	-0.32505	0.414574
ASH2L	0.634773	0.00224221	0.155831	0.353228	0.652285	0.00186648
ASIC1	-0.761573	0.0120288	0.0267388	0.917518	0.610896	0.0339389
ASL	-0.729204	0.00388345	0.0166773	0.935046	-0.480409	0.0352282
ASNA1	-0.584083	0.0178409	0.0806598	0.707977	0.169917	0.435198
ASNS	-1.17041	2.14949e-05	0.338928	0.0654519	0.824206	0.000418411
ASNSD1	2.55568	0.00431711	0.341033	0.62795	-0.288183	0.683268
ASPH	2.903	0.00208709	0.116132	0.868518	-0.0025737	0.997075
ASPHD1	-0.43158	0.140515	-0.390303	0.17865	-1.07468	0.00239335
ASPHD2	-0.541498	0.0104181	0.322848	0.0926622	-0.0459417	0.7985
ASPM	3.76152	0.00241466	0.194247	0.830297	-0.77703	0.407841
ASPSCR1	-1.04227	0.000551729	0.174703	0.435374	0.0474258	0.830164
ASRGL1	-0.734233	0.00116767	0.104144	0.549839	0.242753	0.178191
ASS1	-2.4641	1.93863e-08	0.0659478	0.700734	-0.212147	0.230552
ASTE1	1.32693	0.00429975	0.0881253	0.818415	0.131292	0.733396
ASTN2	0.11614	0.662451	0.368017	0.182802	0.865634	0.00660834
ASUN	2.79824	0.00234198	-0.0637364	0.926987	-0.821725	0.25925
ASXL1	0.371161	0.0965067	0.231346	0.281583	0.832713	0.00184209
ASXL2	2.57645	0.00361848	-0.0539272	0.937716	-0.290162	0.676832
ATAD1	2.46352	0.00296047	0.0938549	0.883229	-0.356357	0.581655
ATAD2	2.47877	0.00765899	0.071895	0.923241	-0.483771	0.523049
ATAD2B	2.87344	0.00795969	0.220461	0.806062	-0.276612	0.762855
ATAD3A	-0.238002	0.34523	0.174605	0.484236	0.209909	0.40283
ATAD3B	0.0642079	0.809709	-0.157464	0.55771	-0.352761	0.203262
ATAD3C	-1.38194	0.00025918	-0.380859	0.163083	-0.934423	0.0041349
ATAD5	3.06573	0.00456234	0.340388	0.69173	-0.386756	0.659924
ATAT1	-0.396488	0.0792673	0.00869098	0.966909	0.13322	0.52877
ATE1	2.05308	0.00408469	0.306387	0.59181	-0.244149	0.669977
ATF1	1.51019	0.0121775	0.0279421	0.956457	0.114836	0.822749
ATF2	2.06459	0.00370476	0.298476	0.597305	-0.606936	0.296955
ATF3	-0.514683	0.0197734	0.30559	0.133506	0.0884985	0.648431
ATF4	-1.15559	4.50416e-06	0.0715926	0.616659	0.362037	0.0243222
ATF5	0.116103	0.606495	0.0422157	0.850665	0.189145	0.406268
ATF6	0.994475	0.00106783	0.0748685	0.746486	0.040558	0.860823
ATF6B	-0.54461	0.00337488	-0.0109283	0.941897	0.402765	0.0188001
ATF7	0.426385	0.0380734	-0.057678	0.75635	0.460368	0.0273457
ATF7IP	2.5791	0.00475494	-0.371384	0.609138	-0.851253	0.258291
ATG10	0.63469	0.0322512	0.118401	0.657165	-0.0345711	0.896696
ATG101	-0.714518	0.00741309	0.16795	0.456916	0.141611	0.529022
ATG12	1.76737	0.0031615	-0.0149416	0.974762	-0.16969	0.720665
ATG13	-0.470889	0.0232708	-0.0120427	0.947527	0.0202455	0.911929
ATG14	1.33156	0.00494529	-0.138755	0.721507	-0.0159764	0.967182
ATG16L1	0.457446	0.0150454	0.0819379	0.617212	0.441021	0.01815
ATG16L2	0.0884965	0.718135	0.107127	0.662719	0.497857	0.0612791
ATG2A	-0.389285	0.158825	-0.0621722	0.813496	0.0905489	0.731543
ATG2B	2.86517	0.0037914	-0.172327	0.822894	-0.875649	0.277521
ATG3	1.64459	0.00251847	0.126004	0.767756	0.463174	0.289902
ATG4A	2.00883	0.000750038	-0.0809388	0.854536	-0.665555	0.156681
ATG4B	-0.518962	0.0294098	0.00952274	0.96418	0.0945336	0.657241
ATG4C	2.89874	0.0028995	0.791091	0.315155	0.0289956	0.970728
ATG4D	-1.15004	0.000669746	0.0720749	0.772748	0.145533	0.562251
ATG5	1.85144	0.00626578	0.0230312	0.966665	-0.344761	0.537053
ATG7	-0.577594	0.00582688	0.138444	0.431009	-0.107294	0.539606
ATG9A	-0.585773	0.0138255	0.0581919	0.77669	0.165342	0.42638
ATHL1	-0.358582	0.0634576	0.0211997	0.905053	-0.0210132	0.905951
ATIC	-0.246186	0.175939	0.147982	0.403178	0.191782	0.28381
ATL2	2.59568	0.00351202	-0.108329	0.875467	-0.762605	0.289145
ATL3	0.379397	0.00736042	0.151457	0.218429	0.101227	0.401959
ATM	3.75942	0.00149566	-0.207971	0.807155	-0.584503	0.501209
ATMIN	1.12679	0.0033748	-0.0722229	0.815073	-0.0419756	0.891836
ATN1	-0.778643	0.00841408	0.018341	0.941059	0.279051	0.274215
ATOH8	-0.946551	0.00233835	0.477241	0.0706844	1.32115	0.00018389
ATOX1	-0.328538	0.162457	-0.132001	0.559542	-0.247286	0.283814
ATP10A	-1.17871	0.00048836	0.384547	0.135003	-0.129117	0.599904
ATP10D	1.88147	0.00559341	-0.197534	0.720007	-0.923256	0.117732
ATP11A	1.13806	0.00729388	0.119907	0.735039	0.753486	0.0519588
ATP11B	2.80641	0.00667906	-0.16318	0.842799	-0.360874	0.663445
ATP11C	3.18003	0.00384564	0.185733	0.829376	-0.434044	0.623319
ATP13A1	-0.624503	0.0184712	0.0340182	0.882927	0.291006	0.223746
ATP13A2	-1.25176	0.000443653	0.0185296	0.942553	-0.421868	0.121664
ATP13A3	3.06549	0.00612856	0.10967	0.899787	-0.460636	0.601494
ATP1A1	0.184107	0.36791	0.178212	0.382891	0.623012	0.00880623
ATP1A1-AS1	-0.567842	0.0488231	0.30874	0.247946	0.285325	0.284776
ATP1B1	1.67857	0.00360636	-0.232411	0.61539	0.230194	0.618186
ATP1B3	0.620644	0.0025113	0.0850489	0.605206	0.447557	0.0171486
ATP2A1	-0.252705	0.38241	0.323331	0.262743	1.17705	0.00118077
ATP2A1-AS1	-1.007	0.0039166	0.0903435	0.747729	0.267512	0.349839
ATP2A2	1.23101	0.000633863	0.00471295	0.985834	0.577691	0.0479375
ATP2A3	-0.411227	0.28474	-0.2957	0.43513	-0.302305	0.426767
ATP2B1	2.90265	0.00747929	0.372637	0.66645	-0.148706	0.863531
ATP2B4	1.65106	0.00276925	-0.198972	0.649076	0.465443	0.296598
ATP2C1	1.80767	0.00153192	-0.100446	0.817133	-0.111064	0.798429
ATP2C2	-1.86697	5.99766e-05	-0.726293	0.029559	-6.95556	1.86883e-09
ATP5A1	0.337246	0.103541	0.187396	0.345275	0.532156	0.0172479
ATP5B	-0.269934	0.231243	0.069731	0.749537	0.212479	0.339944
ATP5C1	0.101926	0.542863	-0.119779	0.476086	-0.0595694	0.720692
ATP5D	-0.3625	0.236328	0.161058	0.588592	0.122675	0.679542
ATP5E	0.26072	0.316703	-0.306398	0.24396	-0.146631	0.56758
ATP5F1	1.17677	0.000748815	-0.216026	0.413324	-0.0482509	0.85283
ATP5G1	-0.100968	0.648515	-0.0955599	0.666019	0.0614956	0.780655
ATP5G2	-0.557149	0.0328783	0.096138	0.681697	0.358156	0.144933
ATP5G3	-0.179904	0.396128	-0.015881	0.93927	-0.157197	0.456689
ATP5H	0.226585	0.333845	-0.331801	0.167178	-0.259224	0.272397
ATP5I	-0.0323084	0.860567	-0.324286	0.0985506	-0.339832	0.0853052
ATP5J	0.0748659	0.573858	-0.286585	0.0483905	-0.031375	0.812674
ATP5J2	-0.255865	0.170187	-0.232811	0.208729	-0.0133965	0.940145
ATP5L	-0.188168	0.280903	-0.116284	0.498044	-0.0214248	0.899624
ATP5O	0.52021	0.0258995	-0.112833	0.58819	0.0690365	0.739349
ATP5S	0.286048	0.220518	-0.134549	0.555096	-0.190054	0.409291
ATP5SL	-0.696179	0.0062232	0.0369024	0.861183	-0.1846	0.389874
ATP6AP1	-0.580903	0.0177793	0.0734035	0.731473	0.247115	0.260939
ATP6AP1L	0.576964	0.10155	0.268231	0.42569	0.968307	0.0122236
ATP6AP2	1.53967	0.00162101	0.0729612	0.845782	-0.00274497	0.994161
ATP6V0A1	0.0965176	0.655702	-0.172667	0.429967	0.189306	0.388113
ATP6V0A2	0.537412	0.0204758	0.11303	0.58137	0.191658	0.356211
ATP6V0A4	-0.186728	0.577962	2.20012	2.17347e-05	3.97685	9.68819e-08
ATP6V0B	-0.673469	0.0168376	0.0538122	0.825904	0.0982802	0.688693
ATP6V0C	-0.680714	0.0315173	-0.0174974	0.95054	-0.0972407	0.731039
ATP6V0D1	-0.359508	0.131614	-0.183799	0.422613	-0.424919	0.0804986
ATP6V0E1	0.0118618	0.946621	-0.112904	0.52785	-0.165388	0.360195
ATP6V0E2	-0.556379	0.014896	0.473476	0.0316993	1.33493	2.58515e-05
ATP6V0E2-AS1	-1.09828	0.00350937	0.673568	0.0398295	1.15117	0.0021756
ATP6V1A	2.36295	0.00313523	-0.0595435	0.923485	-0.771165	0.234231
ATP6V1B2	0.433915	0.0160777	0.152736	0.339561	0.379029	0.0305876
ATP6V1C1	2.59441	0.00388636	0.00951205	0.989123	-0.430116	0.543426
ATP6V1D	2.04354	0.000699702	0.158968	0.717346	0.294727	0.505541
ATP6V1E1	0.919769	0.000348773	-0.142138	0.448604	0.219609	0.249927
ATP6V1E2	-0.808722	0.0160861	-0.121274	0.675736	-0.300362	0.311863
ATP6V1F	-0.567079	0.0210578	-0.0369137	0.86412	-0.0246141	0.909127
ATP6V1G1	1.12641	0.00821234	-0.137705	0.700225	-0.224207	0.533502
ATP6V1G2	0.29752	0.191279	-0.284245	0.212731	0.305762	0.180996
ATP6V1H	0.850837	0.00416318	-0.079082	0.744153	0.22636	0.358527
ATP7A	2.50695	0.00746519	-0.595125	0.458557	-1.29111	0.138173
ATP7B	0.360353	0.177121	0.0884585	0.730895	0.52804	0.0585048
ATP8B1	2.69734	0.00413826	0.492035	0.505699	0.265632	0.717694
ATP8B2	0.441237	0.0159762	-0.00835652	0.958106	0.436496	0.0169092
ATP8B3	0.132639	0.635111	0.19099	0.497304	0.85761	0.00853777
ATP9A	1.17342	0.00186554	-0.0404402	0.890734	-0.322667	0.287148
ATP9B	0.476758	0.0937365	-0.0696034	0.794174	0.594414	0.0431593
ATPAF1	1.1143	0.00202807	0.00495172	0.986031	0.473369	0.114863
ATPAF2	-0.681451	0.00537618	0.00574003	0.977265	0.00900276	0.964362
ATPIF1	-0.064739	0.59627	-0.282441	0.0363325	-0.296057	0.0296639
ATR	3.33734	0.00268768	0.216544	0.794755	-0.756109	0.381219
ATRAID	-0.450108	0.0389877	0.0339427	0.862972	0.00275494	0.988817
ATRIP	0.100548	0.606697	0.116529	0.551629	0.254667	0.206589
ATRN	0.904463	0.0148126	-0.00167331	0.995826	0.520403	0.124397
ATRX	3.23429	0.00262732	0.219354	0.785604	-1.4144	0.112946
ATXN1	1.92963	0.00303203	0.226141	0.664769	0.253764	0.627986
ATXN10	1.0095	0.000629504	0.234252	0.296174	0.784643	0.00367625
ATXN1L	1.01686	0.00346114	0.20119	0.477315	0.594781	0.0524815
ATXN2	0.595208	0.0303012	0.0230425	0.925188	1.05862	0.00105104
ATXN2L	-0.869097	0.00286112	0.148259	0.527178	0.308256	0.201809
ATXN3	2.12378	0.00836371	-0.172984	0.799215	-0.809432	0.260084
ATXN7	2.05678	0.0107049	-0.12451	0.853445	-0.281276	0.678701
ATXN7L1	0.523679	0.0431825	-0.122801	0.60465	-0.0258656	0.912712
ATXN7L2	-0.463578	0.0548162	0.08403	0.703935	0.179997	0.421302
ATXN7L3	-0.527408	0.0126892	-0.186065	0.316916	-0.225454	0.230216
ATXN7L3B	0.405114	0.0554049	0.191563	0.333165	0.21263	0.285242
AUH	1.54182	0.00814511	-0.332923	0.505963	0.0748475	0.879344
AUNIP	-0.445598	0.0133572	-0.0364934	0.814025	-0.151751	0.338141
AUP1	-0.614356	0.0134774	0.0216188	0.919441	-0.0743701	0.728609
AURKA	1.13615	0.000264251	0.203743	0.363788	1.09449	0.000356495
AURKAIP1	-0.473186	0.0715557	0.123286	0.613409	0.036178	0.881513
AURKB	-0.403044	0.0739154	0.0730477	0.727052	0.450628	0.0492529
AURKC	-0.552424	0.150336	0.315765	0.385558	-0.13228	0.716305
AVEN	0.174358	0.398428	0.25507	0.22505	0.434738	0.0508805
AVL9	1.3017	0.00241769	0.414769	0.234988	0.391431	0.260952
AVPI1	-0.844356	0.0013686	0.530783	0.0214337	1.23945	6.45162e-05
AXIN1	-1.03284	0.000123331	-0.0250463	0.890763	0.0440911	0.809164
AXL	0.33064	0.109512	0.878657	0.000737342	2.07316	3.80786e-07
AZI2	1.35609	0.0278001	0.143943	0.79085	-0.528776	0.342579
AZIN1	1.35985	0.00305945	0.0672893	0.853734	-0.188769	0.607577
AZIN2	-0.415814	0.0720329	0.367506	0.105316	0.929731	0.000959149
B2M	1.23685	0.00571483	-0.133136	0.71706	-0.250666	0.498575
B3GALNT1	1.77711	0.00844166	0.0394227	0.944396	-0.312991	0.585847
B3GALNT2	1.59228	0.00425788	-0.264998	0.558686	-0.574109	0.220467
B3GALT4	-0.40912	0.26418	-0.161178	0.651065	0.0162454	0.96346
B3GALT6	-0.42827	0.148309	-0.0933265	0.740802	-0.223459	0.434237
B3GAT3	-0.230307	0.311343	-0.0109496	0.960654	0.428004	0.0741177
B3GLCT	1.09961	0.0331337	0.20224	0.663269	-0.24387	0.603309
B3GNT2	1.8476	0.0101625	-0.159019	0.792915	-1.11478	0.0939763
B3GNT3	-1.76872	8.9044e-05	-0.966204	0.00665388	-4.98718	1.59507e-08
B3GNT5	2.69506	0.00584391	-0.162021	0.834622	-1.32405	0.118096
B3GNT7	-0.141892	0.639721	-0.32776	0.291664	-1.57544	0.000348529
B3GNT8	-0.634462	0.034659	-0.14067	0.602246	-0.905736	0.00575147
B3GNT9	-0.512694	0.0305355	0.14433	0.498781	0.355736	0.112612
B3GNTL1	-0.37253	0.179496	0.104022	0.695837	0.515008	0.0723255
B4GALNT1	-0.908846	0.0158403	-0.510042	0.134949	-1.16062	0.00428
B4GALNT3	-0.151551	0.604308	-0.607105	0.0566935	-2.97163	1.0786e-06
B4GALNT4	-1.21478	0.0025709	-0.643288	0.0623597	-1.83723	0.000128625
B4GALT1	0.212425	0.328166	0.0450138	0.832344	0.122156	0.568249
B4GALT2	-0.783893	0.00492144	-0.0215522	0.924773	-0.259548	0.269468
B4GALT3	-0.495795	0.0269481	0.0513211	0.796497	0.213637	0.294838
B4GALT4	1.44308	0.00354455	0.299961	0.455617	0.74877	0.0800602
B4GALT5	1.45319	0.000594973	-0.168577	0.58886	0.269757	0.39183
B4GALT6	2.46866	0.0251543	0.0244007	0.980466	-0.643878	0.539443
B4GALT7	-0.553075	0.0159503	0.137128	0.494881	0.179159	0.3762
B4GAT1	0.0824927	0.689198	0.316953	0.142693	0.868409	0.00120874
B9D1	-0.345439	0.182596	0.188974	0.452269	0.000708507	0.997723
B9D2	-0.362093	0.170321	0.0810363	0.748343	-0.207871	0.417612
BABAM1	-0.583986	0.0167884	-0.0262797	0.901388	-0.0560738	0.79177
BACE1	0.0733779	0.630129	0.213411	0.177319	0.78558	0.000245229
BACE2	-0.407256	0.0125316	0.110338	0.437072	0.140982	0.324972
BACH1	2.94297	0.00258978	0.222289	0.76418	-0.620133	0.416193
BAD	-0.686021	0.0132455	0.284948	0.245255	0.249298	0.305928
BAG1	-0.0620117	0.710626	0.118358	0.482445	0.485374	0.0124123
BAG2	2.32401	0.0017316	-0.328528	0.564566	0.0768693	0.891595
BAG3	0.331375	0.194609	-0.188094	0.449772	0.0485713	0.843304
BAG4	1.89544	0.00326575	-0.100277	0.844385	-0.333882	0.51916
BAG5	2.10391	0.0066172	-0.251263	0.690347	-0.551844	0.390711
BAG6	-0.399552	0.0720828	0.0446908	0.827971	0.218155	0.30054
BAHCC1	0.281782	0.313993	0.245415	0.378018	1.25538	0.000669677
BAHD1	-0.264697	0.20714	0.0093057	0.963248	0.267916	0.201812
BAIAP2	-0.746744	0.00361206	0.294394	0.173791	0.609695	0.0118361
BAIAP2-AS1	-0.203813	0.421343	-0.39636	0.13298	-0.353899	0.175543
BAIAP2L1	-0.430379	0.0119613	-0.154684	0.303602	-0.452921	0.00905788
BAIAP3	-0.506697	0.0993612	0.320224	0.269184	0.734467	0.0213077
BAK1	-0.767513	0.00619715	-0.202907	0.390447	-0.871656	0.00280017
BAMBI	0.17442	0.605828	0.880441	0.0194896	1.84471	0.000125307
BANF1	-0.305928	0.158508	0.0226531	0.91282	0.212255	0.31635
BANP	-0.647879	0.0145772	0.0355096	0.876518	-0.0137975	0.951857
BAP1	-0.545889	0.00906102	-0.0420126	0.812341	0.173535	0.336653
BARD1	2.50592	0.00711908	-0.133259	0.860482	-0.789862	0.317795
BASP1	0.264438	0.150242	0.0874263	0.619435	0.31641	0.0912758
BATF	1.20864	0.00273637	-0.834215	0.0291642	-1.26575	0.00366222
BATF2	-0.384752	0.136182	-0.220594	0.376199	-1.79283	1.49384e-05
BATF3	0.187323	0.602111	0.387238	0.289779	0.50371	0.17642
BAX	-0.695797	0.00407355	-0.102436	0.605131	-0.129905	0.513672
BAZ1A	2.97405	0.00317345	-0.208522	0.786032	-1.463	0.0855776
BAZ1B	2.2929	0.00410258	-0.0927148	0.882497	-0.357318	0.572761
BAZ2A	0.160354	0.276015	-0.0559872	0.696842	0.265773	0.0838778
BAZ2B	2.98171	0.00696869	-0.0510495	0.954144	-1.62369	0.10721
BBC3	-0.839766	0.00358914	-0.256076	0.283434	-0.247847	0.298569
BBIP1	0.444611	0.228581	-0.0546966	0.878438	0.147671	0.680634
BBS1	-0.268054	0.165857	-0.018283	0.921175	0.310446	0.113322
BBS10	2.80743	0.00343023	0.323942	0.670151	-0.397123	0.611506
BBS2	1.13685	0.00443116	-0.0330986	0.918898	-0.157827	0.629687
BBS4	1.01613	0.000782035	0.404649	0.0946735	0.416596	0.0866219
BBS5	1.5466	0.00484586	0.248423	0.588663	0.654911	0.168426
BBS7	1.99494	0.0029522	-0.0821682	0.876254	-0.245579	0.644258
BBS9	1.61154	0.00218583	-0.241351	0.565475	-0.136155	0.744773
BBX	2.96975	0.00632513	0.273689	0.748318	-1.05814	0.238647
BCAM	-1.99748	3.77449e-06	-0.0807373	0.732099	-0.0656692	0.780504
BCAN	-0.747634	0.0144931	0.054402	0.835465	-0.783375	0.0115308
BCAP29	1.76775	0.00387274	0.119219	0.807045	-0.557299	0.270167
BCAP31	-0.498931	0.0264396	-0.0536069	0.788244	-0.304206	0.146614
BCAR1	-0.546922	0.0475141	-0.0326082	0.896493	-0.150166	0.552388
BCAR3	1.22792	7.4921e-05	0.306691	0.153487	1.61124	6.64759e-06
BCAS2	2.09101	0.00585808	0.104674	0.864186	-0.0760723	0.901276
BCAS3	-0.563181	0.00766561	0.0508724	0.774084	0.342713	0.072842
BCAS4	-0.574439	0.0514251	-0.0965727	0.719772	-0.418878	0.139257
BCAT1	1.43522	0.0153019	0.285389	0.575185	-0.450306	0.383694
BCAT2	-0.67019	0.00931052	0.037218	0.864265	-0.0424317	0.845561
BCCIP	2.25719	0.00206427	0.0727583	0.896234	-0.0570789	0.918619
BCDIN3D	-0.175381	0.470209	0.317543	0.20135	-0.3572	0.157777
BCHE	3.50153	0.000807241	-0.00272466	0.99782	1.85888	0.0362292
BCKDHA	-0.852154	0.000385814	0.0547595	0.752534	0.152099	0.38841
BCKDHB	1.1081	0.00595117	-0.00505217	0.987921	0.0802398	0.810354
BCKDK	-0.523261	0.0388064	0.03367	0.882655	0.166178	0.471566
BCL10	1.87652	0.00271934	-0.138554	0.778909	-1.05046	0.0562103
BCL2L1	-0.403423	0.0603523	0.132103	0.507339	0.630871	0.0074246
BCL2L11	1.2246	0.00170732	-0.230585	0.455394	0.195276	0.524924
BCL2L12	-0.483982	0.0459474	-0.0360629	0.86983	0.0424161	0.847218
BCL2L13	0.168851	0.234574	0.111852	0.422705	0.227785	0.117849
BCL2L2	0.763919	0.0170734	-0.0115059	0.96704	0.128002	0.647419
BCL3	-0.169586	0.552679	-0.258099	0.371436	-0.3576	0.223545
BCL6	1.10195	0.00302316	0.136162	0.648556	1.12755	0.0026144
BCL7A	0.193501	0.284972	0.0185874	0.916039	0.644713	0.00321478
BCL7B	-0.591249	0.0163042	0.0705068	0.741623	-0.0876748	0.682363
BCL7C	-0.6591	0.00947756	0.0337001	0.875319	-0.201607	0.357593
BCL9	0.277232	0.353628	-0.171557	0.561603	0.266169	0.372737
BCL9L	-0.27804	0.329777	-0.151076	0.590512	0.143533	0.608918
BCLAF1	3.12881	0.00244395	0.325352	0.672935	-0.444717	0.568068
BCOR	1.54815	0.00288573	0.144991	0.725329	1.2321	0.0111171
BCORL1	-0.149352	0.611233	-0.238042	0.422295	-0.0443123	0.879483
BCR	-0.602746	0.0149155	-0.140553	0.515096	-0.448629	0.055062
BCS1L	-0.399837	0.0584095	0.109534	0.574448	0.0411271	0.832023
BDH1	-0.284341	0.153694	0.181835	0.347784	0.49817	0.0210762
BDH2	1.28468	0.0132479	-0.105489	0.812283	-0.17154	0.700464
BDKRB2	0.496885	0.117831	-0.30796	0.317449	-2.78803	2.80084e-06
BDNF	1.12075	0.025633	0.175939	0.69459	0.823738	0.0850946
BDP1	3.18189	0.00341058	-0.150673	0.855461	-0.93761	0.279024
BECN1	1.33068	0.00129368	0.0493825	0.875693	0.36139	0.266145
BEND3	0.987495	0.00759234	0.143525	0.645378	0.927667	0.010864
BEND7	-1.20057	0.0022625	0.831113	0.0149227	1.58949	0.00018481
BEST1	-0.8609	0.00896375	0.159605	0.564641	0.257417	0.359104
BET1	1.86989	0.0044117	0.272234	0.608498	-0.34361	0.523287
BET1L	-0.476395	0.0385297	0.0459506	0.824775	0.148627	0.478665
BEX1	1.08885	0.000194801	2.99429	1.52073e-08	4.70268	2.43474e-10
BEX2	-0.775027	0.0262626	0.0282962	0.926629	0.521999	0.110174
BEX4	1.60633	0.00771121	-0.0977977	0.84832	0.211452	0.679325
BFAR	0.29308	0.0807932	0.0904342	0.565437	0.180654	0.261426
BFSP1	-0.298067	0.325782	-0.0821403	0.781465	-0.236957	0.432744
BGN	-0.962608	0.00479772	-0.460181	0.119148	-1.10629	0.00196047
BHLHB9	2.81468	0.00576442	-0.116635	0.896167	-0.348045	0.705836
BHLHE40	0.160342	0.352377	-0.382683	0.0408112	-0.653381	0.00226157
BICC1	2.27635	0.00551062	0.251891	0.70284	-0.276913	0.677457
BICD1	1.57331	0.00107635	-0.199094	0.592925	0.266631	0.474069
BICD2	1.62887	0.00132939	-0.0440113	0.909059	0.458774	0.248615
BID	-0.116267	0.475162	0.0235295	0.883759	0.224757	0.180499
BIK	-0.895111	0.0105662	-0.552191	0.083244	-2.43638	6.75868e-06
BIN1	-0.154133	0.468442	0.391434	0.0828013	0.901689	0.00108319
BIN3	-0.141546	0.44184	-0.113808	0.534366	-0.0203425	0.910808
BIRC2	2.14495	0.00933009	0.308362	0.650386	-0.86274	0.225397
BIRC3	3.03422	0.00395383	-0.367157	0.651495	-2.42757	0.0158966
BIRC5	-0.258061	0.244892	0.156518	0.471738	0.251525	0.256244
BIRC6	3.43467	0.00240397	-0.141549	0.865232	-1.0807	0.220686
BISPR	-0.707168	0.0149494	-0.3337	0.199596	-1.39429	0.000168373
BIVM	2.4831	0.0111781	-0.16405	0.847297	-0.926862	0.310731
BLCAP	-0.53225	0.0141957	-0.219142	0.256092	-0.697262	0.00289814
BLM	3.02097	0.00306072	0.26843	0.730037	-0.356839	0.650267
BLMH	0.933178	0.0025822	0.18584	0.455861	0.457833	0.0834139
BLNK	-0.737264	0.0376025	-0.738949	0.0375083	-1.61241	0.000401878
BLOC1S1	-0.470124	0.0295925	0.109943	0.570542	0.330238	0.106699
BLOC1S2	1.26819	0.0263516	-0.058412	0.907322	-0.697982	0.18527
BLOC1S3	-0.790788	0.00887622	-0.0330648	0.896442	-0.162745	0.525877
BLOC1S4	-0.090389	0.704995	-0.229579	0.345144	-0.245627	0.314243
BLOC1S6	2.99081	0.00467105	-0.0998372	0.903808	-0.690238	0.417624
BLVRA	0.464248	0.0194672	-0.00172213	0.992107	0.207787	0.247464
BLVRB	-1.04011	0.000842693	0.0803306	0.731058	0.143701	0.541139
BLZF1	2.66017	0.0023949	0.345462	0.607429	-0.396203	0.5611
BMF	0.45395	0.0702298	0.0122714	0.957787	-0.791787	0.00518134
BMP1	-0.663679	0.003102	-0.00508531	0.977474	-0.323772	0.0930545
BMP2	1.65661	0.000214514	-0.227858	0.483429	-0.118941	0.712836
BMP2K	1.95611	0.00595607	-0.124837	0.830418	-0.145807	0.803164
BMP4	-0.119864	0.52759	0.801706	0.0011098	1.8078	9.58124e-07
BMPR1A	2.35822	0.0111839	-0.204327	0.795168	-0.509569	0.526108
BMPR1B	1.05291	0.0269098	-0.486774	0.279035	-4.17661	1.915e-05
BMPR2	2.36992	0.00542387	-0.208104	0.7599	-0.638101	0.361103
BMS1	2.89456	0.00177583	-0.0467072	0.945697	-0.452254	0.516317
BMS1P20	0.589622	0.0434427	-0.182062	0.496841	0.0199106	0.940113
BMS1P4	1.66241	0.0132348	0.186537	0.753203	0.25188	0.672665
BNC1	1.29147	0.0135503	-0.389643	0.391753	-0.714121	0.132317
BNC2	2.64802	0.000925506	0.462605	0.452172	1.39949	0.0361814
BNIP1	-0.709911	0.00498989	0.278498	0.196241	0.242916	0.255506
BNIP2	2.48096	0.006673	-0.0279186	0.969686	-0.5825	0.438982
BNIP3	-0.413997	0.0149286	-0.346102	0.0347316	-0.240276	0.122976
BNIP3L	1.0406	0.0229143	-0.0880548	0.826365	-0.0640603	0.873196
BOC	0.556999	0.0560201	-0.153029	0.574122	-0.301414	0.281732
BOD1	0.183675	0.288661	0.169344	0.32615	0.49915	0.011394
BOD1L1	3.15907	0.00434482	-0.158475	0.853087	-0.442519	0.609446
BOK	-1.25366	0.00106075	0.0419991	0.884218	-0.298199	0.313105
BOLA1	-1.003	0.00261278	0.108317	0.681905	0.0283638	0.914261
BOLA3	0.549219	0.00775193	-0.25002	0.168236	-0.489954	0.0147551
BOLA3-AS1	0.329305	0.214812	0.152901	0.554817	0.538559	0.0545145
BOP1	-0.411219	0.119895	0.0107136	0.965717	-0.31485	0.223174
BORA	2.36735	0.00324537	0.173686	0.78399	-0.433319	0.503891
BPGM	2.11895	0.000287558	-0.098486	0.809337	-0.304433	0.462901
BPHL	-0.207076	0.316955	-0.0184462	0.927257	0.015344	0.939484
BPNT1	0.157867	0.350885	-0.231981	0.18035	-0.348483	0.0548369
BPTF	2.35425	0.0115795	-0.452324	0.562814	-0.842688	0.294758
BRAF	1.24583	0.01469	0.0536915	0.903281	0.125351	0.777328
BRAP	0.700562	0.00731421	0.318371	0.164127	0.360333	0.119805
BRAT1	-0.448771	0.0824682	0.0309158	0.897548	0.072497	0.763152
BRCA1	2.87937	0.00294638	0.0302219	0.96716	-0.849926	0.267639
BRCA2	3.13497	0.00705246	-0.0510587	0.955664	-0.634837	0.499608
BRCC3	2.85396	0.00292801	0.0657663	0.928989	-1.04826	0.186706
BRD1	0.841659	0.0139989	0.260559	0.38525	0.73983	0.0263167
BRD2	0.019356	0.888913	0.186012	0.196615	0.586277	0.0011697
BRD3	0.720338	0.018527	0.161369	0.548754	0.735291	0.0167784
BRD4	-0.399414	0.0875292	0.132425	0.54638	0.431179	0.0676297
BRD7	1.80084	0.0068828	-0.0701782	0.89755	-0.127581	0.815328
BRD8	1.07078	0.0004672	0.147927	0.511171	0.693271	0.00872838
BRD9	-0.0111084	0.947923	0.130482	0.448977	0.438857	0.022868
BRE	-0.399551	0.047947	-0.112394	0.544194	-0.0162102	0.929716
BRF1	-0.503513	0.0450288	0.217093	0.349844	0.339865	0.154651
BRF2	-0.382604	0.104033	0.0457536	0.835899	0.0223116	0.919514
BRI3	-0.587075	0.0172124	0.367854	0.106374	0.94798	0.000866387
BRI3BP	-0.108538	0.663913	-0.156164	0.533904	-0.271986	0.287753
BRICD5	0.282051	0.39389	0.184061	0.575708	1.06999	0.00606285
BRIP1	2.47842	0.01218	-0.211304	0.797104	-1.2117	0.170306
BRIX1	1.71673	0.00450496	-0.0378136	0.937859	-0.234118	0.631779
BRK1	0.215693	0.250785	-0.204037	0.276035	-0.385276	0.0533431
BRMS1	-0.567211	0.02064	-0.0157112	0.941675	-0.231059	0.294608
BRMS1L	2.45827	0.00350149	-0.0806144	0.904618	-0.622125	0.373714
BROX	1.93121	0.00790584	-0.012744	0.982993	-0.843103	0.182863
BRPF1	-0.124478	0.460386	0.289282	0.102701	0.699016	0.00124403
BRPF3	0.202133	0.259241	0.115911	0.509434	0.527275	0.00999853
BRSK1	-0.391368	0.194734	0.316567	0.285389	0.437051	0.149613
BRWD1	2.65755	0.00444784	-0.0882665	0.904038	-0.712486	0.34654
BRWD3	2.95345	0.00694619	-0.33332	0.710345	-1.62843	0.109378
BSCL2	-0.584062	0.0400692	0.0394723	0.877497	-0.0779729	0.761379
BSDC1	-0.0319121	0.810892	-0.0565975	0.672219	0.00260067	0.984427
BSG	-0.861939	0.00294764	0.0216671	0.925456	-0.140522	0.547355
BSN	-0.747126	0.0259702	0.275603	0.353149	0.186359	0.527725
BSPRY	-1.34573	0.00324853	-0.733861	0.0617497	-5.19504	3.48556e-07
BST1	0.149223	0.546257	0.47706	0.0715673	0.716908	0.012192
BST2	-0.474427	0.0122923	-0.162571	0.327841	-2.07777	6.04101e-08
BTAF1	2.87298	0.00834007	-0.36144	0.679456	-1.17431	0.203797
BTBD1	2.58356	0.00255775	-0.178054	0.785711	0.156398	0.810916
BTBD10	2.09751	0.00507986	-0.0396255	0.947287	-0.942083	0.141853
BTBD11	0.368366	0.17782	-0.501154	0.0771528	-1.09124	0.00147917
BTBD2	-0.689913	0.0150549	0.0301568	0.90197	0.118037	0.631502
BTBD3	1.80259	0.00666317	0.0833664	0.878899	0.680849	0.228625
BTBD6	-0.743199	0.0051872	0.0956584	0.662694	0.0799225	0.715208
BTBD7	2.58883	0.00255565	-0.0455043	0.944811	-0.582065	0.389389
BTBD9	0.907749	0.0104788	0.187464	0.537612	0.663395	0.0458384
BTD	-0.0317418	0.861969	0.251838	0.185234	0.364331	0.0655729
BTF3	0.509158	0.0280307	0.0578805	0.779148	0.0585721	0.77661
BTF3L4	1.14273	0.00764326	0.11065	0.757023	-0.250552	0.488476
BTG1	0.426459	0.0830024	-0.0804461	0.726268	0.279354	0.238005
BTG2	-0.492041	0.00189702	-0.419286	0.00538805	-0.397193	0.00745728
BTG3	1.00612	0.00941881	-0.0532175	0.870773	-0.0582763	0.858727
BTN2A1	0.916972	0.0104218	0.25076	0.416324	0.535918	0.0986737
BTN2A2	0.252104	0.206741	0.0169865	0.929674	0.271209	0.177073
BTN2A3P	1.30692	0.00637824	-0.272994	0.510137	0.0229831	0.955159
BTN3A1	0.69681	0.00667365	0.0969116	0.652368	0.0743248	0.729406
BTN3A2	0.974658	0.0019741	0.0158236	0.948929	0.33005	0.198899
BTN3A3	0.541505	0.0264543	0.067626	0.755281	0.0955894	0.66039
BTRC	1.28303	0.000185251	0.0240049	0.919629	0.184164	0.445151
BUB1	1.97797	0.00230979	-0.185839	0.711675	-0.187523	0.709412
BUB1B	2.74883	0.00205891	-0.173429	0.795635	-0.323562	0.631175
BUB3	1.12622	0.000100392	0.0487344	0.802324	0.159009	0.420548
BUD13	0.137107	0.385327	0.0979994	0.531531	0.439813	0.0143434
BUD31	-0.173717	0.316856	-0.0485257	0.775059	0.116853	0.495267
BVES	1.89963	0.00900487	-0.76686	0.241819	-1.42475	0.0498296
BYSL	-0.229323	0.292831	0.0114117	0.957132	0.159952	0.457081
BZW1	2.78448	0.00147167	0.187257	0.771101	-0.24633	0.703275
BZW2	0.924467	0.00115521	0.0378805	0.861696	0.178474	0.418702
C10orf10	-1.88108	1.14692e-06	-1.0146	0.000271548	-1.74317	2.37083e-06
C10orf11	-1.25842	0.00130086	-0.111593	0.707012	-0.500857	0.11282
C10orf12	2.80949	0.00457961	-0.0747154	0.927509	-0.323921	0.699405
C10orf2	0.127128	0.48914	0.0304894	0.866897	0.350349	0.0741626
C10orf32	1.09274	0.0313031	-0.054235	0.905855	-1.16485	0.0299898
C10orf35	-0.601111	0.0205573	0.801824	0.00400641	1.57234	2.14092e-05
C10orf54	-1.55687	1.6944e-05	0.364605	0.11384	0.575797	0.0202228
C10orf55	0.0355616	0.900021	-0.513895	0.0944107	-0.569344	0.0693091
C10orf76	0.238379	0.227999	0.0401062	0.833963	-0.0251723	0.895324
C10orf88	1.74812	0.00400308	-0.230551	0.641558	-0.0710656	0.885378
C11orf1	0.221174	0.451232	-0.406533	0.180328	-0.405519	0.181749
C11orf24	-0.302469	0.13336	0.229559	0.244026	0.418857	0.0461747
C11orf30	2.02752	0.0072499	-0.462976	0.46467	-0.0103591	0.98671
C11orf31	-0.531229	0.0312141	0.0583287	0.791188	-0.0259286	0.906214
C11orf45	-0.369783	0.148495	-0.390632	0.129098	-1.40182	0.000121495
C11orf49	-0.444235	0.0464182	0.0262178	0.896985	0.0293163	0.884941
C11orf54	1.82458	0.00284191	-0.11109	0.819554	-0.319913	0.518004
C11orf57	1.21029	0.0130646	-0.126104	0.762354	-0.167992	0.687853
C11orf58	1.88588	0.00773612	0.233228	0.688506	0.138896	0.810972
C11orf68	-0.167783	0.462113	0.052379	0.816297	0.269822	0.245872
C11orf70	0.416137	0.333701	-0.178589	0.676782	-0.529787	0.237381
C11orf71	0.0676609	0.754922	-0.383585	0.0985615	-0.190876	0.388436
C11orf73	0.241933	0.17838	0.0372991	0.828799	-0.209763	0.239191
C11orf74	1.53402	0.0225663	0.0642556	0.913627	0.175366	0.767811
C11orf80	-0.548836	0.0280883	0.0550043	0.804367	-0.231228	0.309475
C11orf84	-0.40576	0.099617	0.139057	0.549855	0.20204	0.389363
C11orf91	0.778988	0.0518898	-0.090694	0.807957	-0.240166	0.527731
C11orf95	0.811561	0.00946485	0.123814	0.641811	1.05628	0.00184157
C11orf98	0.212903	0.459569	0.0122681	0.965597	0.332696	0.256515
C12orf10	-0.541662	0.0266752	0.131331	0.547547	0.131533	0.547013
C12orf29	1.69989	0.00490379	0.107059	0.826945	-0.245485	0.619464
C12orf4	2.07575	0.00611525	0.195985	0.74902	-0.640588	0.311243
C12orf43	0.044833	0.814892	0.161144	0.407016	0.374837	0.0700721
C12orf45	0.511748	0.0528418	-0.081731	0.735977	-0.289259	0.247354
C12orf49	0.665862	0.00350321	0.169078	0.368437	0.588979	0.00745688
C12orf57	-0.642094	0.0159079	0.00741637	0.97433	-0.103038	0.656398
C12orf65	0.141694	0.515563	-0.148717	0.495856	0.34113	0.134144
C12orf66	0.975406	0.00250226	0.152774	0.556638	0.0188029	0.942125
C12orf73	0.314304	0.206758	-0.0313053	0.896346	0.0299802	0.900795
C12orf75	1.57365	0.000406538	0.338132	0.301174	0.793391	0.0274184
C12orf76	-0.132652	0.562041	-0.0313972	0.890021	-0.600204	0.021286
C14orf1	0.335872	0.0919594	-0.0558477	0.764825	0.20418	0.285977
C14orf119	0.110214	0.505147	-0.115359	0.486082	-0.19156	0.256642
C14orf132	1.89637	2.9029e-06	0.358931	0.123616	1.18656	0.000185232
C14orf142	1.02791	0.0232772	-0.344966	0.398737	-0.962432	0.0346716
C14orf159	-0.290866	0.108889	0.0713604	0.676852	0.31246	0.0874803
C14orf166	1.50001	0.000314078	0.134239	0.64992	0.238961	0.42406
C14orf169	-0.0822693	0.733964	-0.0499725	0.836172	-0.0698957	0.772735
C14orf2	-0.100653	0.472051	-0.320928	0.0367491	-0.162552	0.25446
C14orf79	-0.707355	0.00453204	-0.0582048	0.775075	-0.385437	0.0788198
C14orf80	-0.854029	0.0108795	0.209024	0.467482	-0.0832642	0.770061
C14orf93	-0.316647	0.119809	0.0680813	0.723582	0.197099	0.316025
C15orf39	-0.573866	0.0451244	-0.195631	0.45664	-0.324918	0.22672
C15orf40	-0.192737	0.310452	0.155334	0.409443	0.0682102	0.713889
C15orf41	1.2905	0.0133731	-0.100004	0.825224	-0.234437	0.608697
C15orf52	0.736145	0.00149773	0.443582	0.0281887	1.52451	3.15926e-06
C15orf57	0.37881	0.0884049	-0.0293115	0.887728	-0.109588	0.600089
C15orf61	-0.779309	0.0133116	0.24962	0.36097	-0.220847	0.419322
C15orf62	0.0125809	0.960012	0.0595735	0.812552	0.4361	0.102661
C16orf13	-0.684258	0.0123928	0.102857	0.661518	0.143452	0.543239
C16orf45	0.675223	0.00589252	0.322916	0.132331	1.27675	4.99627e-05
C16orf46	0.224697	0.486424	-0.449725	0.185286	-0.407722	0.228878
C16orf52	1.81985	0.000847513	-0.0585236	0.885677	-0.25887	0.53051
C16orf58	-0.809478	0.00155707	0.260375	0.205711	0.334241	0.112208
C16orf59	-0.963375	0.000521136	0.31589	0.139307	0.333114	0.121062
C16orf62	0.278332	0.140746	0.138977	0.445023	0.423186	0.0343851
C16orf70	0.085051	0.640693	-0.0197072	0.913495	0.0956539	0.600328
C16orf72	1.61815	0.0053737	0.0603461	0.89844	-0.324964	0.49834
C16orf74	-1.19331	0.000156409	-0.29272	0.192961	-1.65591	9.17552e-06
C16orf86	-0.255732	0.334111	0.134746	0.603856	0.972898	0.0026361
C16orf87	1.46505	0.0472547	-0.267073	0.695301	-0.770465	0.279994
C16orf89	0.529586	0.145324	0.127436	0.715765	1.53586	0.000807636
C16orf91	-0.339875	0.111601	-0.146786	0.470621	-0.393591	0.0706193
C16orf95	-0.363149	0.141774	0.419869	0.0931431	0.717611	0.0093879
C17orf100	0.20663	0.419867	-0.150775	0.557127	-0.00917246	0.971328
C17orf107	-2.16858	1.34707e-05	0.0333269	0.906708	-0.103885	0.716299
C17orf51	-0.187907	0.246455	0.375175	0.0322957	0.919407	8.8302e-05
C17orf53	-0.697865	0.0026633	-0.153308	0.414432	-0.103065	0.580128
C17orf58	0.480477	0.0690493	-0.0351798	0.885828	-0.0612244	0.803229
C17orf59	-0.158656	0.547057	-0.0588903	0.821803	-0.0799634	0.760115
C17orf62	-0.900216	0.00126566	0.00426519	0.984073	-0.0640068	0.765064
C17orf67	-0.343164	0.244529	-0.266149	0.360892	-0.296713	0.313123
C17orf75	0.833158	0.024815	0.150696	0.647987	0.163256	0.621591
C17orf80	1.04579	0.0660884	-0.207074	0.69287	-0.718716	0.189904
C17orf85	1.4704	0.00253054	-0.111738	0.770959	0.00448915	0.990652
C17orf89	-0.30415	0.15742	-0.432313	0.0541069	-0.50684	0.0281951
C17orf96	-0.732931	0.0121132	-0.142426	0.570664	0.283014	0.269841
C17orf97	-0.115048	0.743493	-0.493904	0.180421	-0.238164	0.50394
C18orf21	0.857642	0.0757969	0.00283275	0.994952	-0.410381	0.370994
C18orf25	1.0148	0.0147478	0.219148	0.543916	-0.308454	0.398287
C18orf54	2.72375	0.00639583	0.247666	0.759485	-1.15872	0.189742
C18orf8	0.4319	0.0305458	0.222092	0.228887	0.524117	0.0118794
C19orf12	0.335297	0.109482	0.330328	0.11432	0.665195	0.00537905
C19orf24	-0.631977	0.029332	0.147635	0.569443	0.0222887	0.931078
C19orf25	-1.08676	0.000598647	0.149007	0.525594	-0.185206	0.432779
C19orf26	-0.679616	0.0560246	0.325407	0.325221	0.844652	0.0218908
C19orf43	-0.615637	0.0119711	-0.0455738	0.827922	-0.0295094	0.88801
C19orf44	-0.0365084	0.88057	0.0346471	0.886599	0.354598	0.163221
C19orf47	-0.766575	0.00406974	-0.00409897	0.984891	-0.170303	0.438213
C19orf48	-1.32565	5.31952e-05	0.176637	0.410965	0.0585489	0.782238
C19orf52	-0.718168	0.0178299	-0.0151361	0.954124	-0.0746643	0.777097
C19orf53	-0.486561	0.0346452	0.0530157	0.797667	0.0818979	0.692743
C19orf54	-1.06172	0.00080487	0.216255	0.368572	0.367138	0.139806
C19orf57	-0.779622	0.053592	0.0619284	0.863945	0.518267	0.168493
C19orf60	-0.784865	0.0130803	0.157298	0.563815	-0.124951	0.64596
C19orf66	-0.609767	0.00333568	0.00152515	0.992731	-0.897744	0.000192042
C19orf68	0.208434	0.383088	0.159167	0.502386	0.545164	0.0367695
C19orf70	-0.70941	0.00717044	0.0362247	0.869283	0.033127	0.880386
C19orf71	-0.951709	0.0186962	-0.0956224	0.785036	0.0894054	0.798656
C19orf73	-1.55952	0.0010998	-0.0914198	0.792294	-0.6119	0.103742
C1D	1.06799	0.0450471	-0.0217973	0.964051	0.124823	0.796641
C1GALT1	2.48818	0.00305479	0.19145	0.768699	-0.450661	0.496678
C1GALT1C1	2.31675	0.000476414	-0.044159	0.925306	-0.0724995	0.877924
C1orf106	-0.895204	0.000670155	-0.289423	0.157552	-2.00375	5.78237e-07
C1orf109	0.526459	0.0308	0.0854055	0.695993	0.494369	0.0403412
C1orf112	1.30836	0.000526722	0.356013	0.212883	0.41568	0.151093
C1orf115	0.284549	0.291708	0.259528	0.334318	0.607621	0.0375995
C1orf116	-0.633111	0.0210068	-0.699111	0.0127562	-4.66395	2.71905e-09
C1orf122	-0.663128	0.0332396	-0.00177913	0.994894	-0.289056	0.310783
C1orf123	0.164855	0.269615	0.0826588	0.571924	0.381804	0.0208294
C1orf131	1.34786	0.0189566	-0.247202	0.625462	-0.632761	0.230249
C1orf159	-0.645549	0.0262656	0.1162	0.652248	-0.0625479	0.807839
C1orf174	0.357608	0.0995642	0.103588	0.613095	0.0953735	0.64144
C1orf198	0.143125	0.454901	0.529692	0.0152319	1.16514	5.8481e-05
C1orf21	-0.151183	0.534442	-0.170621	0.484728	0.391833	0.12399
C1orf210	-2.00253	0.000233952	-0.789292	0.0522455	-6.57404	4.73073e-08
C1orf216	-0.0353399	0.864868	-0.316677	0.147024	-0.17692	0.402132
C1orf226	-0.959357	0.00331737	-0.0467655	0.857667	0.281744	0.291989
C1orf233	-0.744627	0.0640159	0.194521	0.598247	0.61107	0.116636
C1orf27	2.8023	0.00383738	0.688054	0.371083	-0.653249	0.405456
C1orf35	-0.568166	0.015882	-0.00158046	0.993816	-0.0876089	0.668971
C1orf43	-0.39187	0.0569794	0.213206	0.271922	0.274193	0.164962
C1orf50	-0.0757033	0.756503	0.0394435	0.871417	-0.274904	0.273519
C1orf52	1.01553	0.0124726	-0.153774	0.66038	-0.200012	0.569445
C1orf53	-0.335697	0.38161	-0.0279704	0.940555	-0.17765	0.63923
C1orf56	-0.190233	0.438317	0.0311884	0.897382	0.455884	0.0796541
C1orf74	-0.401629	0.0344235	-0.162536	0.349869	-0.53512	0.00827026
C1QBP	0.16842	0.313807	-0.0575577	0.725239	0.0587804	0.719695
C1QL1	-1.63111	3.11192e-05	-0.28198	0.258845	0.185605	0.449396
C1QTNF1	0.202788	0.298222	-0.316412	0.116794	-1.11899	9.12826e-05
C1QTNF2	-1.17146	0.00104886	0.177134	0.511516	-0.06252	0.815707
C1QTNF6	-0.484784	0.101017	-0.643431	0.0369752	-1.86612	3.28251e-05
C1R	-0.697046	7.51836e-05	-0.0823184	0.486652	-0.284394	0.0300502
C1RL	-0.373199	0.0541028	-0.11141	0.5331	-0.276385	0.138914
C1RL-AS1	1.19578	0.0235899	0.0310313	0.947139	-0.381324	0.42724
C1S	0.244778	0.282276	-0.186171	0.408725	-0.039172	0.859891
C2	-0.728583	0.0244354	-0.115342	0.683876	0.114915	0.684685
C20orf194	1.43103	0.00147966	0.0169743	0.960919	0.243271	0.487516
C20orf196	-1.07231	0.002454	-0.0953013	0.732742	-0.399573	0.170851
C20orf197	0.321862	0.279861	-0.265497	0.37262	-0.783329	0.0206426
C20orf24	0.225094	0.291906	0.086787	0.677918	0.0349887	0.86668
C20orf27	-0.469102	0.100262	0.247946	0.362617	0.384147	0.169297
C20orf96	-0.858063	0.00192468	0.227209	0.304612	0.362109	0.114162
C21orf2	-0.93409	0.00496667	0.14305	0.600006	0.0901966	0.740078
C21orf33	-0.510021	0.0277605	-0.0482833	0.814718	-0.0308798	0.880795
C21orf58	-0.213518	0.30537	0.113623	0.57849	0.390056	0.0750169
C21orf59	0.966382	0.00237083	-0.16057	0.52739	0.0942659	0.708843
C21orf91	2.24	0.0115407	0.228433	0.76062	-0.694023	0.376774
C22orf23	-1.08923	0.0034222	-0.130875	0.661182	0.485978	0.12261
C22orf29	-0.0577322	0.758431	-0.0355636	0.849543	0.156245	0.411644
C22orf39	-0.00446652	0.97997	-0.00197578	0.99114	0.281406	0.133768
C22orf46	2.07127	0.0116773	-0.0210731	0.975628	0.108716	0.874914
C2CD2	1.65496	0.00166063	-0.184678	0.652091	0.0863714	0.832179
C2CD2L	-0.383669	0.141198	0.163176	0.513405	0.663208	0.0191158
C2CD3	0.944086	0.00995333	0.446396	0.168737	1.06953	0.00484188
C2CD5	2.51459	0.00878825	0.0977639	0.900631	-0.762248	0.349279
C2orf16	-0.341725	0.246169	-0.069558	0.807168	0.223573	0.438297
C2orf42	0.0455899	0.820085	0.0207486	0.917504	-0.0243974	0.903156
C2orf44	1.63282	0.00531878	-0.247273	0.606814	-0.266372	0.58034
C2orf47	1.14812	0.00166229	-0.360518	0.221133	-0.369522	0.211188
C2orf49	0.319951	0.290544	-0.242339	0.418995	-0.514436	0.103081
C2orf68	-0.250952	0.148195	0.0830962	0.61671	0.0578683	0.726762
C2orf69	2.30144	0.00690869	0.00762199	0.991443	-0.746807	0.321439
C2orf74	1.52295	0.0139912	-0.036463	0.946741	-0.851132	0.154803
C2orf76	0.809446	0.0921411	-0.0793282	0.862177	0.368239	0.424093
C2orf81	-0.350046	0.225929	-0.1902	0.499403	-0.777132	0.0170868
C3	-1.34379	4.27391e-06	-0.182096	0.279312	-0.976956	7.69313e-05
C3orf14	0.959916	0.00737919	-0.0666123	0.824231	-1.03063	0.00521879
C3orf17	2.13721	0.00748167	0.0311141	0.961855	-0.629892	0.347932
C3orf18	-0.870344	0.00116186	0.279938	0.187581	0.863069	0.00119223
C3orf38	1.91421	0.0090048	0.207057	0.734152	-0.6226	0.323902
C3orf52	0.836593	0.00792944	-0.283298	0.29839	-0.816918	0.0097386
C3orf58	2.17846	0.0225606	-0.990421	0.278679	-0.661274	0.457808
C3orf62	1.3799	0.00320855	0.327883	0.39663	0.443571	0.258534
C3orf67	0.74914	0.0322355	0.024947	0.937213	-0.687023	0.0535301
C4orf27	1.89647	0.00582454	0.302882	0.591089	0.266341	0.636748
C4orf29	1.85859	0.0174104	0.101917	0.884192	-0.482756	0.509386
C4orf3	0.826373	0.0156592	-0.629744	0.0527842	-1.0587	0.00401003
C4orf32	0.645196	0.146546	-0.318088	0.461346	-1.0745	0.0283798
C4orf33	1.78668	0.0290824	0.0541071	0.940973	-1.07922	0.176625
C4orf36	-1.25982	0.000352927	-0.105771	0.667044	-0.747953	0.0110183
C4orf46	2.04443	0.00773049	0.305604	0.629613	-0.121553	0.848026
C4orf48	-0.555908	0.216897	0.11655	0.787531	-0.822018	0.0803519
C5	2.66841	0.0133622	0.197528	0.83852	-0.287694	0.775273
C5orf15	1.1833	0.0311466	-0.418247	0.398777	-0.656618	0.196958
C5orf22	2.26444	0.00272614	0.348938	0.553196	0.013391	0.981735
C5orf24	2.14822	0.00265276	-0.159039	0.774234	-0.479116	0.396804
C5orf28	1.64493	0.0229235	0.267272	0.673394	-0.664342	0.313777
C5orf30	2.45155	0.00315609	0.178416	0.78638	0.506609	0.446213
C5orf34	2.53298	0.0025954	0.370638	0.57384	-0.36491	0.586536
C5orf38	-1.91335	1.68535e-05	0.161742	0.541948	0.0300201	0.909175
C5orf42	3.04655	0.00419875	0.063108	0.93919	-0.750203	0.383383
C5orf45	-0.128257	0.603918	0.259937	0.30162	0.543312	0.0446849
C5orf51	2.58654	0.00793117	0.396608	0.614785	-0.491898	0.537526
C5orf56	-0.634395	0.0241185	0.128785	0.604237	-0.182565	0.466775
C5orf63	0.609584	0.173619	-0.082057	0.848914	-0.745585	0.108518
C5orf66	1.41743	0.00464969	0.173472	0.675851	0.633042	0.144094
C6orf1	-0.135023	0.556038	0.231946	0.318934	0.712101	0.0084018
C6orf106	-0.349347	0.0701585	-0.00329678	0.985245	0.0854736	0.633436
C6orf120	1.69955	0.00421546	-0.0380169	0.936444	-0.551467	0.26474
C6orf132	-1.40948	3.61212e-05	0.417202	0.0717141	0.352556	0.120459
C6orf136	-0.621044	0.0234013	-0.0968953	0.688781	0.041803	0.862411
C6orf203	1.06528	0.00878781	-0.346136	0.327391	0.171319	0.62047
C6orf223	0.908691	0.009466	0.163616	0.582816	0.799113	0.0185766
C6orf226	-1.14836	0.0027109	-0.108735	0.719137	-0.450059	0.156244
C6orf47	-0.174911	0.29639	-0.0318642	0.84536	-0.185612	0.269566
C6orf48	-0.663858	0.00580865	-0.0020556	0.991754	0.241516	0.239928
C6orf52	-0.393356	0.201719	0.279429	0.35262	0.418526	0.174229
C6orf62	1.96004	0.00661691	-0.149134	0.799348	-0.930977	0.136475
C6orf89	0.406592	0.0103689	0.114243	0.405498	0.328768	0.0298994
C7orf13	-0.810947	0.0107796	0.0385685	0.885886	-0.767445	0.0145759
C7orf25	1.86634	0.00700623	0.0206125	0.971204	0.0565349	0.921274
C7orf26	-0.361865	0.159632	0.242813	0.332539	0.39545	0.127098
C7orf31	-0.385336	0.265219	0.26717	0.426665	-0.161247	0.633199
C7orf43	-0.605243	0.0152876	-0.234481	0.28963	-0.537501	0.0271641
C7orf49	-0.498232	0.00956827	0.107383	0.513847	-0.00163133	0.992011
C7orf50	-0.716372	0.00781028	0.132384	0.56022	0.101861	0.652998
C7orf55	-0.217667	0.471088	0.136148	0.649032	-0.0103509	0.972319
C7orf60	2.4368	0.00397802	0.0888637	0.898593	-0.836769	0.268269
C7orf73	0.0547059	0.741814	-0.132227	0.43165	-0.635171	0.00240067
C8orf33	-0.456345	0.0370065	0.127164	0.522056	0.181007	0.366823
C8orf58	-0.60667	0.00835195	0.175605	0.372463	0.447639	0.0370815
C8orf59	-0.157432	0.587062	-0.428127	0.156903	-0.744802	0.0232121
C8orf76	0.190503	0.440242	-0.1674	0.497986	-0.186756	0.45183
C8orf82	-1.18175	0.00111728	0.0622941	0.820252	-0.330055	0.243969
C8orf88	1.27572	0.00665082	0.271086	0.498024	0.399102	0.324944
C9orf114	-0.0427897	0.813975	-0.0648356	0.721915	0.111039	0.544462
C9orf116	-0.513951	0.0895969	0.188766	0.505571	0.248801	0.38423
C9orf117	-0.128467	0.676874	-0.182826	0.555106	-0.191045	0.538599
C9orf142	-0.886349	0.00240169	0.139085	0.549484	-0.0103239	0.964284
C9orf156	0.196719	0.401914	0.105129	0.650497	0.0635319	0.783757
C9orf16	-0.828443	0.00819885	-0.0822166	0.754548	-0.126287	0.632237
C9orf3	-0.252467	0.21112	0.00293563	0.987955	-0.371313	0.0769218
C9orf40	0.4664	0.0665361	-0.0815761	0.729072	-0.064312	0.784757
C9orf41	3.46828	0.000521574	0.361732	0.621184	0.24416	0.740724
C9orf64	1.52686	0.000370651	0.0598179	0.84553	0.318603	0.310831
C9orf69	-0.856383	0.00262009	-0.0636842	0.778343	-0.413768	0.0879257
C9orf72	2.79901	0.00381708	0.34631	0.659223	-0.653584	0.432217
C9orf78	1.29003	0.000285746	-0.124273	0.623504	0.269976	0.295767
C9orf85	1.65754	0.00411753	0.0740801	0.876375	-0.35034	0.475471
C9orf89	-0.230671	0.358093	-0.0289406	0.90634	0.435746	0.097159
C9orf9	-0.82574	0.0053061	0.41442	0.107661	0.333616	0.186545
C9orf91	-0.762304	0.0003899	0.243672	0.136482	0.247423	0.131252
CA11	-0.479186	0.0485396	-0.37213	0.112853	-0.13875	0.53369
CA12	1.78482	0.000332297	-0.777985	0.0462843	-0.803967	0.0409897
CA13	1.48308	0.0100442	-0.355537	0.487931	-0.741584	0.173218
CA2	0.437822	0.412348	-1.017	0.0779524	-4.13987	3.55859e-05
CA5B	-0.739927	0.00412043	0.105994	0.612196	0.69112	0.0057757
CA5BP1	-0.517657	0.031039	-0.0419446	0.844638	0.176325	0.416846
CA7	-0.621161	0.139681	-0.356781	0.376384	0.235086	0.551081
CA9	-2.09402	3.46459e-06	-1.4257	9.79814e-05	-2.25527	1.83876e-06
CAAP1	1.26044	0.0495905	-0.0195823	0.973134	-0.461995	0.436544
CAB39	2.59276	0.00390766	-0.317547	0.651574	-0.896307	0.221935
CAB39L	2.01716	0.00598145	0.167951	0.783526	0.302207	0.622794
CABIN1	-0.444904	0.0453909	-0.0441878	0.826753	0.327288	0.124964
CABLES1	-1.01806	0.00153476	0.664156	0.0186928	1.5079	6.66704e-05
CABLES2	-0.552023	0.0522752	0.0984487	0.704646	0.687616	0.0200828
CABYR	0.240036	0.410562	-0.343275	0.248617	0.143985	0.618692
CACFD1	-1.30709	0.000402509	-0.123101	0.642971	-0.088547	0.738276
CACNB1	-1.25573	5.40069e-05	0.213191	0.299586	0.144117	0.477413
CACNB3	-0.64294	0.00622502	-0.245417	0.224084	-0.67878	0.00449071
CACNG6	-1.09147	0.000776372	0.273363	0.270323	-0.542091	0.0425911
CACNG8	1.35349	0.000744737	-0.0860673	0.779706	1.01846	0.00537844
CACTIN	-0.390705	0.0721053	-0.0410714	0.838091	0.184009	0.368589
CACUL1	2.36402	0.00253767	0.0468989	0.937802	-0.634829	0.307405
CACYBP	1.3756	0.000263154	0.0178257	0.946393	0.378067	0.172484
CAD	-0.480949	0.0360901	0.0912229	0.659521	0.281289	0.190184
CADM1	0.779756	0.035207	0.459542	0.184578	0.864173	0.0223325
CADM3	-0.67472	0.000853704	-0.0794772	0.6045	0.636988	0.00129157
CADM4	-0.943772	8.62376e-05	0.991363	5.23864e-05	2.60049	5.02729e-09
CALCOCO1	-0.412219	0.0141883	0.0487649	0.73738	0.474395	0.00643957
CALCOCO2	0.671095	0.0260714	0.00870494	0.974005	0.332008	0.229805
CALCRL	2.73015	0.00122692	-0.341369	0.603662	-2.44816	0.00720506
CALD1	2.60991	0.00698829	0.275129	0.721523	-0.441945	0.570868
CALHM2	-0.538381	0.0186917	0.0533033	0.789738	0.654608	0.00637898
CALM1	1.09356	0.00233964	-0.182222	0.523876	-0.215531	0.452821
CALM2	1.00152	0.00142916	0.15222	0.532799	0.584807	0.0309879
CALM3	-0.298856	0.186253	-0.0589599	0.786065	0.0816573	0.707429
CALML3	-2.17824	1.62645e-05	-0.896875	0.0104623	-4.01216	8.9746e-08
CALML3-AS1	-1.14317	0.000402485	-0.998052	0.00110666	-2.79137	2.94158e-07
CALML4	1.10937	0.00615595	-0.0785077	0.816533	0.297555	0.386071
CALR	-0.225855	0.298495	0.106684	0.616441	0.0369482	0.861567
CALU	1.99165	0.00109157	0.0656584	0.884672	0.664916	0.161768
CAMK1	-0.437127	0.0582253	0.347642	0.120297	1.04586	0.0003686
CAMK1D	0.546253	0.0332419	-0.00479302	0.983414	0.650618	0.0145967
CAMK2B	-1.655	0.000375706	-1.06732	0.00708548	-2.11248	5.64803e-05
CAMK2D	2.63627	0.00119777	0.554796	0.363736	0.698713	0.258514
CAMK2G	-0.0599581	0.697142	-0.0232919	0.879475	0.226046	0.159935
CAMK2N1	1.0334	0.000578303	-0.182399	0.417766	0.912826	0.00144335
CAMK2N2	-0.868146	0.034559	-0.256099	0.488392	-0.635839	0.10443
CAMKK1	0.424903	0.167851	-0.0363143	0.902053	1.02065	0.00465816
CAMKK2	0.257214	0.109953	0.0484755	0.749574	0.581632	0.00232193
CAMKMT	0.466965	0.0793475	-0.12746	0.609916	-0.1668	0.507206
CAMLG	1.46432	0.00207269	-0.0755839	0.838423	0.0274491	0.940937
CAMSAP1	0.839324	0.00769144	-0.00475999	0.985601	0.540697	0.0598936
CAMSAP2	2.58348	0.0100392	-0.188746	0.8174	-1.14978	0.186042
CAMSAP3	-1.50317	0.000414422	-0.64925	0.0516786	-3.41249	4.49019e-07
CAMTA1	-0.327347	0.0811216	-0.154157	0.385288	-0.203822	0.257245
CAMTA2	-0.742779	0.00676877	-0.0293457	0.897596	-0.138109	0.548181
CAND1	2.95989	0.00281171	-0.148138	0.84295	-1.15148	0.150571
CAND2	-0.479825	0.0376754	-0.00757106	0.970906	0.30447	0.161474
CANT1	-0.450377	0.0425388	-0.179385	0.380591	-0.203544	0.322305
CANX	2.32741	0.00282261	0.17171	0.774268	-0.0310012	0.958641
CAP1	1.08469	0.000581928	0.0431911	0.852266	0.262855	0.270506
CAP2	1.5624	0.00534561	0.575392	0.226414	1.03654	0.0417555
CAPG	-0.617032	0.012692	-0.181894	0.399365	-0.543239	0.0239515
CAPN1	-0.682131	0.0077349	-0.276569	0.214033	-1.03195	0.000469162
CAPN10	-0.138642	0.522719	0.139449	0.520093	0.442407	0.0587261
CAPN10-AS1	-0.305092	0.190617	-0.272342	0.239262	-0.106204	0.63713
CAPN12	-0.581738	0.0506302	-0.539851	0.0665819	-1.00761	0.00322497
CAPN15	-0.786984	0.0230413	0.187749	0.540019	0.122888	0.686927
CAPN2	1.57945	3.30496e-05	0.140861	0.556818	0.9425	0.00193427
CAPN5	0.10526	0.65077	0.227877	0.335297	0.62843	0.0179604
CAPN7	2.73654	0.004503	-0.0829727	0.912695	-0.265346	0.72769
CAPNS1	-0.724412	0.00632512	0.0611624	0.781458	-0.0165201	0.940171
CAPRIN1	2.4737	0.00042618	0.126459	0.796192	0.142294	0.771545
CAPRIN2	2.32263	0.00322432	-0.399366	0.522813	-0.530093	0.401589
CAPS	-0.458301	0.0718116	0.0605373	0.796869	0.375099	0.130378
CAPZA1	2.28774	0.003115	0.0727553	0.903327	-0.658811	0.287748
CAPZA2	1.66411	0.00560939	0.0836262	0.863911	-0.0383326	0.937407
CAPZB	-0.189215	0.309661	0.030366	0.867397	0.0750209	0.680989
CARD10	-0.946994	0.00127625	-0.341652	0.14864	-1.01212	0.000790217
CARD11	-0.167994	0.606567	0.774009	0.0308906	-0.93888	0.0151419
CARD14	-1.29864	0.000138549	-0.705204	0.00922438	-1.65824	2.06709e-05
CARD16	1.37861	0.0170617	-0.124902	0.806067	-0.032067	0.94976
CARD6	1.85758	0.000295941	-0.253823	0.487547	-0.750957	0.0592187
CARD8	0.985661	0.0401076	-0.0404967	0.925958	-0.175768	0.689038
CARF	2.17996	0.0116067	-0.172472	0.823628	-1.00801	0.237042
CARHSP1	-0.611101	0.00496039	-0.124759	0.48973	-0.260074	0.164434
CARKD	-0.696767	0.000245962	0.142444	0.300972	0.252775	0.0801865
CARM1	-0.650084	0.0159334	0.0360654	0.877244	-0.000326446	0.998884
CARNS1	0.0288051	0.945296	-0.0538059	0.898194	0.936577	0.0418259
CARS	-0.808513	3.92537e-05	0.325864	0.022546	0.455992	0.00342121
CARS2	-0.392657	0.0461347	0.13806	0.446045	0.605008	0.00526706
CASC10	-0.163751	0.647867	0.4527	0.216833	0.300054	0.405914
CASC3	-0.235705	0.180777	-0.0337708	0.841546	0.0995997	0.55827
CASC4	2.70843	0.00349853	-0.235308	0.743956	-0.540214	0.461086
CASC5	3.74963	0.00265038	0.0209127	0.981945	-0.61855	0.515196
CASC8	-0.0448336	0.867282	-0.759863	0.0152184	-0.414977	0.144041
CASD1	2.60018	0.0122557	0.319984	0.720568	-0.415646	0.654111
CASK	1.99779	0.00622173	-0.391043	0.515872	-0.493067	0.416864
CASKIN2	-0.994073	0.00190122	0.0773412	0.756862	0.145555	0.562422
CASP1	1.99755	0.00273494	-0.211184	0.685996	-1.42068	0.0200137
CASP10	0.111524	0.528305	-0.277945	0.133126	-0.861096	0.000394921
CASP2	-0.134328	0.461461	0.0209227	0.907521	0.344264	0.0761586
CASP3	2.90936	0.000849482	0.538532	0.393847	0.67919	0.287541
CASP4	0.233958	0.233217	0.0325805	0.863814	-0.180235	0.352528
CASP6	0.488069	0.0961597	-0.367384	0.1994	-0.337135	0.236538
CASP7	1.41272	0.0119243	-0.33268	0.490115	-0.758467	0.134353
CASP8	1.69018	0.00116027	-0.490042	0.229885	-0.14826	0.707197
CASP8AP2	2.64187	0.00722183	0.195315	0.804249	-0.661201	0.414362
CASP9	-0.740423	0.00846319	0.0524848	0.82417	-0.255408	0.292348
CAST	1.37265	0.00600899	-0.224474	0.586167	-0.240076	0.560983
CASZ1	-0.917547	0.00113747	-0.143145	0.508826	-1.16186	0.000187416
CAT	1.60011	0.00224026	-0.245754	0.551403	0.0730788	0.858173
CATSPER1	0.20837	0.383353	0.303902	0.212088	1.13253	0.000436733
CAV1	2.22246	0.000467646	0.237322	0.598805	0.603112	0.196728
CAV2	1.19667	0.016834	-0.207246	0.633359	-0.279126	0.522828
CBFA2T2	-0.0493103	0.806171	0.178665	0.38169	0.685367	0.0049864
CBFB	2.19665	0.00690125	-0.0776996	0.906059	-0.564508	0.402349
CBL	2.09986	0.00257463	-0.219027	0.686461	-0.0738408	0.891377
CBLB	1.34398	0.00294815	-0.0157161	0.965374	0.157003	0.665979
CBLC	-1.85647	7.90596e-06	-0.580526	0.029351	-6.78978	1.57899e-10
CBLL1	1.11418	0.00787571	-0.0505793	0.885432	0.206304	0.559662
CBR1	0.0215816	0.916553	-0.0856856	0.678625	0.0992947	0.63159
CBR3	0.523025	0.0859016	0.115264	0.685752	0.45882	0.126411
CBR4	1.91106	0.00743421	0.241332	0.683459	-0.259363	0.664444
CBS	-1.27371	1.59869e-06	0.238568	0.110297	0.565448	0.00168903
CBWD1	2.14237	0.0121256	0.123044	0.866635	-0.115636	0.876017
CBWD2	1.87481	0.011205	-0.336922	0.600347	-0.56705	0.389744
CBWD5	1.81135	0.00758335	-0.150015	0.795793	-0.411729	0.488564
CBX1	2.06981	0.000997963	0.0945653	0.838774	0.0947042	0.83866
CBX2	-0.763145	0.00656992	-0.251808	0.292425	-0.595163	0.0243512
CBX3	2.69953	0.00196492	0.29456	0.652802	-0.116622	0.858426
CBX4	-1.15615	5.02682e-05	0.0649268	0.724347	-0.136164	0.464232
CBX5	2.49746	0.00125567	-0.130835	0.818613	0.132668	0.816054
CBX6	0.564987	0.019442	-0.0635034	0.764516	0.775829	0.00320299
CBX7	-0.379253	0.100524	0.0102341	0.962236	0.865865	0.00175999
CBX8	-0.415646	0.125234	-0.46766	0.0889405	-0.427958	0.116049
CBY1	-0.63009	0.0105665	-0.0396601	0.849871	-0.131071	0.535162
CC2D1A	-1.13029	0.00024965	-0.0321886	0.881919	-0.210498	0.3417
CC2D1B	-0.246062	0.170927	0.0106291	0.950681	0.0592311	0.731084
CC2D2A	0.359432	0.173621	-0.0279487	0.91206	-0.0509068	0.840796
CCAR1	2.09401	0.00945971	0.16097	0.808323	-0.769125	0.264849
CCAR2	-0.177605	0.345294	0.00946365	0.959041	0.177036	0.346739
CCAT1	0.702631	0.0780155	-0.591862	0.132095	-2.90513	1.48305e-05
CCBE1	1.26114	0.000432069	0.105682	0.684447	0.246994	0.350437
CCBL1	-0.247143	0.210775	0.102262	0.593172	0.597853	0.00815829
CCBL2	1.90926	0.00186841	0.247157	0.602333	0.166397	0.725209
CCDC101	-1.01216	0.000438262	0.105968	0.613035	-0.0637551	0.760184
CCDC102A	-0.580407	0.0520968	0.0135676	0.960189	-0.222257	0.421395
CCDC103	0.0620565	0.792668	-0.556974	0.0346914	-1.05266	0.000875555
CCDC106	-0.657968	0.0288587	0.119484	0.656001	0.330319	0.231886
CCDC107	-0.294693	0.3192	0.164324	0.571621	0.141569	0.625644
CCDC109B	0.555548	0.0380244	0.133732	0.582146	0.035702	0.882562
CCDC112	2.36104	0.00260803	0.596969	0.352163	-0.135472	0.834955
CCDC113	1.45148	0.00583253	0.273129	0.533613	0.731065	0.113189
CCDC115	-0.101264	0.590244	-0.0956477	0.610797	0.0817738	0.662976
CCDC117	2.14004	0.00119501	-0.375388	0.455436	-0.42706	0.39894
CCDC12	-0.0924497	0.589128	-0.0471167	0.782052	0.232176	0.189715
CCDC120	-0.782	0.010384	-0.42339	0.122214	-1.53801	9.1299e-05
CCDC122	0.742539	0.208769	-0.357133	0.543929	-1.30466	0.0524878
CCDC124	-0.640153	0.0210896	0.0651944	0.788942	-0.0114593	0.962419
CCDC125	1.32613	0.002219	-0.0759578	0.825814	0.32763	0.350488
CCDC127	0.105801	0.512699	-0.0629866	0.695034	0.264893	0.11831
CCDC13	-0.665381	0.0199259	-0.26466	0.298693	-0.194393	0.441248
CCDC130	-0.980778	0.000908064	0.213313	0.34672	0.0965715	0.665082
CCDC134	-0.227923	0.36101	-0.0363218	0.881955	0.00756973	0.975311
CCDC136	0.797678	0.028091	0.0370566	0.910299	0.336967	0.315433
CCDC137	-0.033466	0.850743	-0.0267357	0.880476	0.163858	0.365749
CCDC138	2.29807	0.00445749	0.394398	0.547145	-0.842411	0.227587
CCDC14	2.49799	0.00629634	0.247562	0.735143	-0.010545	0.988502
CCDC142	0.0362264	0.857155	-0.289358	0.169494	-0.313068	0.140249
CCDC149	-0.221488	0.43706	0.51825	0.0819275	0.655085	0.0341905
CCDC15	3.31943	0.00141398	0.437661	0.592461	0.232387	0.778191
CCDC150	2.65467	0.0175669	-0.192986	0.845701	-0.787555	0.449128
CCDC153	-0.906103	0.00443739	-0.143295	0.577732	-0.189176	0.46685
CCDC157	-0.691191	0.0375154	-0.262905	0.385335	-0.51199	0.107492
CCDC159	-0.802071	0.0120895	0.0157778	0.95373	-0.272731	0.327854
CCDC163P	-0.709102	0.0320176	0.0199978	0.945732	-0.0929395	0.752678
CCDC167	-0.697792	0.0163386	0.0222054	0.929609	-0.112194	0.657021
CCDC174	0.647412	0.0716259	-0.00802685	0.980739	0.0172765	0.958594
CCDC18	2.87063	0.00246849	0.154328	0.832727	-0.383859	0.607193
CCDC183	-0.652624	0.0746482	-0.144708	0.665646	0.124672	0.708679
CCDC183-AS1	-1.04118	0.0185504	-0.305237	0.426774	0.128492	0.73372
CCDC186	3.68425	0.00229131	0.477919	0.609369	-0.952171	0.352341
CCDC22	-0.539218	0.0208583	0.0219363	0.914609	-0.0537443	0.793135
CCDC24	-0.954222	0.0011687	-0.339819	0.148723	-1.32132	9.25921e-05
CCDC25	2.17501	0.00162142	0.161611	0.756671	-0.213616	0.68351
CCDC28A	0.536442	0.139706	0.197068	0.570869	-0.0867057	0.802515
CCDC28B	0.0488653	0.852536	-0.0621085	0.813394	0.0419333	0.873315
CCDC3	-2.24437	7.09123e-06	0.422117	0.131717	0.56377	0.0524969
CCDC34	1.57753	0.00702869	0.0737618	0.87925	0.144651	0.766329
CCDC36	0.157564	0.655169	1.43426	0.00112686	2.34673	1.77921e-05
CCDC40	-0.139063	0.663527	0.195457	0.540362	0.448265	0.174946
CCDC43	2.1146	0.00692787	-0.181075	0.776646	-0.674849	0.305969
CCDC47	2.58562	0.00296728	-0.00558189	0.993317	-0.412342	0.541604
CCDC50	0.693823	0.00963098	-0.0198037	0.930536	0.280868	0.231927
CCDC51	-0.440753	0.0178565	0.132246	0.421707	0.414254	0.02395
CCDC53	0.879612	0.0508967	-0.0720528	0.860633	0.0491397	0.904675
CCDC57	-0.353092	0.0495565	-0.0608163	0.711263	0.081644	0.620158
CCDC58	1.31286	0.0126843	0.232796	0.606967	-0.185579	0.682774
CCDC59	1.03185	0.0288505	0.281989	0.505095	-0.0376032	0.928615
CCDC6	1.65597	0.0089551	-0.183068	0.728808	-0.609839	0.263704
CCDC60	-0.682528	0.0592222	-1.01908	0.0100967	-1.3907	0.00165386
CCDC61	-0.693698	0.0164304	0.105423	0.674588	0.06152	0.806019
CCDC64	-1.09145	0.00116907	-0.530829	0.0565549	-2.3695	2.15211e-06
CCDC66	2.29277	0.00879992	0.21006	0.77412	-0.0498628	0.946096
CCDC68	3.5449	0.00045635	0.174299	0.80486	-0.31098	0.665915
CCDC69	-0.177171	0.387196	0.162356	0.426577	0.580757	0.0131035
CCDC71	-0.749998	0.00323177	-0.0128067	0.950054	-0.0792328	0.699451
CCDC71L	0.309471	0.161716	-0.0730652	0.730329	-0.323172	0.146836
CCDC74A	0.121109	0.630216	-0.0815653	0.745514	0.103884	0.6798
CCDC77	2.45797	0.00420457	-0.0800162	0.906557	-0.366335	0.596282
CCDC8	-0.35722	0.115952	-0.510384	0.0330121	-2.64173	1.163e-07
CCDC80	-0.0922957	0.76422	0.53703	0.101208	1.1528	0.00284985
CCDC82	2.77085	0.00430552	0.784692	0.316185	-0.103617	0.893516
CCDC84	-0.113222	0.607071	0.109776	0.617719	0.551877	0.0254154
CCDC85B	0.150685	0.624696	0.200461	0.516976	0.49142	0.129254
CCDC85C	-1.23531	0.000116901	0.51044	0.0338898	0.93419	0.00102089
CCDC86	-0.109771	0.635508	0.199859	0.393689	0.227534	0.333967
CCDC88A	3.33039	0.00172846	0.157612	0.839089	-0.524092	0.508243
CCDC88B	-0.728448	0.0394182	-0.584687	0.0870007	-1.64949	0.000314475
CCDC88C	0.896569	0.0150168	-0.375946	0.254586	-0.121706	0.704328
CCDC9	-0.879126	0.0016202	0.222924	0.313523	-0.00728778	0.973094
CCDC90B	1.17069	0.00986376	-0.0379279	0.921011	-0.39562	0.314156
CCDC91	2.1807	0.00774338	0.000971287	0.998865	-1.20155	0.110203
CCDC92	-0.670315	0.00676501	0.0538442	0.793911	0.0375698	0.855313
CCDC93	2.19924	0.00422335	-0.0792964	0.89624	-0.22348	0.71466
CCDC94	-0.683731	0.00931434	0.0362859	0.870171	-0.0607273	0.784782
CCDC96	0.405477	0.130002	0.304078	0.246453	0.952118	0.00269739
CCDC97	-0.868718	0.00243861	-0.0491943	0.82829	-0.128686	0.573072
CCHCR1	-0.574414	0.00328727	0.131892	0.409521	0.374372	0.0330548
CCK	1.25429	0.00144087	2.18399	1.58161e-05	4.07874	5.71882e-08
CCL2	-1.04542	0.00365034	-0.105945	0.713141	-2.26053	1.09701e-05
CCL20	1.92202	0.00443725	-0.55613	0.325888	-2.57493	0.0012852
CCL28	0.198899	0.648407	-0.786544	0.0982305	-2.07941	0.000983381
CCL5	-0.761941	0.00554457	-0.438297	0.0730886	-1.64071	1.58076e-05
CCM2	-0.410434	0.0713828	-0.0477734	0.820557	-0.0660327	0.754196
CCNA1	0.144098	0.591115	-0.495325	0.0855445	-2.51046	2.35151e-06
CCNA2	1.9047	0.00138498	0.00957812	0.982996	0.245405	0.587658
CCNB1	0.709689	0.00386793	0.22023	0.28225	0.717051	0.00362356
CCNB1IP1	-0.504375	0.0626372	0.143436	0.567157	-0.0954358	0.702351
CCNB2	0.652956	0.00294123	0.167501	0.351327	0.505217	0.013483
CCNC	1.53553	0.00777837	0.160869	0.736593	-0.406415	0.403942
CCND1	1.78856	4.81799e-05	0.36819	0.205185	0.974584	0.00452168
CCND2	0.209788	0.343689	-0.338179	0.139296	-1.89761	2.7826e-06
CCND3	-0.189625	0.408004	-0.103514	0.647794	-0.0757188	0.737703
CCNDBP1	0.534194	0.0225487	0.0152094	0.941277	0.222673	0.293356
CCNE1	0.0404316	0.842048	-0.214718	0.302115	-0.655231	0.00714239
CCNE2	2.81689	0.00267057	0.573785	0.431396	0.136085	0.850799
CCNF	-0.209087	0.384521	-0.0352426	0.881408	0.223371	0.353942
CCNG1	1.70747	0.00698347	0.0028517	0.995608	-0.0810861	0.875805
CCNG2	2.23782	0.00638557	-0.0299247	0.964375	-0.575065	0.405601
CCNH	1.69903	0.00334952	0.301887	0.514936	0.6002	0.20857
CCNI	-0.341005	0.0590779	0.0451672	0.78563	0.396314	0.0323529
CCNJ	2.43016	0.0069837	0.297454	0.691286	-0.724571	0.360305
CCNJL	-0.877271	0.000369957	-0.214502	0.241736	-0.625874	0.00411115
CCNK	-0.125131	0.438748	-0.0494563	0.756798	0.247184	0.140582
CCNL1	1.526	0.010251	-0.12944	0.795575	-0.0631508	0.899338
CCNL2	0.396887	0.0684217	-0.184604	0.368281	-0.144109	0.479379
CCNO	-0.466212	0.109193	-0.0497564	0.855524	0.0122319	0.964285
CCNT1	2.38104	0.00442085	0.0455838	0.94482	-0.718768	0.293127
CCNT2	2.44199	0.00457661	0.0959414	0.888182	-0.856663	0.23406
CCNY	-0.165022	0.180345	0.00200758	0.986433	0.108642	0.366661
CCNYL1	2.10692	0.00130685	-0.0347396	0.943811	-0.423255	0.401478
CCP110	2.80607	0.0109047	-0.254758	0.780212	-0.736627	0.433431
CCPG1	2.37281	0.0114712	0.602052	0.454712	-0.255417	0.754854
CCR7	1.01441	0.00281846	0.0387805	0.888579	-0.468088	0.118871
CCS	-0.248604	0.20794	-0.0388825	0.838052	0.154074	0.424511
CCSAP	2.41115	0.0137876	-0.191225	0.822532	-0.482468	0.580363
CCSER2	2.10552	0.0119291	0.103925	0.881974	-0.460172	0.518771
CCT2	1.08815	2.70206e-05	-0.0544793	0.7376	0.224882	0.183565
CCT3	0.291347	0.171672	0.0823065	0.687541	0.123656	0.54758
CCT4	1.31382	0.000235706	0.215164	0.396749	0.573935	0.0384514
CCT5	1.20331	0.000127637	0.156638	0.467562	0.607678	0.0139727
CCT6A	2.79865	0.000831666	-0.00474881	0.993648	-0.217071	0.717343
CCT7	0.0309475	0.868888	0.145123	0.444866	0.23805	0.220189
CCT8	2.58368	0.00172773	-0.0765546	0.900807	-0.0509726	0.933884
CCZ1	1.61039	0.00105446	0.0460658	0.902417	0.110975	0.76861
CCZ1B	1.4121	0.000933072	-0.0253262	0.937835	-0.218834	0.50779
CD109	2.64328	0.00864122	-0.412005	0.613324	-1.8814	0.0435801
CD14	-0.367329	0.233536	-0.166245	0.578997	0.917508	0.00897025
CD151	-0.773997	0.00639678	0.0484387	0.837119	-0.0218577	0.926034
CD163L1	2.5373	1.69943e-05	-0.0439426	0.907122	0.65786	0.0946403
CD164	2.22084	0.00251391	0.0950451	0.866387	-0.61551	0.291737
CD177	-0.603611	0.207025	1.74816	0.00113135	3.80221	1.31091e-06
CD1D	-0.196298	0.394031	0.350319	0.141031	0.855163	0.00261204
CD200	-0.165748	0.741231	-0.702507	0.187788	-0.147747	0.770177
CD24	0.194315	0.579817	-0.84751	0.0309796	-3.36948	1.99768e-06
CD274	1.94507	0.00236515	0.152324	0.759526	-0.300248	0.550907
CD276	-0.373381	0.124373	-0.2372	0.313101	-0.410171	0.0949621
CD27-AS1	0.306055	0.210074	0.103129	0.662837	0.340271	0.167336
CD2AP	2.71267	0.0161077	-0.103368	0.912003	-1.27773	0.201744
CD2BP2	-0.442524	0.0454954	-0.0473853	0.813633	-0.124914	0.537493
CD320	-0.570309	0.0404356	0.0173404	0.944887	0.0393483	0.875432
CD3EAP	0.242788	0.299819	-0.0666975	0.770819	0.206438	0.37511
CD40	-0.560707	0.030852	-0.470421	0.0620031	-1.25158	0.000194609
CD44	0.57349	0.000470337	-0.0792585	0.513967	-0.105948	0.386685
CD46	2.34657	0.00377967	0.119834	0.84976	-0.509481	0.429801
CD47	1.5682	0.0013041	-0.00443192	0.990447	-0.597694	0.128714
CD55	1.25888	0.00178897	0.50376	0.128359	1.44536	0.000671715
CD58	1.72837	0.00363474	0.0482142	0.920071	-0.996328	0.0650683
CD59	0.9987	0.000116123	0.130385	0.46322	0.472918	0.0185985
CD63	-0.265045	0.215923	0.140952	0.499515	0.58667	0.0142941
CD68	0.298027	0.121997	-0.159736	0.388858	0.129684	0.481552
CD70	-0.0823499	0.732147	-0.0929092	0.699633	-0.714511	0.0113771
CD72	-1.16657	0.0295669	0.168479	0.712613	0.027138	0.953002
CD74	-0.944474	0.000270824	-0.297415	0.125603	-0.138975	0.455038
CD81	-0.702325	0.0188016	0.0228431	0.930122	0.0993827	0.703752
CD82	0.0125804	0.943528	-0.510668	0.0133969	-0.500514	0.014895
CD83	0.495441	0.0576899	0.0291388	0.903277	-0.247902	0.314182
CD9	-0.420081	0.0206394	0.194965	0.236245	0.245303	0.143229
CD99L2	0.160557	0.419556	0.101797	0.605553	0.445731	0.0399698
CDA	-0.139045	0.60058	0.623289	0.0341202	0.790908	0.0107542
CDADC1	0.799596	0.0687703	-0.063598	0.876184	0.0775769	0.849406
CDAN1	-0.300202	0.149698	0.0519214	0.793638	0.398363	0.0641211
CDC123	1.19441	0.000126768	-0.162794	0.448246	-0.0788411	0.710659
CDC14B	2.28431	0.00217569	-0.143132	0.805252	-0.255005	0.663152
CDC16	0.837455	0.00183127	0.166062	0.436224	0.468737	0.0434295
CDC20	-0.290116	0.202019	0.207392	0.352835	0.430709	0.0690614
CDC23	0.925935	0.000775719	0.0724461	0.726218	0.100778	0.627244
CDC25A	0.705044	0.00147978	0.420951	0.0291543	0.95108	0.000145843
CDC25B	0.0781329	0.73701	0.101867	0.662102	0.688307	0.0114182
CDC25C	0.274771	0.0899342	0.250842	0.117809	0.610939	0.00164374
CDC26	1.31105	0.00216219	-0.189976	0.577852	-0.118896	0.726898
CDC27	2.61091	0.00304022	0.0944486	0.888687	-0.729385	0.297142
CDC34	-0.870856	0.00453699	0.174908	0.488763	0.145261	0.564046
CDC37	-0.233466	0.205848	0.0411387	0.817108	0.0230197	0.896954
CDC37L1	2.33802	0.00307454	0.0630818	0.919723	-0.315596	0.620252
CDC40	2.66212	0.00496646	-0.253014	0.738198	-1.24819	0.130369
CDC42	1.04341	0.00068346	-0.225802	0.333021	-0.482534	0.0535809
CDC42BPA	2.78554	0.0058511	-0.160397	0.840763	-0.802245	0.331613
CDC42BPB	0.82533	0.0085968	0.326897	0.231723	0.990487	0.00283
CDC42BPG	-0.671219	0.0251093	-0.625104	0.0344088	-2.48588	1.74164e-06
CDC42EP1	-1.97053	7.59448e-06	0.278552	0.278234	-0.292507	0.25636
CDC42EP2	0.120404	0.620872	0.194101	0.429388	0.67087	0.0162658
CDC42EP3	1.86512	0.00157777	0.258914	0.566789	0.452158	0.324978
CDC42EP4	-0.304523	0.159898	-0.154076	0.461666	-0.121637	0.55939
CDC42EP5	-1.1448	0.00237431	-0.125611	0.672127	-0.860016	0.0129953
CDC42SE1	-0.167238	0.178632	-0.194062	0.123633	-0.61226	0.000262437
CDC42SE2	1.86781	0.00381449	-0.174587	0.73448	-0.990606	0.0777253
CDC45	-0.290156	0.0766475	0.269101	0.0972426	0.388075	0.0240293
CDC5L	2.34141	0.00339896	-0.100241	0.87191	-0.353467	0.573524
CDC6	1.14127	0.000183678	0.341174	0.126931	0.591575	0.0154416
CDC7	2.85565	0.00416461	0.336485	0.665486	-0.33482	0.670243
CDC73	2.12816	0.00630928	0.012782	0.983795	-0.818513	0.21589
CDCA2	2.17281	0.000710331	-0.00325725	0.994417	0.362152	0.442893
CDCA3	-0.11991	0.576193	0.127475	0.552586	0.593316	0.0157427
CDCA4	-0.296625	0.107545	-0.0324985	0.851294	0.0240736	0.889532
CDCA5	-0.176026	0.316664	0.0947162	0.583754	0.358396	0.0558631
CDCA7	0.766627	0.0311026	-0.125173	0.69418	-0.189696	0.553468
CDCA7L	0.702754	0.00245819	0.245765	0.199934	0.994883	0.000180826
CDCA8	0.238484	0.266123	0.016845	0.935563	0.598046	0.0135011
CDCP1	0.763939	0.00125253	-0.166451	0.369377	-0.222135	0.237703
CDH1	-0.250979	0.343048	-0.523382	0.0634632	-3.69247	4.29007e-08
CDH11	2.15769	0.00275226	-0.259675	0.64586	-2.45053	0.0017063
CDH13	1.59364	9.61758e-05	0.63994	0.0346417	2.03044	1.19432e-05
CDH2	2.39951	8.87958e-05	0.417177	0.303882	0.922506	0.0366276
CDH24	-0.252417	0.182029	-0.130173	0.477927	0.229644	0.221265
CDH3	-1.54845	2.94387e-06	-0.535957	0.011297	-6.38082	8.46235e-12
CDH4	-1.51919	1.32055e-05	1.801	2.04094e-06	3.86533	1.52156e-09
CDH6	1.44486	0.0371771	-0.3097	0.632352	-1.1071	0.121947
CDIP1	-1.24475	4.87085e-05	-0.17289	0.388069	-0.138166	0.487695
CDIPT	-0.43548	0.0395917	-0.0954989	0.618871	-0.132762	0.491656
CDK1	1.86963	0.00158792	0.0868653	0.847033	0.478681	0.30002
CDK10	-0.522911	0.00983752	0.114762	0.508261	0.199599	0.259366
CDK11A	0.631153	0.0446194	-0.0162934	0.95464	0.704162	0.0282947
CDK11B	0.386307	0.0572705	0.0976705	0.602604	0.848979	0.000687914
CDK12	2.27775	0.000680102	-0.0494293	0.918543	0.0375456	0.938105
CDK13	2.01067	0.00265854	-0.251672	0.632713	0.0641928	0.902322
CDK14	2.13634	0.0034066	0.099558	0.86416	0.09118	0.87589
CDK16	-0.705605	0.00435253	0.064295	0.750499	0.183855	0.371138
CDK17	2.7414	0.00406506	-0.102626	0.890262	-0.448562	0.552387
CDK18	-2.64395	6.01423e-08	0.0818569	0.684577	1.05752	0.000221742
CDK19	2.38841	0.00684779	-0.00995305	0.988994	-0.410831	0.576224
CDK2	0.627	0.00571861	0.117828	0.534041	0.4474	0.0328653
CDK20	-0.592496	0.0277204	0.38569	0.125272	0.402868	0.11119
CDK2AP1	0.412756	0.0236647	0.163983	0.320266	-0.419173	0.0222748
CDK2AP2	-0.807309	0.00806082	0.115337	0.652571	-0.137941	0.591254
CDK4	-0.769856	0.00398316	0.0691988	0.750243	0.0328848	0.879547
CDK5	-0.285958	0.265468	0.0970353	0.697892	0.0588261	0.813632
CDK5R1	0.805916	0.0228103	-0.175735	0.578866	-0.0617526	0.844556
CDK5RAP1	-0.201844	0.271468	0.0670838	0.707676	0.109797	0.541686
CDK5RAP2	2.18523	7.13968e-05	0.155662	0.66088	0.165103	0.642125
CDK5RAP3	-0.300771	0.0499413	0.0805275	0.567692	0.066056	0.638493
CDK6	2.71916	0.00460687	-0.120582	0.8725	-0.944056	0.232533
CDK7	1.65621	0.00569958	0.12129	0.803794	0.116659	0.81129
CDK8	1.9559	0.0129455	-0.254077	0.706475	-0.73992	0.291989
CDK9	-0.264048	0.18092	-0.0676329	0.721383	-0.100665	0.596996
CDKAL1	1.12361	0.00838773	-0.266271	0.463279	-0.0253873	0.943503
CDKL3	1.18071	0.0319387	-0.038765	0.939002	0.221052	0.663202
CDKN1A	-0.49108	0.0467246	-0.19521	0.392209	-0.305947	0.190339
CDKN1B	1.56634	0.0107198	-0.00965858	0.985079	-0.198081	0.703023
CDKN1C	-0.413942	0.118458	0.587306	0.0337077	1.33289	0.000189359
CDKN2A	-0.59492	0.0331636	-0.0743044	0.76651	-0.352711	0.176531
CDKN2AIP	1.07062	0.12202	0.0483275	0.94092	0.138736	0.831728
CDKN2AIPNL	-0.199531	0.32773	0.0405459	0.838911	0.00813234	0.967455
CDKN2B	1.38027	0.00296228	-0.0807043	0.827046	-0.0960613	0.795097
CDKN2B-AS1	0.303004	0.266562	0.0143853	0.956847	-0.269285	0.325215
CDKN2C	0.13877	0.504313	0.089005	0.666621	1.08985	0.000212469
CDKN2D	-0.270393	0.231048	-0.0691688	0.75164	0.284753	0.208248
CDKN3	1.48913	0.00196079	0.21853	0.561582	0.725506	0.0727592
CDON	1.03169	0.0300701	0.423487	0.336728	2.1555	0.000294995
CDPF1	-0.591852	0.0304283	0.304669	0.226183	0.237419	0.339468
CDR2	1.62905	0.00108132	-0.0353659	0.924929	0.286581	0.45104
CDR2L	-0.810183	0.00570358	-0.122817	0.613016	-0.090395	0.709012
CDS1	1.3903	0.0503665	-0.718197	0.290923	-4.34676	0.00033156
CDS2	0.154105	0.264823	0.0378626	0.778345	-0.272637	0.0619917
CDSN	-0.422007	0.179249	-0.453474	0.152004	-1.26432	0.00152714
CDT1	-0.873648	0.00602107	0.168775	0.524223	0.180085	0.497413
CDV3	2.06279	0.00163172	0.263593	0.596749	0.624522	0.224039
CDYL	0.169009	0.380257	-0.164301	0.393666	0.21053	0.279236
CEACAM1	0.131363	0.546808	-0.727017	0.00567487	-1.05326	0.000446891
CEACAM19	-0.342796	0.288227	-0.460478	0.163619	-0.423481	0.198176
CEBPA	-1.88129	5.87599e-05	-0.151384	0.604116	0.0820368	0.77762
CEBPB	-0.520568	0.0356665	0.0567601	0.798735	-0.11955	0.593363
CEBPD	-0.81612	0.00729676	-0.141392	0.579553	-0.651199	0.0237545
CEBPG	0.882421	0.0773992	0.214888	0.6433	-0.186399	0.68805
CEBPZ	2.96932	0.00211879	0.134157	0.852067	-0.226407	0.754311
CEBPZOS	0.769801	0.0696734	-0.169984	0.666728	-0.239316	0.546962
CECR1	-1.1496	0.00102843	-0.41367	0.135757	-0.294029	0.27711
CECR5	-0.787781	0.00242342	-0.0658505	0.749323	-0.0713616	0.729308
CEL	-1.5102	0.00027207	-0.465264	0.126815	-0.701147	0.0307337
CELF1	1.34607	0.00204201	0.0172855	0.959469	-0.118849	0.727772
CELF2	1.30035	0.0490359	-0.292881	0.643157	1.03688	0.107999
CELSR1	-1.10082	0.000255386	-0.375162	0.0972439	-1.81416	3.30703e-06
CELSR2	-1.25873	0.000227378	-0.150764	0.529521	0.0230874	0.922595
CELSR3	-0.614649	0.0164117	0.0541831	0.80702	0.666431	0.0104531
CEMIP	-0.293618	0.392891	0.140767	0.677543	-1.83031	0.000233466
CEMP1	-0.278833	0.244365	-0.382462	0.120092	0.403977	0.101575
CEND1	0.338836	0.430968	-0.539145	0.2325	0.484898	0.267434
CENPA	0.440469	0.0433487	0.28979	0.161649	0.602087	0.00977185
CENPB	-0.174441	0.508707	0.162523	0.537437	0.456081	0.101757
CENPBD1	-0.101428	0.63934	0.0875942	0.6852	0.305929	0.17385
CENPBD1P1	-0.256113	0.170419	-0.0348329	0.84551	0.0207865	0.907403
CENPC	2.07015	0.0114288	-0.144181	0.838664	-0.945014	0.216135
CENPE	3.08127	0.00166923	0.539561	0.460313	0.192598	0.790354
CENPF	3.63015	0.00195659	-0.125798	0.882241	-0.634923	0.464613
CENPH	0.81335	0.0218426	-0.0213501	0.945336	-0.337825	0.291765
CENPI	2.65655	0.000905802	0.322682	0.584323	0.183308	0.755794
CENPJ	2.59699	0.00619727	-0.00575452	0.993987	-0.197826	0.796899
CENPK	1.726	0.0159192	0.392375	0.523846	0.33941	0.580738
CENPL	1.01617	0.00475005	0.226212	0.448289	0.175692	0.554241
CENPM	-0.926022	0.00110623	0.211025	0.338142	0.463383	0.0501724
CENPN	0.95397	0.00216535	0.00934272	0.969586	0.241054	0.335854
CENPO	-0.479294	0.0258695	0.137546	0.475436	0.189755	0.329958
CENPP	0.611375	0.0255859	-0.0860064	0.724464	-0.135143	0.581959
CENPQ	0.876205	0.0838319	0.274073	0.563122	0.174122	0.712272
CENPT	-0.596496	0.00623821	0.0354295	0.84489	-0.0641849	0.723678
CENPU	1.55592	0.0234691	-0.0251271	0.966468	-0.504986	0.408862
CENPV	-0.0599797	0.797714	0.206567	0.384912	0.751604	0.00719567
CENPW	0.718133	0.0103857	-0.312587	0.207117	-0.32053	0.196916
CEP104	0.390483	0.0895622	0.0812878	0.706	0.368238	0.107122
CEP120	2.46292	0.00842848	0.133522	0.860368	-0.467315	0.544873
CEP126	2.31664	0.0168275	-0.534294	0.556855	-0.930389	0.332491
CEP128	2.83078	0.00395443	-0.024741	0.975085	-0.641459	0.438104
CEP131	-0.406774	0.0858503	0.163965	0.462387	0.325579	0.158726
CEP135	2.63707	0.0139957	-0.062379	0.946731	-0.713724	0.466614
CEP152	2.77057	0.00789924	0.0669428	0.937319	-0.268045	0.755733
CEP162	2.62181	0.00693823	0.322536	0.689029	0.0590393	0.942085
CEP164	0.254728	0.137761	0.131785	0.425529	0.401808	0.0281858
CEP170	3.0427	0.00474189	0.0360976	0.965513	-0.789939	0.361562
CEP170B	-1.03817	0.00134873	-0.120419	0.629274	-0.330176	0.20084
CEP192	3.13794	0.001412	0.0156033	0.982643	-0.620106	0.401386
CEP250	2.00917	0.000208212	0.351207	0.353058	1.37733	0.00310342
CEP290	3.12303	0.00277594	0.622137	0.444283	0.0989215	0.902971
CEP295	2.6183	0.00392824	0.449868	0.529417	-0.227279	0.750842
CEP350	3.4908	0.00310791	-0.0543056	0.95108	-0.903189	0.329102
CEP41	0.766842	0.00153068	0.133606	0.4822	0.599251	0.00751395
CEP44	1.90088	0.0182248	0.176345	0.800469	-0.326181	0.645647
CEP55	2.8023	0.00251473	0.189187	0.787178	-0.241402	0.731816
CEP57	2.18877	0.00937082	0.361278	0.603414	-0.256629	0.712488
CEP57L1	1.61233	0.00879761	0.230452	0.656861	-0.203895	0.696467
CEP63	2.87158	0.00102036	0.755965	0.255635	0.802563	0.230216
CEP68	-0.032888	0.854483	-0.288813	0.127584	-0.349184	0.0718755
CEP70	2.80143	0.00186234	0.630782	0.37777	0.299764	0.675483
CEP72	-0.242825	0.189426	0.192552	0.290595	0.489962	0.0164481
CEP76	1.4498	0.0021965	-0.174415	0.641539	-0.111949	0.764681
CEP78	2.27129	0.00286303	-0.396897	0.509134	-0.128936	0.828299
CEP83	2.30499	0.00946988	0.344509	0.644963	-0.00949322	0.989939
CEP85	0.130689	0.386024	0.0667548	0.65384	0.642483	0.000979804
CEP85L	3.02347	0.00407507	0.498682	0.571867	0.544415	0.539562
CEP89	0.96617	0.00420673	0.133777	0.628178	0.400133	0.164357
CEP95	1.22464	0.0244108	-0.0961699	0.840989	-0.520915	0.292811
CEP97	3.27993	0.00419441	0.150522	0.867836	-0.396068	0.669181
CEPT1	2.01111	0.00425409	0.0744132	0.89456	-0.347754	0.541654
CERCAM	-0.390967	0.0778458	0.167599	0.421964	0.273034	0.201419
CERK	0.746532	0.00281017	-0.0348475	0.861687	1.13806	0.000116178
CERS1	-0.208252	0.585433	0.412426	0.280747	2.15718	8.72386e-05
CERS2	-0.0784073	0.65092	0.191269	0.280522	0.617625	0.00370297
CERS4	-3.38819	9.21559e-07	0.83021	0.0193655	1.02783	0.00613012
CERS5	-0.438869	0.058577	0.0930788	0.662962	0.196795	0.364085
CERS6	1.30918	0.00474815	-0.343261	0.372341	-0.596128	0.135894
CES1	-0.160917	0.633657	-0.996559	0.0132885	0.856455	0.0229008
CES2	-0.4896	0.00951404	0.0373043	0.815822	0.300093	0.0810582
CES3	-0.248871	0.320689	0.370729	0.148492	1.65798	2.64091e-05
CES4A	-0.282721	0.248596	0.286209	0.241413	1.09239	0.000624588
CETN2	0.264557	0.202299	-0.352161	0.0989181	-0.480904	0.0317281
CETN3	1.00807	0.0486153	0.153726	0.740776	0.0652888	0.888153
CFAP126	2.385	0.0104956	-0.0552638	0.946311	-0.273509	0.744474
CFAP20	-0.226662	0.188305	0.0718305	0.665263	0.0556754	0.737007
CFAP36	1.69517	0.00366594	-0.203756	0.663622	-0.336814	0.476776
CFAP44	3.38522	0.00245102	0.229901	0.800678	-1.38038	0.199265
CFAP70	1.0791	0.0178367	0.0547406	0.892006	-0.315225	0.44772
CFAP97	2.94277	0.00550023	0.430871	0.605939	-0.318257	0.704756
CFB	0.0182379	0.903692	-0.161301	0.296952	-0.496183	0.00626178
CFD	-1.15624	0.000511727	0.0974396	0.678304	0.564516	0.0302404
CFDP1	1.58198	0.0051516	-0.0233514	0.959394	0.254844	0.58116
CFH	2.4944	0.00556133	0.174526	0.806506	-0.324979	0.650869
CFL1	-0.409087	0.101502	-0.0582716	0.803721	-0.104092	0.658092
CFL2	1.31523	0.00186187	0.549315	0.11518	0.607551	0.085309
CFLAR	0.462541	0.00287408	0.0873721	0.487834	0.221659	0.0956727
CGB7	-1.07964	0.00439744	-0.384312	0.222615	-0.571297	0.0829691
CGGBP1	1.01201	0.0345989	0.155955	0.715965	-0.261388	0.545079
CGN	0.870082	0.0177964	-0.260187	0.422674	-0.174052	0.588725
CGRRF1	1.01286	0.025541	0.103717	0.796401	-0.337035	0.411643
CH17-340M24.3	-0.30847	0.393906	0.0416923	0.906078	0.5776	0.120751
CHAC1	-2.43427	2.29407e-09	0.148396	0.296447	-0.166752	0.243863
CHAC2	1.10196	0.0224183	-0.100318	0.814151	-0.75132	0.103417
CHADL	-1.06396	0.00205785	-0.485124	0.0922906	-1.01157	0.00291884
CHAF1A	0.289905	0.108213	0.162092	0.349586	0.747112	0.000887518
CHAF1B	-0.417816	0.0348443	0.211006	0.249482	0.307694	0.103854
CHAMP1	1.20663	0.0142462	-0.186648	0.660189	0.722575	0.108088
CHCHD1	0.419848	0.038567	-0.126278	0.495349	-0.11126	0.547223
CHCHD10	-0.719666	0.0203039	-0.0758244	0.779852	0.24322	0.377843
CHCHD2	-0.660192	0.0101372	0.00823462	0.969841	-0.160462	0.466911
CHCHD3	1.22831	0.000883256	0.208523	0.457444	0.623161	0.0420501
CHCHD4	0.656088	0.0101834	0.124542	0.569021	0.390138	0.0929819
CHCHD5	-0.669813	0.00972833	0.143773	0.515745	-0.0771178	0.725727
CHCHD6	-0.711469	0.00408715	0.0782783	0.698058	0.424882	0.0534281
CHCHD7	0.661428	0.0306453	-0.15086	0.583517	-0.465488	0.110057
CHD1	3.05279	0.00705727	0.133524	0.881029	-0.640999	0.482815
CHD1L	0.945633	0.00132267	0.279896	0.232083	0.612067	0.0183787
CHD2	2.38528	0.00691646	-0.182246	0.797466	-0.681215	0.350345
CHD3	0.736721	0.03416	0.228809	0.467724	0.505935	0.124761
CHD4	1.32267	0.00165353	0.24348	0.458187	1.06941	0.00639759
CHD6	2.86428	0.00366644	0.0223593	0.976606	-0.35665	0.644164
CHD7	2.79513	0.00528787	-0.0730137	0.927835	-0.374418	0.647715
CHD8	1.84806	0.000870336	-0.08644	0.833151	0.0813515	0.842837
CHD9	3.24084	0.00424337	-0.108998	0.900154	-1.53424	0.11104
CHEK1	1.10902	0.00436367	0.15109	0.634354	0.18122	0.569479
CHEK2	0.605271	0.0126047	-0.15612	0.459703	0.0695979	0.739109
CHERP	-0.168797	0.465852	0.0549015	0.810363	0.515856	0.0413138
CHFR	-0.10464	0.540912	-0.0309158	0.8555	-0.300867	0.097113
CHI3L1	-2.51669	4.30896e-06	-0.570545	0.0671953	0.926764	0.00671939
CHIC1	3.79536	0.00230575	1.34967	0.190673	0.500328	0.630579
CHIC2	0.426905	0.160091	0.13483	0.643939	0.152896	0.601089
CHID1	-0.689336	0.00588793	0.0296319	0.88619	0.174738	0.406123
CHKA	0.564825	0.0270579	0.280348	0.232302	1.13901	0.000332019
CHKB	-0.727382	0.090253	-0.0878812	0.823083	-0.0692633	0.860668
CHKB-AS1	-0.569122	0.107267	-0.263956	0.430389	-0.853503	0.0250882
CHM	2.64189	0.00570464	0.223222	0.770135	-0.669226	0.397356
CHML	2.87728	0.0068366	0.0770371	0.928471	-0.395005	0.65137
CHMP1A	-0.60089	0.027001	-0.140744	0.561982	-0.427987	0.0965144
CHMP1B	1.37917	0.00382887	-0.0324752	0.932459	-0.125654	0.743843
CHMP2A	-0.627018	0.00643161	-0.014879	0.937977	0.0956746	0.618844
CHMP2B	1.15109	0.0482883	-0.191162	0.718156	-0.353155	0.50917
CHMP3	1.01891	0.0064182	-0.291813	0.360542	-0.38832	0.232082
CHMP4A	-0.371644	0.0277471	-0.130096	0.394263	-0.0522793	0.728461
CHMP4B	-0.114677	0.46304	-0.0362072	0.814714	0.176957	0.265356
CHMP4C	1.05899	0.0207291	-0.395063	0.34044	-1.76546	0.0014155
CHMP5	1.22849	0.0122625	-0.144983	0.728731	-0.282863	0.50254
CHMP6	-0.512852	0.0723159	0.0574253	0.827619	-0.115086	0.663828
CHMP7	0.76618	0.00552224	0.0728965	0.749606	0.6701	0.0118957
CHN1	1.90053	0.000205091	-0.194706	0.585172	0.352769	0.328755
CHORDC1	2.91409	0.00141747	0.470248	0.490167	0.115031	0.865138
CHP1	0.510556	0.0297004	0.0027292	0.9896	0.343239	0.121604
CHPF	-0.846058	0.0101473	-0.100342	0.719215	-0.450194	0.126585
CHPF2	0.0044293	0.982629	-0.244466	0.244776	-0.0266314	0.895932
CHPT1	0.903557	0.00133426	0.61943	0.0138338	1.31782	6.78097e-05
CHRAC1	0.416966	0.16135	0.116139	0.68402	-0.0244221	0.931628
CHRM4	-0.338506	0.437966	-0.532965	0.234772	0.877551	0.0561432
CHRNA1	1.22371	0.00152744	-0.0687629	0.820059	0.215849	0.479355
CHRNA5	1.09714	0.00483994	-0.253326	0.43632	-1.31744	0.0018025
CHRNB1	-0.551272	0.00937267	-0.131452	0.469375	-0.192971	0.295008
CHST10	-0.268462	0.259513	0.161086	0.490025	0.296113	0.216075
CHST11	1.02023	0.000848485	-0.181448	0.437169	-0.325152	0.177062
CHST12	-0.195702	0.518271	-0.100201	0.738927	-0.130597	0.664776
CHST14	-0.444566	0.0655586	0.186075	0.409617	0.575334	0.0225683
CHST15	1.16165	0.000262056	0.0174986	0.93793	0.828572	0.00309152
CHST2	0.922321	0.00146595	1.08398	0.000442826	2.30379	5.76241e-07
CHST3	-0.236408	0.221833	0.27813	0.155546	0.879615	0.000535045
CHST6	-0.0160008	0.958655	-0.565894	0.0882731	-1.03538	0.005935
CHST7	0.281346	0.319377	0.169753	0.542155	0.580141	0.0547469
CHSY1	2.33141	0.00463762	-0.142837	0.827216	-0.0153872	0.981224
CHSY3	3.08597	0.00164235	0.152527	0.846941	-0.634299	0.457441
CHTF18	-0.444089	0.0456935	0.289137	0.169958	0.357259	0.0969694
CHTF8	-0.607762	0.00795221	-0.00767963	0.968131	-0.288999	0.152287
CHTOP	-0.276658	0.0736495	0.0934274	0.518313	0.162476	0.270347
CHUK	2.46774	0.00538923	-0.00619429	0.992989	-0.59692	0.409581
CHURC1	2.1562	0.00247555	-0.30585	0.581611	-0.997137	0.0952792
CIAO1	0.101474	0.415291	-0.0953641	0.443282	0.0672341	0.586304
CIAPIN1	-0.383681	0.0704118	-0.0448198	0.819283	-0.438567	0.0428313
CIART	-0.677518	0.0163797	-0.122589	0.617259	0.41323	0.110382
CIB1	-0.360628	0.121409	0.00425978	0.984531	-0.208823	0.351993
[truncated: 10,459 more rows]
