# Supplementary material for: Integrative oncogene-dependency mapping identifies RIT1 vulnerabilities and synergies in lung cancer
Source: Nat Commun. 2021 Aug 9;12:4789. doi: 10.1038/s41467-021-24841-y (PMC8352964; doi:10.1038/s41467-021-24841-y)
Supplement: Supplementary file 12 — Supplementary Data 10 [file 41467_2021_24841_MOESM12_ESM.xlsx]

## Sheet: Common essentials
gene
AAMP
AARS
AASDHPPT
ABCB7
ABCE1
ABCF1
ABT1
ACO2
ACTL6A
ACTR10
ACTR3
ACTR6
ACTR8
ADAT2
ADSL
AFG3L2
AHCY
AIFM1
AKIRIN2
ALDOA
ALG1
ALG11
ALG13
ALG14
ALG2
ALG8
ALYREF
AMD1
ANAPC10
ANAPC11
ANAPC15
ANAPC4
ANAPC5
ANKLE2
ANLN
AP2S1
AQR
ARCN1
ARGLU1
ARL2
ARMC7
ARPC4
ASCC3
ATIC
ATL2
ATP13A1
ATP1A1
ATP2A2
ATP6AP2
ATP6V0B
ATP6V0C
ATP6V0D1
ATP6V1A
ATP6V1D
ATP6V1E1
ATP6V1G1
ATR
ATRIP
ATRX
BARD1
BCAS2
BCCIP
BCL2L1
BCS1L
BDP1
BET1
BIRC5
BLM
BMS1
BNIP1
BOD1L1
BORA
BPTF
BRCA1
BRCA2
BRD4
BRD8
BRF1
BRIX1
BTAF1
BUB1B
BUB3
BUD13
BUD31
BYSL
C12orf45
C15orf41
C18orf21
C1orf131
C9orf78
CAD
CARS
CCDC115
CCDC130
CCDC84
CCDC86
CCNA2
CCNH
CCNK
CCP110
CCT2
CCT3
CCT4
CCT5
CCT6A
CCT7
CD3EAP
CDC123
CDC16
CDC20
CDC23
CDC37
CDC40
CDC45
CDC5L
CDC6
CDC7
CDC73
CDCA5
CDIPT
CDK1
CDK12
CDK9
CDT1
CEBPZ
CENPA
CENPH
CENPJ
CENPL
CENPM
CENPN
CENPW
CEP135
CEP152
CEP192
CEP57
CEP85
CEP97
CFDP1
CHAF1A
CHAF1B
CHEK1
CHERP
CHMP2A
CHMP3
CHMP4B
CHMP6
CHORDC1
CIAO1
CINP
CKAP5
CLASRP
CLNS1A
CLP1
CLTC
CMPK1
CNOT1
CNOT2
CNOT3
COA5
COASY
COG2
COG3
COG4
COG8
COPA
COPB1
COPB2
COPE
COPG1
COPS2
COPS3
COPS4
COPS6
COPZ1
COQ4
COQ5
COX10
COX15
COX5B
COX6B1
CPSF2
CPSF3
CPSF6
CRCP
CRLS1
CRNKL1
CSE1L
CSNK1A1
CSNK2B
CSTF1
CSTF3
CTC1
CTCF
CTDP1
CTNNBL1
CTPS1
CTR9
CTU1
CTU2
CUL1
CUL2
CWC22
CWF19L2
DAD1
DAP3
DARS
DARS2
DBR1
DCPS
DCTN2
DCTN3
DCTN4
DCTN5
DDB1
DDOST
DDX18
DDX20
DDX21
DDX23
DDX24
DDX27
DDX39B
DDX3X
DDX46
DDX47
DDX49
DDX51
DDX54
DDX55
DDX56
DDX59
DDX6
DENR
DGCR8
DHDDS
DHFR
DHX15
DHX33
DHX35
DHX36
DHX38
DHX8
DHX9
DIDO1
DIMT1
DIS3
DKC1
DLD
DLST
DMAP1
DNAJA3
DNAJC11
DNAJC2
DNAJC9
DNM1L
DNM2
DNMT1
DNTTIP2
DONSON
DPH5
DR1
DSN1
DTL
DTYMK
DYNC1H1
DYNLRB1
E4F1
EBNA1BP2
ECD
ECT2
EEF1A1
EEF2
EEFSEC
EFTUD2
EHMT1
EIF1
EIF1AD
EIF2B1
EIF2B2
EIF2B3
EIF2B4
EIF2B5
EIF2S1
EIF2S3
EIF3A
EIF3B
EIF3D
EIF3I
EIF3J
EIF3M
EIF4A1
EIF4A3
EIF4E
EIF4G1
EIF5
EIF5B
EIF6
ELAC2
ELL
ELP2
ELP4
ELP5
ELP6
EMC3
ENO1
EPRS
ERCC2
ERCC3
ERCC4
ESF1
ETF1
EWSR1
EXOC1
EXOC2
EXOC4
EXOC5
EXOSC1
EXOSC10
EXOSC2
EXOSC3
EXOSC5
EXOSC7
EXOSC8
EXOSC9
FAM210A
FAM50A
FAM98B
FARSA
FARSB
FBL
FCF1
FDXR
FEN1
FH
FIP1L1
FNBP4
FNTB
FTSJ3
FXN
GADD45GIP1
GAPDH
GAR1
GARS
GART
GATC
GBF1
GEMIN2
GEMIN5
GEMIN8
GET4
GFER
GFM1
GGPS1
GINS1
GINS2
GINS3
GLE1
GMNN
GMPS
GNB1L
GNL2
GNL3
GNL3L
GON4L
GOSR2
GPATCH1
GPKOW
GPN1
GPN2
GPN3
GRB2
GRPEL1
GRWD1
GSPT1
GTF2A1
GTF2A2
GTF2B
GTF2E1
GTF2H3
GTF3C1
GTF3C3
GTF3C4
GTF3C5
GTPBP4
GUK1
HARS
HARS2
HAUS1
HAUS3
HAUS4
HAUS5
HAUS7
HAUS8
HBS1L
HCFC1
HEATR1
HINFP
HJURP
HMGCR
HMGCS1
HNRNPA2B1
HNRNPH1
HNRNPK
HNRNPL
HNRNPM
HNRNPU
HSCB
HSD17B10
HSPA14
HSPA5
HSPA8
HSPA9
HTATSF1
HUS1
IARS
IGBP1
ILF2
ILF3
IMMT
IMP4
INCENP
INO80
INTS2
INTS3
INTS4
INTS5
INTS7
IPO11
IPO7
IPO9
ISCU
ISG20L2
ISY1
IWS1
KANSL1
KANSL2
KANSL3
KARS
KAT8
KCMF1
KDM8
KIAA0391
KIF11
KIF18A
KIN
KPNB1
KRI1
KRR1
LAGE3
LAMTOR2
LARS
LARS2
LAS1L
LENG1
LENG8
LEO1
LIAS
LIN52
LIN54
LONP1
LRPPRC
LRR1
LSG1
LSM11
LSM4
LSM5
LTV1
LUC7L3
LYRM4
MAGOH
MALSU1
MARS
MASTL
MAT2A
MAU2
MAX
MCM10
MCM2
MCM3
MCM5
MCM6
MCM7
MCMBP
MCRS1
MDC1
MDN1
MED1
MED12
MED14
MED17
MED18
MED19
MED20
MED26
MED27
MED28
MED31
MED4
MED6
MED7
MED8
MED9
METAP1
METAP2
METTL1
METTL14
METTL16
METTL3
MFAP1
MFN2
MIPEP
MIS18A
MIS18BP1
MMS19
MMS22L
MNAT1
MOB4
MPHOSPH10
MRPL11
MRPL12
MRPL16
MRPL17
MRPL18
MRPL19
MRPL20
MRPL21
MRPL22
MRPL24
MRPL27
MRPL32
MRPL34
MRPL35
MRPL37
MRPL38
MRPL39
MRPL4
MRPL40
MRPL42
MRPL44
MRPL47
MRPL48
MRPL49
MRPL51
MRPL52
MRPL9
MRPS10
MRPS12
MRPS14
MRPS15
MRPS18A
MRPS18B
MRPS18C
MRPS23
MRPS24
MRPS25
MRPS27
MRPS30
MRPS31
MRPS33
MRPS35
MRPS5
MRPS6
MRPS7
MRPS9
MRTO4
MTG1
MTHFD1
MTOR
MTPAP
MVD
MYBBP1A
MYBL2
N6AMT1
NAA10
NAA15
NAA20
NAA25
NAA30
NAA50
NAE1
NAF1
NAPA
NAPG
NARS
NARS2
NAT10
NBAS
NCAPD2
NCAPG
NCAPH
NCBP1
NCBP2
NCL
NDC80
NDUFAB1
NDUFB4
NEDD1
NELFA
NELFB
NELFE
NFS1
NGDN
NHLRC2
NHP2
NIP7
NIPBL
NKAP
NLE1
NOB1
NOC3L
NOC4L
NOL10
NOL11
NOL6
NOL7
NOL8
NOL9
NOLC1
NOM1
NONO
NOP10
NOP14
NOP16
NOP2
NOP56
NOP58
NOP9
NPAT
NPLOC4
NRDE2
NRF1
NSA2
NSF
NSL1
NSMCE1
NSMCE4A
NSRP1
NSUN4
NUBP1
NUDC
NUDCD3
NUDT21
NUF2
NUFIP1
NUP107
NUP133
NUP153
NUP155
NUP160
NUP205
NUP214
NUP43
NUP54
NUP85
NUP88
NUP93
NUP98
NVL
OGDH
OGT
OIP5
OPA1
ORC1
ORC2
ORC3
ORC4
ORC5
ORC6
OSBP
OSGEP
OXA1L
PABPN1
PAF1
PAFAH1B1
PAK1IP1
PALB2
PARN
PARS2
PAXBP1
PCF11
PCID2
PCNA
PCNT
PCYT1A
PDAP1
PDCD11
PDCD2
PDCL
PDPK1
PDRG1
PDS5A
PES1
PET117
PFAS
PFDN1
PFDN2
PFDN6
PGD
PGGT1B
PGK1
PGM3
PGS1
PHB
PIK3C3
PIK3R4
PLK1
PLK4
PLRG1
PMF1
PMPCA
PMPCB
PMVK
PNISR
PNN
PNO1
PNPT1
POLA1
POLA2
POLD1
POLD2
POLD3
POLE
POLE2
POLR1A
POLR1B
POLR1C
POLR1E
POLR2B
POLR2C
POLR2D
POLR2E
POLR2F
POLR2I
POLR2L
POLR3A
POLR3B
POLR3C
POLR3E
POLR3F
POLR3H
POLR3K
POP4
POP7
PPA1
PPAN
PPIE
PPIL2
PPIL4
PPP1R10
PPP1R15B
PPP1R2
PPP1R7
PPP1R8
PPP2CA
PPP2R1A
PPP4C
PPP6C
PPRC1
PPWD1
PRC1
PRCC
PREB
PRELID1
PRIM1
PRMT1
PRMT5
PRPF18
PRPF19
PRPF3
PRPF31
PRPF38B
PRPF39
PRPF4
PRPF40A
PRPF4B
PRPF6
PRPF8
PSMA1
PSMA2
PSMA3
PSMA5
PSMA7
PSMB1
PSMB2
PSMB4
PSMB5
PSMB6
PSMB7
PSMC1
PSMC3
PSMC4
PSMC5
PSMC6
PSMD1
PSMD11
PSMD12
PSMD13
PSMD14
PSMD2
PSMD3
PSMD4
PSMD6
PSMD7
PSMD8
PSMG1
PSMG2
PSMG4
PSTK
PTCD3
PTPMT1
PWP1
PWP2
QARS
QRSL1
RABGGTB
RAC1
RACGAP1
RAD1
RAD50
RAD51
RAD51C
RAE1
RAN
RANBP2
RANGAP1
RARS
RARS2
RBBP4
RBBP5
RBBP6
RBBP8
RBM12
RBM14
RBM17
RBM19
RBM25
RBM28
RBM33
RBM39
RBM42
RBM48
RBMX
RBMX2
RBX1
RCC1
RCL1
REV3L
RFC1
RFC2
RFC3
RFC4
RFC5
RFT1
RFWD3
RHOA
RINT1
RIOK1
RIOK2
RNASEH2A
RNASEH2B
RNF168
RNF20
RNF40
RNF8
RNGTT
RNMT
RNPC3
RNPS1
RPA1
RPA2
RPAIN
RPAP1
RPF1
RPF2
RPIA
RPL10A
RPL11
RPL12
RPL13
RPL15
RPL18
RPL18A
RPL19
RPL22L1
RPL23A
RPL27
RPL27A
RPL29
RPL3
RPL31
RPL38
RPL4
RPL7L1
RPL9
RPLP0
RPLP2
RPN1
RPN2
RPP14
RPP30
RPP38
RPP40
RPRD1B
RPS10
RPS11
RPS12
RPS13
RPS15
RPS15A
RPS18
RPS19BP1
RPS2
RPS21
RPS25
RPS29
RPS4X
RPS6
RPS8
RPS9
RPTOR
RPUSD4
RRM1
RRM2
RRP1
RRP12
RRP15
RRP36
RRP7A
RRP9
RSL1D1
RSRC2
RTEL1
RTF1
RTTN
RUVBL1
RUVBL2
SACM1L
SAE1
SAMD4B
SAMM50
SAP130
SAP18
SARS
SARS2
SART1
SART3
SCD
SCFD1
SCO1
SDAD1
SDE2
SDHA
SDHB
SEC13
SEC16A
SEC61A1
SEC61B
SEC62
SEC63
SEH1L
SENP6
SEPSECS
SF1
SF3A1
SF3A2
SF3B1
SF3B2
SF3B3
SFPQ
SFSWAP
SHOC2
SHQ1
SKA1
SKA2
SKA3
SLC25A26
SLC25A3
SLC35B1
SLC7A6OS
SLU7
SMARCA5
SMARCB1
SMC1A
SMC2
SMC3
SMC4
SMC5
SMC6
SMG1
SMG5
SMG6
SMNDC1
SNAPC1
SNAPC3
SNF8
SNIP1
SNRNP200
SNRNP27
SNRNP35
SNRNP40
SNRNP48
SNRNP70
SNRPB
SNRPC
SNRPD2
SNRPD3
SNRPE
SNRPF
SNW1
SOD1
SOD2
SON
SPATA5
SPATA5L1
SPC24
SPC25
SPCS3
SPDL1
SPRTN
SRBD1
SRCAP
SRF
SRFBP1
SRP19
SRP68
SRP72
SRP9
SRPRB
SRRM1
SRRT
SRSF1
SRSF11
SRSF2
SRSF7
SSRP1
SSU72
STIL
STRIP1
STX18
STX5
SUDS3
SUGP1
SUGT1
SUPT16H
SUPT4H1
SUPT5H
SUPT6H
SUPV3L1
SURF6
SYMPK
SYS1
TACC3
TAF1
TAF12
TAF13
TAF1B
TAF1C
TAF5
TAF6
TAF6L
TANGO6
TARS
TARS2
TBCA
TBCB
TBCD
TCERG1
TCP1
TECR
TEFM
TEX10
TFAM
TFB1M
THOC1
THOC5
THOC7
TICRR
TIMELESS
TIMM10
TIMM22
TIMM44
TIMM50
TINF2
TIPRL
TKT
TMA16
TMED10
TMED2
TMEM199
TMEM258
TMEM41B
TNPO3
TOMM22
TOMM40
TOP1
TOP2A
TOP3A
TOPBP1
TP53RK
TPR
TPT1
TPX2
TRAIP
TRAPPC1
TRAPPC11
TRAPPC3
TRAPPC4
TRAPPC8
TRIAP1
TRMT5
TRMT6
TRMT61A
TRNAU1AP
TRRAP
TRUB2
TSEN2
TSEN54
TSG101
TSR1
TSR2
TTC1
TTC27
TTF1
TTF2
TTI1
TTK
TUBA1B
TUBB
TUBD1
TUBE1
TUBG1
TUBGCP3
TUBGCP4
TUBGCP6
TUFM
TUT1
TWISTNB
TXN
TXNL4A
U2AF1
U2AF2
U2SURP
UBA1
UBA2
UBA3
UBE2I
UBE2M
UBE3D
UBL5
UBR4
UBTF
UCHL5
UMPS
UPF1
UPF2
UQCRC1
UQCRFS1
UQCRQ
URB1
URB2
URI1
URM1
UROD
USE1
USP36
USP37
USP39
USP5
USPL1
UTP14A
UTP15
UTP18
UTP20
UTP6
UVRAG
UXT
VARS
VCP
VMP1
VPS13D
VPS25
VPS29
VPS52
VPS53
VPS72
WARS
WARS2
WBP11
WDHD1
WDR12
WDR18
WDR25
WDR3
WDR33
WDR36
WDR4
WDR43
WDR46
WDR5
WDR55
WDR70
WDR74
WDR75
WDR77
WDR82
WDR92
WEE1
WNK1
WRB
XAB2
XPO1
XPO5
XRCC2
XRCC3
XRCC6
XRN1
XRN2
YARS
YARS2
YEATS2
YEATS4
YKT6
YRDC
YTHDC1
YY1
ZBTB11
ZBTB17
ZBTB8OS
ZC3H18
ZC3H8
ZCCHC9
ZCRB1
ZFC3H1
ZMAT2
ZMAT5
ZNF131
ZNF143
ZNF207
ZNF335
ZNF407
ZNF574
ZNF622
ZNHIT6
ZZZ3
RPS27

## Sheet: nonessentials
gene
ABCG8
ACCSL
ACTL7A
ACTL7B
ACTL9
ADAD1
ADAM18
ADAM2
ADAM20
ADAM30
ADH7
AFM
AICDA
AIPL1
ALPI
ALX3
ANKRD30A
ANTXRL
APOA4
APOBEC1
APOF
AQP8
ARGFX
ART1
ASB17
ASIC5
ASZ1
ATOH1
ATP4B
ATP6V1G3
B3GNT6
BANF2
BARHL1
BIRC8
BMP10
BPIFA1
BPIFA3
BPIFB3
BPIFB6
BPIFC
BRDT
BSND
C10orf113
C10orf120
C10orf53
C11orf40
C12orf40
C16orf78
C17orf78
C1orf146
C20orf173
C3orf30
C6orf10
C8A
C8B
C8orf86
CABP2
CABP5
CABS1
CACNG2
CACNG3
CACNG5
CATSPER4
CCDC155
CCDC172
CCDC83
CCKAR
CCL1
CCT8L2
CD200R1L
CDCP2
CDX2
CEACAM7
CELA2A
CELA3A
CELA3B
CER1
CETN1
CFHR2
CFHR5
CHAT
CHRNA6
CHRNB3
CLCA1
CLDN17
CLEC2A
CLEC3A
CLEC6A
CLRN1
CNBD1
CNGB3
CNPY1
CNTNAP5
COL20A1
COX7B2
CRNN
CRX
CRYGB
CSH1
CSHL1
CSN2
CSN3
CST11
CST4
CST5
CST8
CST9
CST9L
CSTL1
CTCFL
CTRB1
CYLC2
CYP11B1
CYP11B2
CYP26C1
CYP2A13
CYP2C19
CYP4A22
CYP7A1
DAZL
DCAF4L2
DDI1
DDX4
DEFA5
DEFA6
DEFB103B
DEFB104A
DEFB106A
DEFB118
DEFB123
DEFB126
DEFB127
DEFB129
DIRC1
DMP1
DMRT1
DMRTB1
DMRTC2
DPRX
DRD3
DRGX
DSG4
DSPP
DTX2
DUXA
EFCAB3
EGR4
ENTHD1
EVX1
F13B
FABP2
FAM71A
FAM71B
FAM71C
FCRL4
FEZF1
FEZF2
FFAR1
FGF3
FGF4
FGF6
FIGLA
FLG2
FNDC7
FNDC9
FOXB1
FOXB2
FOXD4L4
FOXE3
FOXN1
FOXR1
FRG2
FSCB
FUT5
FUT9
G6PC
GABRA1
GABRA6
GALNTL5
GALR1
GALR3
GBP7
GCG
GCM2
GDF2
GFRA4
GFRAL
GH2
GHRH
GHSR
GIF
GJA10
GJA8
GK2
GKN2
GLRA1
GLT6D1
GML
GOT1L1
GPR139
GPR148
GPR151
GPR152
GPR26
GPR31
GPR32
GPR45
GPR52
GPR78
GPRC6A
GPX5
GPX6
GRM4
GRM5
GRM6
GSC2
GSTA5
GSX1
GSX2
GUCA2A
H1FOO
HAO1
HCRTR2
HDGFL1
HIST1H2AA
HIST1H2BA
HIST1H4G
HMX1
HOXB1
HOXD12
HRG
HRH3
HTN3
HTR1A
HTR3C
HTR3D
HTR3E
HTR5A
HTR6
IAPP
IFIT1B
IFNA10
IFNA14
IFNA16
IFNA17
IFNA2
IFNA21
IFNA4
IFNA5
IFNA6
IFNA7
IFNA8
IFNB1
IFNK
IFNW1
IL12B
IL13
IL17A
IL17F
IL1F10
IL21
IL22
IL25
IL26
IL3
IL31
IL36A
IL36B
IL36RN
IL9
INS
INSL5
INSL6
INSM2
INSRR
IQCF1
IRGC
ISX
IZUMO2
KCNA10
KCNB2
KCNG4
KCNK10
KCNK16
KCNK18
KCNV1
KHDC3L
KIF2B
KIR2DL1
KIR3DL3
KLK12
KLK9
KRT2
KRT25
KRT26
KRT28
KRT33A
KRT35
KRT36
KRT37
KRT38
KRT40
KRT71
KRT73
KRT74
KRT75
KRT76
KRT77
KRT78
KRT82
KRT84
KRT85
KRT86
KRT9
KRTAP1-1
KRTAP10-1
KRTAP10-10
KRTAP10-11
KRTAP10-12
KRTAP10-2
KRTAP10-4
KRTAP10-5
KRTAP10-6
KRTAP10-8
KRTAP10-9
KRTAP11-1
KRTAP13-1
KRTAP13-2
KRTAP13-3
KRTAP13-4
KRTAP15-1
KRTAP17-1
KRTAP19-3
KRTAP23-1
KRTAP26-1
KRTAP3-2
KRTAP4-11
KRTAP4-12
KRTAP4-2
KRTAP4-4
KRTAP4-7
KRTAP5-2
KRTAP9-2
KRTAP9-3
KRTAP9-4
LALBA
LBX1
LCN9
LCT
LGALS13
LGALS14
LHFPL5
LHX3
LHX5
LIM2
LIN28A
LIPM
LOR
LRIT1
LRIT2
LRRC10
LYZL1
LYZL6
MAS1
MAS1L
MBD3L1
MBD3L2
MBL2
MC2R
MC3R
MC5R
MEP1A
MEP1B
MEPE
MFRP
MMD2
MMP20
MMP21
MMP26
MMP27
MOGAT3
MORC1
MRGPRD
MRGPRX1
MRGPRX2
MRGPRX4
MS4A10
MS4A13
MS4A5
MSGN1
MT1B
MTNR1B
MUC17
MUC7
MYBPC3
MYF5
NANOGNB
NANOS2
NCR2
NDST4
NEUROD2
NEUROD4
NEUROD6
NEUROG1
NKX2-1
NKX2-2
NLRP4
NLRP5
NLRP8
NLRP9
NMS
NOTO
NOX3
NPFFR1
NPHS2
NPSR1
NPVF
NR2E1
OC90
OLIG2
OLIG3
OPALIN
OPN5
OR10A2
OR10A4
OR10A5
OR10H1
OR10H2
OR10H3
OR10J1
OR10R2
OR10S1
OR10Z1
OR11A1
OR12D3
OR13C3
OR13D1
OR14A16
OR1A1
OR1A2
OR1D2
OR1E1
OR1E2
OR1G1
OR1L6
OR1N2
OR1S2
OR2AK2
OR2AT4
OR2C1
OR2C3
OR2D2
OR2D3
OR2G2
OR2G3
OR2H1
OR2J2
OR2L3
OR2T1
OR2T10
OR2T12
OR2T2
OR2T27
OR2T33
OR2T4
OR2T5
OR2W1
OR3A1
OR3A2
OR3A3
OR4C11
OR4C3
OR4D1
OR4D10
OR4D11
OR4D9
OR4K17
OR51B6
OR51D1
OR51F2
OR51T1
OR51V1
OR52A1
OR52A5
OR52B2
OR52B6
OR52E8
OR52I2
OR52K2
OR52L1
OR52M1
OR52W1
OR56A1
OR56A4
OR56B1
OR5AU1
OR5C1
OR5I1
OR5M1
OR5M10
OR5P2
OR5P3
OR5T1
OR5T2
OR5T3
OR5V1
OR5W2
OR6A2
OR6K6
OR6S1
OR6V1
OR7A17
OR7C2
OR7D4
OR7G2
OR8A1
OR8B8
OR8G5
OR8U1
OR9Q2
OTOP1
OTOP3
OTOR
OTP
OTX2
PANX3
PAX1
PAX4
PBOV1
PDCL2
PDE6H
PDILT
PDX1
PDYN
PGK2
PGLYRP2
PGLYRP3
PIWIL1
PIWIL3
PLA2G2E
PLA2G2F
PLA2G4E
PNLIP
PNLIPRP1
PNPLA5
POM121L12
POTED
POTEG
POTEH
POU4F2
POU4F3
POU5F2
PPP3R2
PRAMEF1
PRAMEF2
PRAMEF4
PRAMEF7
PRB1
PRB4
PRDM13
PRDM14
PRDM7
PRDM9
PRG3
PRLH
PRLHR
PROP1
PRSS33
PRSS37
PRSS38
PRSS55
PRSS58
PSKH2
PTF1A
RAX
RAX2
RBM46
RBMXL2
RBP3
RBPJL
RD3
RDH8
REG3A
RESP18
RETNLB
RFPL3
RFPL4B
RFX6
RHO
RNASE10
RNASE11
RNASE12
RNASE13
RNASE8
RNASE9
RND2
RNF113B
RNF17
RP1
RP1L1
RPE65
RPTN
RTP1
RTP2
RXFP2
RXFP3
S100A7A
SAMD7
SCGB1D1
SCN10A
SCRT2
SDR9C7
SEC14L3
SEMG2
SEPT14
SERPINA12
SERPINA9
SERPINB12
SHCBP1L
SI
SIGLECL1
SIX6
SLC10A2
SLC13A1
SLC17A2
SLC17A6
SLC18A3
SLC22A12
SLC22A13
SLC22A25
SLC22A6
SLC22A8
SLC22A9
SLC25A2
SLC25A31
SLC2A2
SLC2A7
SLC32A1
SLC34A1
SLC36A3
SLC39A12
SLC6A18
SLC6A5
SLC6A7
SLC7A13
SLCO1B1
SLCO6A1
SLITRK1
SOHLH1
SOX1
SOX14
SP8
SPACA1
SPACA7
SPATA16
SPATA21
SPEM1
SPHAR
SPINK14
SPO11
SPPL2C
SPRR4
SSTR4
STATH
SULT6B1
SUN5
TAAR1
TAAR2
TAAR5
TAAR6
TAAR8
TAS1R2
TAS2R1
TAS2R13
TAS2R16
TAS2R39
TAS2R40
TAS2R41
TAS2R42
TAS2R43
TAS2R46
TAS2R50
TAS2R60
TAS2R7
TAS2R8
TAS2R9
TBC1D21
TBPL2
TBR1
TBX10
TCHHL1
TCP10L2
TEDDM1
TEX101
TFAP2D
TGM6
TKTL2
TLX1
TMEM132D
TMEM174
TMEM207
TMEM225
TMIGD1
TMPRSS11A
TMPRSS11B
TMPRSS11F
TMPRSS12
TMPRSS15
TNR
TPD52L3
TPH2
TPRX1
TPTE
TREML4
TRHR
TRIM40
TRIM42
TRIM43
TRIM48
TRIM60
TRIM67
TRIML1
TRPC7
TRPM1
TRPV5
TSGA13
TSHB
TSPAN16
TSPO2
TSPYL6
TSSK1B
TSSK2
TXNDC8
TYR
UBQLN3
UMOD
UROC1
USP29
UTS2R
VAX1
VN1R2
VN1R4
VPREB1
VRTN
VSX2
WFDC10A
WFDC11
WFDC9
XKR7
ZG16
ZIM3
ZNF648
ZNF679
ZNF804B
ZNRF4
ZP2
ZP4
ZSWIM2
