# Supplementary material for: Integrative oncogene-dependency mapping identifies RIT1 vulnerabilities and synergies in lung cancer
Source: Nat Commun. 2021 Aug 9;12:4789. doi: 10.1038/s41467-021-24841-y (PMC8352964; doi:10.1038/s41467-021-24841-y)
Supplement: Supplementary file 14 — Source Data [file 41467_2021_24841_MOESM14_ESM.xlsx]

## Sheet: Figure 1a
Figure 1a
	anti-RIT1
	anti-pMEK
	anti-pAKT
	anti-pERK
	anti-MEK
	anti-AKT
	anti-ERK
	anti-Vinculin

## Sheet: Figure 1b
Figure 1b. Erlotinib dose response (viable cell fraction). 2 technical replicates shown for each cell line.
log10(μM)	control (PC9-Cas9 Luciferase)		PC9-Cas9 KRASG12V		PC9-Cas9 RIT1M90I
1	0.103637	0.101069	0.560851	0.472155	0.406789	0.382081
0.845098	0.131849	0.138757	0.574855	0.588866	0.498317	0.469649
0.690196	0.18145	0.171246	0.647424	0.593899	0.535327	0.524728
0.535294	0.22842	0.227967	0.686627	0.725356	0.59408	0.598079
0.380211	0.245759	0.259577	0.685898	0.72055	0.672359	0.563216
0.225309	0.281856	0.269182	0.822052	0.755227	0.653409	0.625091
0.071882	0.286392	0.26559	0.88307	0.882367	0.72572	0.658649
-0.08092	0.304287	0.306687	0.860223	0.822166	0.766512	0.766207
-0.23657	0.323217	0.310672	0.91492	0.798678	0.73813	0.75023
-0.39794	0.312921	0.319695	0.769998	0.909392	0.72079	0.706459
-0.55284	0.317489	0.306029	0.895939	0.75905	0.738391	0.660663
-0.69897	0.315823	0.298025	0.869662	0.867513	0.758258	0.716338
-0.85387	0.364794	0.348679	0.88844	0.926781	0.822147	0.746044
-1	0.381286	0.371384	0.930376	1.01051	0.857045	0.780484
-1.16749	0.43441	0.380925	0.864546	0.739955	0.791382	0.715319
-1.32331	0.472265	0.491896	0.939074	0.827612	0.881748	0.811805
-1.47496	0.550629	0.558303	0.971513	0.837654	0.900309	0.901747
-1.62893	0.650889	0.625552	0.984319	1.01387	0.869869	0.912335
-1.78252	0.706914	0.692967	0.987901	1.00336	0.984903	0.851361
-1.9393	0.855611	0.809963	1.10523	0.998215	1.11745	1.01249
-2.09691	0.956513	0.797693	1.1129	0.996338	1.09259	0.98114
-2.25964	0.901702	0.835537	1.03864	0.986461	1.0356	1.02121
-2.39794	0.981543	0.964112	0.940658	0.930579	1.01034	1.0432
-2.52288	1.0782	0.994261	0.981523	1.02856	1.03931	0.97392
-2.69897	1.00676	1.05607	1.05904	0.980838	1.07561	0.954339
-2.82391	1.13642	1.08079	1.07546	1.01091	1.07742	0.972142
-3	1.1278	1.06933	1.08038	1.01719	1.13936	1.12513
-3.30103	1.05735	1.11834	1.0952	1.00153	1.07143	1.07286
-3.48812	1.05176	1.0734	0.996624	1.03287	1.02975	1.00286

## Sheet: Figure 1c
Figure 1c. Osimertinib dose response (viable cell fraction). 2 technical replicates shown for each cell line.
log10(μM)	control (PC9-Cas9 luciferase)		PC9-Cas9 KRASG12V		PC9-Cas9 RIT1M90I
1	0.027085	0.023849	0.132566	0.151901	0.044289	0.042614
0.845098	0.031308	0.031399	0.256789	0.228071	0.133418	0.106011
0.690196	0.098497	0.115955	0.420843	0.472009	0.245058	0.29932
0.535294	0.295232	0.281765	0.665517	0.536748	0.496243	0.441376
0.380211	0.335659	0.334041	0.656363	0.847239	0.726449	0.673295
0.225309	0.360997	0.395238	1.18666	0.825659	0.721514	0.648701
0.071882	0.381523	0.37675	0.944443	0.874017	0.712393	0.699121
-0.08092	0.403846	0.387186	0.866454	0.955347	0.789481	0.718791
-0.23657	0.359001	0.381486	0.884186	0.891121	0.713102	0.722016
-0.39794	0.372236	0.376594	0.85065	0.965959	0.786443	0.661633
-0.55284	0.383222	0.387634	0.870968	0.813792	0.756155	0.709645
-0.69897	0.361423	0.337099	0.916378	0.957528	0.758356	0.737017
-0.85387	0.339138	0.376443	0.994475	1.01917	0.779183	0.667627
-1	0.372015	0.353921	0.97143	0.982918	0.8292	0.731452
-1.16749	0.320515	0.360894	0.881042	0.918001	0.711418	0.711837
-1.32331	0.35446	0.374243	0.914761	0.903585	0.738086	0.718712
-1.47496	0.405734	0.424087	0.866936	0.910317	0.79875	0.745375
-1.62893	0.438428	0.422927	1.08896	0.960406	0.75389	0.750708
-1.78252	0.545909	0.534039	0.844602	0.896764	0.819843	0.807718
-1.9393	0.611961	0.635658	0.94708	1.10228	0.915231	0.807762
-2.09691	0.623583	0.629294	0.760274	1.09042	0.985533	0.882402
-2.25964	0.633577	0.676701	1.05487	1.04045	1.0218	0.900477
-2.39794	0.76954	0.727948	1.01417	1.08205	0.990669	0.958422
-2.52288	0.894831	0.794285	1.06478	1.04544	1.06052	0.911848
-2.69897	0.889448	0.896832	1.0192	1.06806	1.00289	0.925977
-2.82391	1.03385	1.06105	1.11882	1.00935	1.07352	1.07516
-3	1.04201	1.01517	1.09215	0.928385	1.01522	1.05046
-3.30103	1.10183	1.11348	1.00814	1.01711	1.05568	0.982041
-3.48812	1.15534	1.11132	0.962561	0.991679	1.05008	1.03106

## Sheet: Figure 1d
Figure 1d	anti-Vinculin
	anti-pAKT
	anti-pERK

## Sheet: Figure 1e
Figure 1e. Erlotinib dose response (viable cell fraction). 2 technical replicates shown for each cell line.
log10(μM)	PC9-Cas9 RIT1M90I		control (PC9-Cas9 luciferase)		PC9-Cas9 RIT1M90I + RIT1 KO
1	0.279863	0.282404	0.0381063	0.030531	0.0206273	0.015769
0.884795	0.309689	0.305431	0.0339138	0.035917	0.0177564	0.017695
0.770115	0.395861	0.368404	0.0362405	0.039282	0.0203668	0.02075
0.655138	0.417274	0.467206	0.0481065	0.051566	0.0245352	0.03302
0.539076	0.531272	0.498155	0.0513625	0.045842	0.0342869	0.031488
0.424882	0.501896	0.475384	0.0512064	0.05337	0.0340775	0.037771
0.30963	0.488415	0.521084	0.0594862	0.059363	0.0283919	0.039237
0.193125	0.529873	0.554513	0.0656025	0.076427	0.0397221	0.05755
0.0791812	0.56421	0.574468	0.0723685	0.067915	0.0465417	0.039431
-0.0362122	0.519118	0.520177	0.0720491	0.069548	0.0361667	0.049622
-0.148742	0.544655	0.527729	0.05582	0.071802	0.0343686	0.054087
-0.267606	0.568341	0.567891	0.0758459	0.090445	0.0392828	0.059287
-0.376751	0.57383	0.5517	0.08422	0.070114	0.0592614	0.05164
-0.49485	0.543674	0.558822	0.0770656	0.077356	0.0441561	0.053923
-0.619789	0.577712	0.515649	0.0698204	0.079737	0.04528	0.058904
-0.721246	0.573282	0.585906	0.0944708	0.087556	0.0568962	0.068599
-0.853872	0.621164	0.538185	0.0985689	0.08883	0.0618973	0.065769
-0.958607	0.593451	0.596806	0.0916939	0.094964	0.0561606	0.069514
-1.07058	0.563091	0.59123	0.0960425	0.111001	0.0659839	0.076292
-1.18709	0.601239	0.631623	0.129495	0.132519	0.0714804	0.095586
-1.30103	0.706471	0.69786	0.16195	0.183983	0.0938292	0.1132
-1.41454	0.716719	0.705449	0.206481	0.191845	0.0946721	0.120924
-1.53018	0.690513	0.753449	0.262711	0.270682	0.145791	0.153479
-1.64782	0.770278	0.801603	0.401811	0.382417	0.164365	0.214743
-1.75696	0.838386	0.821668	0.540435	0.536606	0.23819	0.256151
-1.86967	0.863107	0.898311	0.580073	0.550367	0.301083	0.329659
-2	0.891794	0.936614	0.601704	0.589547	0.426313	0.427738
-2.09691	0.876551	0.976106	0.707329	0.734099	0.472793	0.454654
-2.22185	0.950414	0.990831	0.76422	0.742974	0.595556	0.559635
-2.34679	0.930016	0.974782	0.808152	0.815964	0.67334	0.65589
-2.45593	0.969616	0.913826	0.833699	0.798185	0.762572	0.744335
-2.60206	0.965906	0.973774	0.916387	0.920297	0.78137	0.751574
-2.69897	0.957789	0.993557	0.948711	0.884278	0.774536	0.803898
-2.82391	0.988835	0.92206	0.9664	0.941833	0.872661	0.84975
-3	0.99578	1.02554	0.931168	1.00709	0.894652	0.921823
-3.30103	1.0027	0.992362	0.950913	0.990665	0.979848	1.00095
-3.48812	0.968146	0.996028	0.997941	1.06716	0.989947	1.00489

## Sheet: Figure 2a
Figure 2a. Erlotinib dose response (viable cell fraction). 8 technical replicates shown per cell line.
log10(μM)	control (PC9-Cas9 Luciferase)								PC9-Cas9 KRASG12V								PC9-Cas9 RIT1M90I
-4	0.880558	0.906556	0.990763	0.905048	0.926221	0.974658	0.990281	1.13638	0.851658	0.925718	0.866445	0.762136	0.998059	0.931363	1.09163	0.970755	1.03483	1.01953	0.980329	0.922384	0.970067	1.01585	0.989854	0.973078
-3	0.756479	0.886168	0.88279	0.997218	0.887133	0.9337	0.93937	1.0725	0.818892	0.95339	0.90369	0.869206	0.937192	0.881049	0.889332	0.979222	0.965828	1.03625	0.931294	0.848279	0.952739	0.98715	0.895409	0.930557
-2	0.610443	0.679872	0.708765	0.697485	0.645429	0.64386	0.653994	0.821927	0.813616	0.98542	0.795944	0.80116	0.904856	0.866322	0.91903	0.914305	0.887605	0.942109	0.927055	0.840537	0.856021	0.952371	0.947701	0.917039
-1.5	0.214258	0.210941	0.238929	0.281395	0.216611	0.198334	0.236999	0.279042	0.783672	0.790606	0.812143	0.78177	0.914735	0.938603	0.900008	0.928356	0.89971	0.92982	0.876606	0.7668	0.828309	0.874886	0.710023	0.783084
-1.301	0.170647	0.168837	0.181263	0.195559	0.159548	0.154963	0.168173	0.188381	0.803369	0.843804	0.886448	0.893504	0.822144	0.837484	0.799442	0.867672	0.83857	0.822533	1.06986	0.719424	0.77571	0.775157	0.797462	0.697672
-0.301	0.147001	0.123898	0.140366	0.155506	0.128181	0.127276	0.13922	0.157798	0.782752	0.776371	0.830489	0.652488	0.823187	0.773671	0.770664	0.853744	0.75236	0.764588	0.750701	0.735954	0.704861	0.815712	0.763359	0.713587
0	0.115876	0.136143	0.119073	0.147423	0.127156	0.138797	0.136927	0.147906	0.714153	0.777475	0.776064	0.772014	0.729922	0.863009	0.787845	0.777107	0.74726	0.726614	0.728641	0.439655	0.753896	0.787446	0.769504	0.689991
1	0.0259329	0.027222	0.031165	0.0413258	0.0429182	0.0489844	0.0477711	0.0637707	0.462241	0.500321	0.620996	0.616475	0.641529	0.623294	0.573185	0.72558	0.620202	0.554397	0.527123	0.458069	0.656694	0.54654	0.526896	0.473557
Erlotinib & torin1 dose response (viable cell fraction). 8 technical replicates shown per cell line.
log10(μM)	control (PC9-Cas9 Luciferase)								PC9-Cas9 KRASG12V								PC9-Cas9 RIT1M90I
-4	0.836364	0.969509	1.04982	1.03209	0.880337	0.978644	1.05705	1.16667	0.925726	1.02405	0.912328	0.901163	1.05831	1.07408	0.987692	1.00193	1.08138	1.0059	0.96043	1.09691	0.9757	0.985521	1.06927	0.989691
-3	0.82382	0.93808	0.963987	1.10327	0.807936	0.86193	1.04709	1.00864	0.985738	0.969758	0.874367	0.978272	0.909327	1.00514	0.961733	0.990763	0.996687	0.999849	0.917716	0.913411	0.938972	1.0098	0.952829	0.992786
-2	0.673291	0.608593	0.692516	0.677518	0.662519	0.634636	0.737034	0.732671	0.839336	0.874087	0.792303	0.857061	0.958244	0.988041	0.910444	0.857479	0.88072	0.963996	0.835449	0.763878	0.786076	0.954107	0.91025	0.887783
-1.5	0.158778	0.145893	0.192047	0.194024	0.159324	0.153802	0.182707	0.203637	0.432159	0.541368	0.510245	0.576259	0.516176	0.528458	0.430903	0.49273	0.5832	0.595443	0.575599	0.571361	0.576137	0.560262	0.621542	0.534836
-1.301	0.0826956	0.0918992	0.109761	0.114601	0.0974213	0.0886268	0.102943	0.133417	0.352887	0.469143	0.462723	0.457629	0.430554	0.40306	0.401385	0.400618	0.438443	0.417725	0.539141	0.515799	0.551652	0.442546	0.470596	0.41463
-0.301	0.0415864	0.0496992	0.0563121	0.0614934	0.052767	0.0411092	0.054335	0.0595845	0.317926	0.301388	0.375706	0.401455	0.369565	0.317996	0.301946	0.357772	0.376289	0.356647	0.39028	0.376827	0.404473	0.347566	0.367947	0.312453
0	0.0391321	0.0402229	0.0477221	0.0531079	0.0419955	0.0384504	0.0493583	0.0575392	0.283384	0.290432	0.301458	0.334883	0.31667	0.320368	0.265171	0.301318	0.315749	0.310771	0.372253	0.342655	0.410527	0.353485	0.340368	0.304986
1	0.0179981	0.0192252	0.0210659	0.0255654	0.0365415	0.0382459	0.0414501	0.0448588	0.131399	0.184294	0.174176	0.170128	0.203902	0.200762	0.182689	0.178502	0.227831	0.193593	0.209199	0.223325	0.221912	0.188144	0.231195	0.16413

## Sheet: Figure 2c
Figure 2c. Log2 cell number with erlotinib treatment.
erlotinib treatment time (days)	Control (PC9-Cas9 Luciferase)		PC9-Cas9 EGFRL858R/T790M		PC9-Cas9 RIT1M90I		PC9-Cas9 KRASG12V
	Rep1	Rep2	Rep1	Rep2	Rep1	Rep2	Rep1	Rep2
1	18.6096	18.6096	18.6096	18.6096	18.6096	18.6096	18.6096	18.6096
4	18.0951	17.9601	20.5638	20.3645	20.6096	20.2535	20.002	19.8576
7	17.763	17.6281	22.8306	22.6313	22.5165	22.1604	22.3595	22.2151
10	17.4829	17.348	24.4156	24.2163	24.7453	24.3892	24.8352	24.6909
13	18.1991	18.0642	26.5653	26.366	27.2531	26.897	27.3744	27.23
16	19.3194	19.1845	28.8507	28.6514	29.4231	29.0669	29.8007	29.6563
19	19.3194	19.1256	30.98	30.7807	31.7629	31.4068	32.4445	32.3001
22	19.9823	19.7885	33.3199	33.1206	34.2865	33.9303	34.7844	34.64

## Sheet: Figure 3b
Figure 3b. MSigDB overlap analysis.
Description	negative log10(p-value)
Nucleotide excision repair	14.0635
Cell cycle	14.7352
DNA replication	15.6108
RNA polymerase	20.9318
Purine metabolism	21.3862
Aminoacyl-tRNA biosynthesis	24.0246
Pyrimidine metabolism	27.2479
Proteasome	27.6345
Spliceosome	52.2628
Ribosome	70.8928

## Sheet: Figure 4c
Figure 4c	anti-SHOC2
	anti-Vinculin
Erlotinib dose response (viable cell fraction). 2 technical replicates shown per cell line.
log10(μM)	PC9-Cas9 RIT1M90I		control (PC9-Cas9 luciferase)		PC9-Cas9 RIT1M90I + RIT1 KO		PC9-Cas9 RIT1M90I + SHOC2 KO
1	0.265624	0.26004	0.044697	0.041178	0.075811	0.080664	0.02301	0.016154
0.845098	0.315895	0.290482	0.059409	0.058539	0.100923	0.099384	0.015664	0.015317
0.690196	0.36631	0.347445	0.086788	0.078928	0.135723	0.118044	0.01649	0.018486
0.535294	0.39626	0.426477	0.106426	0.112654	0.171997	0.170085	0.032279	0.055824
0.380211	0.442818	0.457678	0.140641	0.14136	0.189174	0.187284	0.163278	0.135109
0.225309	0.476163	0.477931	0.165283	0.159885	0.203989	0.199981	0.207538	0.197592
0.071882	0.480924	0.491194	0.150754	0.15208	0.19341	0.196852	0.225056	0.210728
-0.08092	0.519602	0.508879	0.165978	0.151604	0.203526	0.17904	0.20643	0.222025
-0.23657	0.488477	0.517078	0.168914	0.158964	0.181578	0.194387	0.200254	0.244431
-0.39794	0.515079	0.517044	0.174149	0.16796	0.196136	0.199231	0.233461	0.242591
-0.55284	0.550769	0.55956	0.192225	0.173541	0.204598	0.207543	0.252009	0.269329
-0.69897	0.564881	0.544467	0.183606	0.176496	0.212151	0.203295	0.259762	0.213679
-0.85387	0.563467	0.530352	0.181974	0.165716	0.226825	0.209048	0.226552	0.223622
-1	0.525183	0.577217	0.19124	0.204137	0.226126	0.217403	0.214891	0.252454
-1.16749	0.581121	0.579423	0.230913	0.228871	0.253596	0.260309	0.260664	0.240008
-1.32331	0.599713	0.6043	0.24495	0.264393	0.289879	0.298521	0.237977	0.21027
-1.47496	0.637701	0.616914	0.325212	0.309336	0.341345	0.348461	0.258501	0.229079
-1.62893	0.735871	0.656769	0.405967	0.372392	0.40097	0.382331	0.280216	0.268882
-1.78252	0.729865	0.75923	0.423944	0.453075	0.457731	0.493662	0.31661	0.311774
-1.9393	0.85355	0.834704	0.59563	0.60417	0.546514	0.550693	0.366709	0.368156
-2.09691	0.898357	0.881288	0.691721	0.712296	0.662179	0.643574	0.494472	0.487879
-2.25964	0.941809	0.929965	0.76856	0.736724	0.720016	0.729554	0.499211	0.544401
-2.39794	0.990939	0.952251	0.835718	0.784309	0.770012	0.766518	0.634157	0.621485
-2.52288	0.989736	1.0257	0.911663	0.912152	0.898829	0.929595	0.730012	0.747023
-2.69897	1.03176	0.969721	0.966588	0.918833	0.917391	0.912084	0.764513	0.80736
-2.82391	0.940699	1.02136	0.997582	0.943769	0.898044	0.93996	0.89212	0.890377
-3	1.00592	0.990947	0.981221	0.92004	0.976899	0.933286	0.902222	0.94049
-3.30103	1.03329	0.996495	1.01749	0.984279	0.970904	0.983259	0.917619	0.958782
-3.48812	1.00011	1.01953	1.03088	1.01646	0.986021	1.05725	0.963129	0.92492

## Sheet: Figure 4d
Figure 4d	anti-AURKA
	anti-Vinculin
Erlotinib dose response (viable cell fraction). 2 technical replicates shown per cell line.
Data from reference conditions shown on Figure 4c tab
log10(μM)	PC9-Cas9 RIT1M90I + AURKA KO
1	0.085957	0.086498
0.845098	0.095396	0.090113
0.690196	0.104752	0.169401
0.535294	0.19341	0.147892
0.380211	0.171153	0.209933
0.225309	0.209972	0.209114
0.071882	0.209375	0.21449
-0.08092	0.202619	0.252944
-0.23657	0.240015	0.218703
-0.39794	0.220766	0.240873
-0.55284	0.24592	0.248008
-0.69897	0.239543	0.225105
-0.85387	0.25509	0.31083
-1	0.325068	0.286935
-1.16749	0.318887	0.348469
-1.32331	0.397152	0.385968
-1.47496	0.476625	0.457412
-1.62893	0.553176	0.660317
-1.78252	0.779633	0.666194
-1.9393	0.807687	0.746039
-2.09691	0.83029	0.864446
-2.25964	0.855022	0.868416
-2.39794	0.861688	0.960865
-2.52288	0.993797	0.936941
-2.69897	0.976673	0.922965
-2.82391	0.949999	0.977692
-3	0.964377	0.964209
-3.30103	1.06344	1.02101
-3.48812	0.953801	1.00741

[truncated: 36 more sheets: Figure 4e, Figure 4g, Figure 4h, Figure 4i, Figure 4j, Figure 5d, Figure 5e, Figure 6a, Figure 6c_6d, Figure 6e, Figure 6f, Figure 6h, Figure 7d, Figure 7g, Figure 7h, Figure 7i, Figure 7j, Figure 7k, Figure 7l, Figure 8a …]
